# Supplementary material for: Oncogenic mutations of PIK3CA lead to increased membrane recruitment driven by reorientation of the ABD, p85 and C-terminus
Source: Nat Commun. 2023 Jan 12;14:181. doi: 10.1038/s41467-023-35789-6 (PMC9837058; doi:10.1038/s41467-023-35789-6)
Supplement: Supplementary file 4 — Source Data [file 41467_2023_35789_MOESM4_ESM.xlsx]

## Sheet: FRET (Fig 3B,4C,S3,S4,S6)
FRET for WT and p110 core constructs used in Figure 3B , S4E and S4F
	S4E_PM mimic
	Composition: 5% PIP2, 10% Dansyl PS, 15 % PS, 40% PE, 10 % cholestrol, 15 % PC, 5 % SM
					I0	SD
	Vesicle alone	29.931	30.189	31.472	30.5307	0.825362			p value_PM mimic
									WT Basal vs pY	7.63761e-05
	Raw Values (I)								WT vs p110 core	2.0018e-05
		Basal			pY				p 110 Core basal vs pY	0.883971
	WT	33.495	33.695	32.127	43.698	44.191	45.157		WT pY vs p110 core pY	0.00337236
	p110 core	49.342	50.003	48.626	48.574	50.597	49.14
	Normalized Values (I-I0)
		Basal			pY
	WT	2.96433	3.16433	1.59633	13.1673	13.6603	14.6263
	p110 core	18.8113	19.4723	18.0953	18.0433	20.0663	18.6093
	Fig 3B, Fig S4E_PEPSPIP2
	Composition: 5% PIP2, 10% Dansyl PS, 20 % PS, 65% PE
					I0	SD			p value_PEPSPIP2
	Vesicle alone	48.218	48.46	49.806	48.828	0.855572			WT Basal vs pY	0.000647009
									WT vs p110 core	0.0207407
	Raw Values (I)								p 110 Core basal vs pY	0.442328
		Basal			pY				WT pY vs p110 core pY	0.0108607
	WT	62.988	64.324	65.078	81.275	78.811	77.871
	p110 core	87.413	78.083	87.932	87.544	87.039	87.97
	Normalized Values (I-I0)
		Basal			pY
	WT	14.16	15.496	16.25	32.447	29.983	29.043
	p110 core	38.585	29.255	39.104	38.716	38.211	39.142
	Fig S4F_PM mimic
	Composition: 5% PIP2, 10% Dansyl PS, 15 % PS, 40% PE, 10 % cholestrol, 15 % PC, 5 % SM
					I0	SD
	Vesicle alone	37.619	38.257	37.966	37.9473	0.319409
									p value_PM mimic
	Raw Values (I)								WT Basal vs pY	9.61022e-05
		Basal			pY				WT vs p85	0.00441007
	WT	48.515	48.133	46.059	63.753	64.04	66.212		p85 basal vs pY	0.309312
	p85α	41.89	40.761	40.539	39.099	39.21	41.564		WT pY vs p85 pY	2.49968e-05
	Normalized Values (I-I0)
		Basal			pY
	WT	10.5677	10.1857	8.11167	25.8057	26.0927	28.2647
	p85α	3.94267	2.81367	2.59167	1.15167	1.26267	3.61667
	Fig3B, Fig S4F_PEPSPIP2
	Composition: 5% PIP2, 10% Dansyl PS, 20 % PS, 65% PE
					I0	SD
	Vesicle alone	50.292	52.348	54.433	52.3577	2.07052			p value_PEPSPIP2
									WT Basal vs pY	0.000154222
	Raw Values (I)								WT vs p85	3.91096e-05
		Basal			pY				p85 basal vs pY	0.0096089
	WT	77.979	80.125	79.742	98.913	98.375	95.937		WT pY vs p85 pY	0.000426507
	p85α	57.043	57.733	58.526	53.42	53.438	53.432
	Normalized Values (I-I0)
		Basal			pY
	WT	25.6213	27.7673	27.3843	46.5553	46.0173	43.5793
	p85α	4.68533	5.37533	6.16833	1.06233	1.08033	1.07433
Fret for p110 mutants Used in Figure 4 and S6
	PM Mimic vesicles
	Composition: 5% PIP2, 10% Dansyl PS, 15 % PS, 40% PE, 10 % cholestrol, 15 % PC, 5 % SM
					I0	SD
	Vesicle 1	35.361	34.214	34.315	34.63	0.635076
									p value_Basal Comparison
	Raw Values (I)								WT vs M1043L	0.00372418
		Basal			pY				WT vs H1047R	3.81589e-06
	WT	40.605	39.543	39.605	53.515	53.459	53.773		WT vs G1049R	0.00031311
	M1043L	45.802	45.993	44.087	54.7	54.027	54.261		WT vs N1068fs	0.00624635
	H1047R	57.63	56.809	56.726	67.901	66.167	69.309
	G1049R	55.462	53.403	53.552	66.59	67.028	66.838		p value_Basal vs pY
	FS	54.62	50.34	52.54	65.69	64.825	64.68		WT basal vs pY	0.000271405
									M1043L Basal vs pY	0.00218616
	Normalized Values (I-I0)								H1047R basal vs pY	0.00391793
		Basal			pY				G1049R basal vs pY	0.00202707
	WT	5.975	4.913	4.975	18.885	18.829	19.143		N1068fs basal vs pY	0.00667859
	M1043L	11.172	11.363	9.457	20.07	19.397	19.631
	H1047R	23	22.179	22.096	33.271	31.537	34.679
	G1049R	20.832	18.773	18.922	31.96	32.398	32.208
	FS	19.99	15.71	17.91	31.06	30.195	30.05
	Fret for p110 mutants used in Figure S6
	PEPSPIP2 membrane
	Composition: 5% PIP2, 10% Dansyl PS, 20 % PS, 65% PE
					I0	SD
	Vesicle FRET	52.126	52.981	53.038	52.715	0.510885
									p value_Basal
	Raw Values (I)								WT vs M1043L	0.870966
		Basal			pY				WT vs H1047R	0.00018606
	WT	68.176	70.761	69.671	85.995	84.618	84.782		WT vs G1049R	0.00040782
	M1043L	69.397	70.195	68.55	77.24	79.429	77.894		WT vs N1068fs	7.15923e-05
	H1047R	89.727	88.474	89.44	107.329	106.283	106.922
	G1049R	85.459	87.814	89.315	100.683	101.377	94.263		p value_Basal vs pY
	FS	86.459	89.14	87.78	99.67	103.34	104.36		WT basal vs pY	0.000248251
									M1043L Basal vs pY	0.000622712
	Normalized Values (I-I0)								H1047R basal vs pY	5.40387e-06
		Basal			pY				G1049R basal vs pY	0.0222523
	WT	15.461	18.046	16.956	33.28	31.903	32.067		N1068fs basal vs pY	0.00254484
	M1043L	16.682	17.48	15.835	24.525	26.714	25.179
	H1047R	37.012	35.759	36.725	54.614	53.568	54.207
	G1049R	32.744	35.099	36.6	47.968	48.662	41.548
	FS	33.744	36.425	35.065	46.955	50.625	51.645
Fret for p110 mutant Kinase active vs Kinase dead used in Figure S3
						Value 1	Value 2	Value 3	Average	STDEV
					No protein	53.978	53.712	54.552	54.0807	0.429308
			Raw Values (I)
	Raw Values_kinase dead								Normalized values for Kinase dead
		Basal			pY					Basal			pY						p values
	Protein conc	Value 1	Value 2	Value 3	Value 1	Value 2	Value 3		Protein conc	Value 1	Value 2	Value 3	Value 1	Value 2	Value 3			concentration	1000	500	250	125	62.5	31.25	15.63
	1000	72.35	71.518	75.79	100.915	99.247	100.917		1000	18.2693	17.4373	21.7093	46.8343	45.1663	46.8363			KD vs KA basal	0.470262	0.348702	0.873304	0.411482	0.0936079	0.449579	0.0338783
	500	76.1	73.95	75.76	100.043	98.859	99.69		500	22.0193	19.8693	21.6793	45.9623	44.7783	45.6093			KD vs KA pY	0.0111442	0.160365	0.298375	0.547309	0.505828	0.68982	0.0249825
	250	73.231	73.456	71.056	96.096	99.054	97.854		250	19.1503	19.3753	16.9753	42.0153	44.9733	43.7733
	125	74.604	73.065	72.03	86.743	88.256	84.944		125	20.5233	18.9843	17.9493	32.6623	34.1753	30.8633
	62.5	69.869	67.527	68.248	70.552	71.891	72.06		62.5	15.7883	13.4463	14.1673	16.4713	17.8103	17.9793
	31.25	63.89	64.507	63.825	61.665	62.792	60.014		31.25	9.80933	10.4263	9.74433	7.58433	8.71133	5.93333
	15.625	57.623	57.086	57.633	57.566	54.58	56.856		15.625	3.54233	3.00533	3.55233	3.48533	0.499333	2.77533
	Raw Values_kinase active								Normalized values for kinase active
		Basal			pY					Basal			pY
	Protein conc	Value 1	Value 2	Value 3	Value 1	Value 2	Value 3		Protein conc	Value 1	Value 2	Value 3	Value 1	Value 2	Value 3
	1000	79.65	75.218	71.449	97.915	96.247	96.917		1000	25.5693	21.1373	17.3683	43.8343	42.1663	42.8363
	500	76.651	75.945	75.676	98.443	88.859	93.269		500	22.5703	21.8643	21.5953	44.3623	34.7783	39.1883
	250	74.031	71.256	71.876	95.396	98.064	91.284		250	19.9503	17.1753	17.7953	41.3153	43.9833	37.2033
	125	73.604	72.455	70.103	84.743	89.136	80.594		125	19.5233	18.3743	16.0223	30.6623	35.0553	26.5133
	62.5	70.869	70.527	70.248	71.442	72.931	71.6		62.5	16.7883	16.4463	16.1673	17.3613	18.8503	17.5193
	31.25	63.39	64.407	63.398	62.665	63.682	59.919		31.25	9.30933	10.3263	9.31733	8.58433	9.60133	5.83833
	15.625	60.512	63.67	61.838	61.67	62.268	59.075		15.625	6.43133	9.58933	7.75733	7.58933	8.18733	4.99433

## Sheet: ATPase (Fig 4A-B)
Panel A: Normalized Relative Fluorescense
	WT			H1047R			G1049R			M1043L			N1046fs
200nM	0.797945	0.843339	0.843654	1.05993	1.1025	1.02051	1.06004	1.05972	1.06748	0.958869	1.00605	0.955724	0.789139	0.757793	0.891984
62.5nM	0.693423	0.819542	0.721834	1.03163	1.04693	1.10858	1.05616	1.04871	1.02995	0.91358	0.850573	0.909282	0.682415	0.683359	0.680738
19.5nM	0.614796	0.778236	0.59603	0.92291	0.999755	1.02261	0.924168	0.895967	0.8685	0.67319	0.786413	0.827299	0.577579	0.623393	0.590788
6.1nM	0.450517	0.511847	0.478089	0.784526	0.737979	0.741543	0.767333	0.731689	0.637231	0.658303	0.619933	0.639642	0.453767	0.50325	0.432171
1.9nM	0.268311	0.238223	0.300811	0.44884	0.446114	0.494968	0.382583	0.363503	0.296512	0.226901	0.403236	0.358261	0.168088	0.169031	0.134855
0.59nM	0.135484	0.081807	0.123427	0.179096	0.258457	0.197442	0.104662	0.094283	0.09596	0.139363	0.138314	0.15708	0.014712	0.048994	0.035575
0.18nM	0.007898	0.028026	0.006115	0.069542	0.053502	0.077299	0.051824	0.036308	0.061469	0.046058	0.058429	0.055703	-0.01034	-0.0072	0.00664
Panel B: Specific activity normalized to WT
	WT	M1043L	H1047R	G1049R	N1046fs		t-test p values
	0.749576	1.52186	2.52192	2.3353	0.757939		WT vs M1043L	0.0416789
	0.921862	1.32884	2.06297	2.01092	0.8957		WT vs H1047R	8.66742e-07
	0.823083	1.42382	2.09336	1.41175	0.703774		WT vs G1049R	0.00174453
	1.19772	0.982364	2.38493	1.88985	0.698597		WT vs N1068fs	0.00617324
	1.03979	2.03515	2.36278	1.76195	0.702984
	1.37821	1.7278	2.78773	1.35369	0.54655
	1.75805	1.81415	2.40029	1.31659	0.511887
	0.990816	1.79896	3.66432	1.1688	0.302714
	1.58458	2.07268	2.67983	1.19268	0.359195
	0.407934	0.502039	1.84915	1.87039	0.420291
	0.765928	0.794956		1.48463	0.375671
	0.382451	0.971678		1.23113

## Sheet: HDX_data_Fig. 2, 3, S4
Peptides corresponding to Figure 2, Figure 3, Figure S4
p110α CC vs Full-length
Final % D2O: 68.86%
HPHDX 13
3, 30, and 300 second timepoints
%D comparison for p110α HDX comparing WT vs. p110 core vs. p110 core/Membrane					% Deuterium																								%D Comparison																	T-Test p-values
					WT							p110 core							p110 core/Mem										WT v. p110 core							dABD v. p110 core/Mem										WT vs. p110 core
S	E	Z	RT	Sequence	3	SD	30	SD	300	SD		3	SD	30	SD	300	SD		3	SD	30	SD	300	SD					3	SD	30	SD	300	SD		3	SD	30	SD	300	SD					3	30	300
114	119	2	9.29	NREIGF	5.17067	0.612998	5.69733	0.451489	5.58667	0.550514		8.98233	0.533761	31.056	0.888635	66.7233	0.590979		6.447	0.44036	29.246	1.14867	56.6987	1.03851		Average % Deuterium incorporation	100		-3.81167	0.812814	-25.3587	0.699101	-61.1367	0.807664		2.53533	0.691966	1.81	0.991761	10.0247	1.19489		Increase in exchange	5-10%		0.00135902	2.76391e-05	2.19373e-08
120	127	1	10.295	AIGMPVCE	9.72767	0.531782	21.2903	0.905605	33.985	0.596684		24.048	0.308647	43.728	0.632787	69.447	0.11895		22.816	0.398087	41.8513	0.194014	66.3543	0.451387			90		-14.3203	0.614862	-22.4377	0.956757	-35.462	0.608425		1.232	0.503722	1.87667	0.747591	3.09267	0.466797			10-20%		1.73818e-05	1.10825e-05	5.85805e-05
120	128	1	13.565	AIGMPVCEF	7.02433	0.323522	20.8927	0.1845	37.3027	0.709509		22.2263	0.472138	45.0027	0.360146	68.215	0.589684		20.045	1.10682	43.108	0.50758	66.0667	0.682796			80		-15.202	0.572347	-24.11	0.506907	-30.9123	0.922567		2.18133	1.20332	1.89467	1.16394	2.14833	0.902185			>20%		4.75204e-06	2.38176e-06	7.68213e-07
128	138	1	9.235	FDMVKDPEVQD	19.619	0.491802	29.803	0.508437	40.825	0.340833		17.456	0.390716	29.3833	0.204158	39.8277	0.4941		17.1773	0.407959	30.5453	0.73645	40.336	0.686841			70		2.163	0.628115	0.419667	0.641223	0.997333	0.600251		0.278667	0.56488	-1.162	0.456191	-0.508333	0.8461		No change	-5-5%		0.00463628	0.295654	0.0521908
129	138	1	7.32	DMVKDPEVQD	19.2327	1.35208	28.7213	0.619214	42.6593	0.252532		18.66	0.908296	29.1707	1.48135	41.581	1.05516		19.171	0.267342	30.013	0.601803	42.6587	0.548256			60		0.572667	1.62884	-0.449333	1.09928	1.07833	1.08496		-0.511	0.946823	-0.842333	1.50528	-1.07767	1.1891		Decrease in exchange	5-10%		0.583872	0.663739	0.212498
131	138	2	5.5	VKDPEVQD	18.2067	0.558955	21.685	0.775341	31.2407	0.804777		15.679	0.907007	23.38	0.150702	32.004	0.820583		15.2663	1.10112	24.4137	0.658213	31.0067	1.40325			50		2.52767	1.06541	-1.695	1.19324	-0.763333	1.14936		0.412667	1.42658	-1.03367	1.11138	0.997333	1.62557			10-20%		0.0207966	0.0574323	0.313936
139	144	1	8.16	FRRNIL	4.23367	1.88205	4.15467	1.29482	3.575	2.02152		2.79733	0.859386	2.39867	0.608018	3.71567	0.679944		2.82333	0.959187	3.72167	1.57554	4.262	0.941399			40		1.43633	2.06898	1.756	1.55406	-0.140667	2.1328		-0.026	1.28786	-1.323	1.13566	-0.546333	1.16127			>20%		0.322182	0.128424	0.91698
139	146	2	9.4	FRRNILNV	16.032	0.839036	27.621	0.23354	32.1863	0.214132		12.8033	0.0672632	27.0503	0.569822	31.3867	0.187687		11.718	0.455408	26.5247	0.230817	31.371	0.391846			30		3.22867	0.841728	0.570667	0.243034	0.799667	0.284743		1.08533	0.460348	0.525667	0.729447	0.0156667	0.434476					0.0213409	0.219395	0.00946364
145	149	1	4.295	NVCKE	3.91233	0.465107	8.031	1.0375	12.722	0.808254		3.61967	0.238118	7.41833	0.616186	16.6043	0.297379		5.06933	2.92256	9.12133	0.363365	18.192	1.11086			20		0.292667	0.522518	0.612667	1.06448	-3.88233	0.861225		-1.44967	2.93225	-1.703	2.98682	-1.58767	1.14998		Highlighted peptides also cross thresholds of change >0.4 Da and p-value <0.01			0.406278	0.43674	0.00822972
147	152	1	4.245	CKEAVD	4.75667	1.32661	4.895	1.6109	11.9567	0.348072		3.07533	0.395629	5.10033	0.978788	19.366	0.737087		4.186	1.10034	7.98733	0.581282	22.0147	1.32582			10		1.68133	1.38435	-0.205333	1.65877	-7.40933	0.815139		-1.11067	1.1693	-2.887	1.47268	-2.64867	1.51694					0.14863	0.859697	0.000773033
150	164	3	8.385	AVDLRDLNSPHSRAM	15.9523	0.774396	21.489	0.229896	33.4763	0.429565		16.4097	0.180478	21.5107	0.330456	35.2847	0.301238		16.6487	1.13787	22.2823	0.337565	34.696	0.183					-0.457333	0.795149	-0.0216667	0.292274	-1.80833	0.524662		-0.239	1.15209	-0.771667	1.18488	0.588667	0.352467					0.414843	0.91981	0.00575396
153	163	3	4.885	LRDLNSPHSRA	24.2097	1.30393	29.5937	0.367894	41.3147	0.699473		22.9907	0.440464	29.885	0.539644	41.9747	0.843555		22.2027	0.374145	29.84	1.06858	41.0933	0.522044					1.219	1.37632	-0.291333	0.573894	-0.66	1.09583		0.788	0.577921	0.045	0.656658	0.881333	0.992026					0.242499	0.487288	0.35599
153	164	2	5.95	LRDLNSPHSRAM	17.9043	0.31768	23.089	0.0896047	34.4993	0.336506		17.9477	0.367327	23.7347	0.391646	36.174	0.785642		17.741	0.192362	23.7807	0.0776938	35.6483	0.159199					-0.0433333	0.485644	-0.645667	0.378098	-1.67467	0.854675		0.206667	0.414647	-0.046	0.436336	0.525667	0.801609					0.891731	0.0970231	0.0495882
153	164	3	5.955	LRDLNSPHSRAM	17.8077	0.255347	22.955	0.425099	34.5607	0.0786215		18.2477	0.0679877	23.5083	0.417871	36.3363	0.798452		17.6017	0.405236	24.0053	0.200435	35.931	0.122111					-0.44	0.264244	-0.553333	0.430501	-1.77567	0.802313		0.646	0.4109	-0.497	0.582093	0.405333	0.807735		All highlighted cells represent peptides that are mapped on the p110/p85 structure			0.088611	0.184194	0.0601903
165	192	3	10.48	YVYPPNVESSPELPKHIYNKLDKGQIIV	24.774	1.19094	32.4067	0.62284	40.2293	0.422346		24.6397	0.385028	32.918	0.10843	41.016	0.206116		24.4243	0.563126	33.6033	0.47606	40.7603	0.755501					0.134333	1.25164	-0.511333	0.73224	-0.786667	0.469958		0.215333	0.682171	-0.685333	0.57347	0.255667	0.783113					0.866451	0.28956	0.0650442
191	195	1	14.33	IVVIW	-1.51533	2.15446	0.684	1.95941	0.316667	1.40301		-0.261	0.809226	0.469333	0.550466	0.0266667	0.246812		0.323667	0.834836	0.504333	0.64875	0.744333	0.196968					-1.25433	2.30142	0.214667	2.11993	0.29	1.42455		-0.584667	1.16267	-0.035	0.999981	-0.717667	0.315773					0.426078	0.872348	0.758696
196	224	5	9.965	VIVSPNNDKQKYTLKINHDCVPEQVIAEA	15.92	1.02902	22.489	1.15455	23.413	0.667089		14.9953	0.46176	21.4877	0.110138	24.1347	0.233072		14.551	0.621256	20.7863	0.425549	24.292	0.488562					0.924667	1.12788	1.00133	1.24346	-0.721667	0.706633		0.444333	0.774068	0.701333	0.630943	-0.157333	0.541309					0.258093	0.270496	0.1935
223	233	3	5.485	EAIRKKTRSML	38.4483	0.500425	44.2587	0.194258	48.493	1.21606		39.2393	0.665445	44.611	1.04968	48.8847	1.43964		36.1657	0.638928	43.5563	0.484009	47.3503	0.723382					-0.791	0.832612	-0.352333	0.69322	-0.391667	1.88451		3.07367	0.922522	1.05467	1.22884	1.53433	1.61117					0.180862	0.622095	0.738898
234	241	2	9.77	LSSEQLKL	75.5803	0.655982	76.4243	0.677156	76.609	0.12941		75.9803	0.553133	76.7773	0.204852	77.0923	0.164746		73.268	0.494191	76.9913	0.353591	76.9533	0.389755					-0.4	0.858061	-0.353	0.874355	-0.483333	0.209495		2.71233	0.741742	-0.214	0.534967	0.139	0.423144					0.458155	0.464763	0.0189594
245	252	2	10.54	EYQGKYIL	40.628	1.94406	49.5373	0.174081	50.1287	0.348675		40.1983	0.462504	49.0623	0.405606	49.267	0.25989		37.3297	1.28889	49.406	0.45529	50.2267	0.834252					0.429667	1.99832	0.475	0.494181	0.861667	0.434876		2.86867	1.36936	-0.343667	1.3512	-0.959667	0.873796					0.74351	0.174356	0.0300831
253	259	1	5.435	KVCGCDE	6.07	0.603446	12.155	0.781673	15.989	2.18602		6.235	0.608525	13.5087	0.265643	17.1517	0.500689		4.90033	1.31728	13.3227	0.461343	15.7823	1.05201					-0.165	0.857001	-1.35367	0.990614	-1.16267	2.24263		1.33467	1.45105	0.186	1.3438	1.36933	1.16508					0.755207	0.0824402	0.455902
253	260	1	7.585	KVCGCDEY	4.14567	1.00485	8.50933	0.167837	11.5837	0.167781		4.31767	0.742827	9.368	0.653002	13.3533	1.17982		5.41433	1.52693	9.54033	0.188081	13.1147	0.553003					-0.172	1.24961	-0.858667	0.761552	-1.76967	1.19169		-1.09667	1.69803	-0.172333	1.6607	0.238667	1.30299					0.829721	0.141207	0.119669
261	275	4	9.88	FLEKYPLSQYKYIRS	13.8253	0.20604	14.4267	0.179194	17.17	0.152247		13.9713	0.203264	14.688	0.044911	17.299	0.0232594		14.051	0.256221	15.003	0.0602246	17.1287	0.0626285					-0.146	0.289428	-0.261333	0.270974	-0.129	0.154013		-0.0796667	0.327056	-0.315	0.260127	0.170333	0.0668082					0.435956	0.115561	0.288277
262	275	4	9.1	LEKYPLSQYKYIRS	13.3677	0.222336	13.9527	0.465293	14.3917	0.222019		13.4273	0.143911	14.0847	0.311553	14.5753	0.270186		13.7647	0.144687	14.3267	0.0747819	14.5677	0.0703017					-0.0596667	0.264846	-0.132	0.48704	-0.183667	0.349704		-0.337333	0.20407	-0.242	0.343511	0.00766667	0.279182					0.71706	0.703497	0.419144
279	287	2	12.445	LGRMPNLML	16.302	0.198366	20.7333	0.533113	28.2597	0.609623		16.4147	0.38447	20.8723	0.289355	28.735	0.039		16.529	0.170473	20.8387	0.461049	28.7437	0.403113					-0.112667	0.432627	-0.139	0.657287	-0.475333	0.610869		-0.114333	0.420569	0.0336667	0.335838	-0.00866667	0.404995					0.692105	0.718666	0.306317
280	287	1	11.78	GRMPNLML	20.6407	0.808713	25.5537	1.19462	34.2953	0.772635		18.7833	0.283015	24.5887	0.630668	32.6303	0.600617		18.7777	0.321561	23.9233	1.72795	32.799	1.34384					1.85733	0.856805	0.965	1.22769	1.665	0.978624		0.00566667	0.428367	0.665333	0.707915	-0.168667	1.47196					0.0451729	0.299261	0.0466427
294	301	1	10.765	YSQLPMDC	45.778	1.14081	61.451	0.59502	69.476	0.623988		47.3453	0.440264	64.4543	0.469215	70.0247	0.178786		45.9703	1.19273	63.04	0.439808	69.094	1.22175					-1.56733	1.22282	-3.00333	0.74019	-0.548667	0.649096		1.375	1.27139	1.41433	1.28171	0.930667	1.23476					0.128171	0.00268929	0.263985
302	327	4	10.065	FTMPSYSRRISTATPYMNGETSTKSL	49.4357	1.45026	53.883	0.994641	55.2267	0.241057		50.2077	0.227968	53.796	0.229867	56.057	0.323251		51.3817	0.81618	55.9797	0.824801	58.0577	0.567976					-0.772	1.46807	0.087	1.02043	-0.830333	0.403236		-1.174	0.847419	-2.18367	0.847932	-2.00067	0.653519					0.454285	0.893929	0.0264573
308	327	3	7.97	SRRISTATPYMNGETSTKSL	55.8713	0.834752	61.0967	0.556275	62.6773	0.27098		55.6847	0.205003	60.912	0.347631	63.8217	0.243658		55.732	1.62117	62.0193	0.644869	65.0793	0.327796					0.186667	0.859556	0.184667	0.592848	-1.14433	0.364417		-0.0473333	1.63408	-1.10733	1.65803	-1.25767	0.408436					0.739758	0.656317	0.00565276
328	334	1	12.74	WVINSAL	36.0093	1.0627	45.8217	0.332747	47.949	0.489446		37.837	0.847497	46.185	0.238069	49.876	0.213094		36.041	0.61237	44.6763	0.718472	49.5233	0.563922					-1.82767	1.35926	-0.363333	0.910479	-1.927	0.533822		1.796	1.04559	1.50867	0.657019	0.352667	0.602841					0.0844251	0.205241	0.0112666
335	342	1	8.515	RIKILCAT	1.97067	0.396518	5.23267	0.591896	17.1613	0.458372		1.07667	0.166146	2.518	0.304813	13.386	0.399535		0.893	0.206371	2.51533	0.216033	11.0547	0.514026					0.894	0.429919	2.71467	0.614773	3.77533	0.608057		0.183667	0.26494	0.00266667	0.368103	2.33133	0.651038					0.0449402	0.00575425	0.00046741
343	354	3	10.69	YVNVNIRDIDKI	42.9433	0.525038	54.8103	0.212095	64.389	0.628773		55.4683	0.502048	64.6733	0.381783	65.544	0.361327		49.0857	0.482633	62.002	0.853653	64.6793	0.994081					-12.525	0.726442	-9.863	0.545011	-1.155	0.725199		6.38267	0.69641	2.67133	0.61538	0.864667	1.05771					7.63328e-06	2.3464e-05	0.0640727
347	355	3	9.335	NIRDIDKIY	25.0453	0.415174	35.626	1.03606	40.079	0.941175		35.9993	0.420178	48.057	0.497507	48.7707	0.569179		28.0437	0.213692	44.7397	0.607793	48.0113	0.505334					-10.954	0.590693	-12.431	1.11802	-8.69167	1.0999		7.95567	0.471395	3.31733	0.541459	0.759333	0.761135					5.52457e-06	9.85037e-05	0.000524397
355	369	3	8.915	YVRTGIYHGGEPLCD	6.46033	0.197536	9.264	0.137273	10.114	0.274224		5.78033	0.240146	9.17633	0.0701522	10.0347	0.195203		6.171	0.232226	9.761	0.377064	9.83933	0.0618897					0.68	0.310951	0.0876667	0.276612	0.0793333	0.336606		-0.390667	0.334065	-0.584667	0.242591	0.195333	0.20478					0.0212654	0.393626	0.700345
356	369	2	8.475	VRTGIYHGGEPLCD	5.681	0.401015	9.478	0.118292	10.766	0.310168		6.436	0.116512	10.2897	0.0587906	10.924	0.0536936		6.428	0.216797	10.4247	0.360295	10.978	0.420154					-0.755	0.417598	-0.811667	0.166036	-0.158	0.314781		0.008	0.246122	-0.135	0.224627	-0.054	0.423571					0.0721866	0.00232872	0.479774
356	373	3	8.635	VRTGIYHGGEPLCDNVNT	6.01967	0.415742	13.5517	0.198336	14.6073	0.356696		9.65133	0.266294	14.1073	0.0814453	14.6747	0.187961		9.46667	0.246354	14.4823	0.316141	14.755	0.107364					-3.63167	0.493714	-0.555667	0.332039	-0.0673333	0.403189		0.184667	0.362771	-0.375	0.259468	-0.0803333	0.216463					0.000530474	0.0268908	0.784672
356	390	5	11.515	VRTGIYHGGEPLCDNVNTQRVPCSNPRWNEWLNYD	7.31933	0.481222	17.565	0.341106	24.3253	0.272619		9.62233	0.333073	17.9337	0.0115036	25.105	0.031749		6.99233	0.504739	17.341	0.236835	23.59	0.702643					-2.303	0.585245	-0.368667	0.47675	-0.779667	0.274462		2.63	0.60473	0.592667	0.50487	1.515	0.70336					0.00370568	0.200819	0.0369218
370	385	3	8.015	NVNTQRVPCSNPRWNE	18.3467	1.20651	34.639	0.453521	46.0117	0.914897		21.2183	0.604743	34.5813	0.582764	45.911	0.274993		17.01	0.242229	32.3	0.691035	42.7597	0.450157					-2.87167	1.34958	0.0576667	0.755907	0.100667	0.955331		4.20833	0.651452	2.28133	0.631102	3.15133	0.527506					0.0360618	0.898222	0.866589
370	389	3	12.195	NVNTQRVPCSNPRWNEWLNY	10.3747	0.656875	25.042	1.0622	37.184	0.397638		13.558	0.392034	26.4217	0.328147	38.5987	0.327561		10.7737	0.390743	24.456	0.252525	36.0987	0.286298					-3.18333	0.764968	-1.37967	1.13224	-1.41467	0.515182		2.78433	0.553508	1.96567	0.510255	2.5	0.435043					0.00414536	0.143837	0.00985206
389	402	3	12.115	YDIYIPDLPRAARL	0.442	0.157521	2.98333	0.704391	12.0123	0.248017		1.693	0.767633	2.26833	0.555811	7.544	0.315625		1.34333	0.814644	3.11	0.779142	8.54033	0.488493					-1.251	0.783629	0.715	1.04184	4.46833	0.401412		0.349667	1.11933	-0.841667	0.98619	-0.996333	0.581588					0.0994736	0.242285	0.000246243
391	402	3	11.21	IYIPDLPRAARL	1.34667	0.0781046	1.328	0.0942974	1.60633	0.113161		1.35067	0.084388	1.47567	0.18047	1.58767	0.0875576		1.67967	0.251271	1.79367	0.20053	1.78	0.122389					-0.004	0.114986	-0.147667	0.126544	0.0186667	0.143079		-0.329	0.265064	-0.318	0.309365	-0.192333	0.150484					0.951448	0.285719	0.85302
391	404	3	12.92	IYIPDLPRAARLCL	1.00633	0.0920018	0.992667	0.228369	1.18167	0.205695		1.15733	0.190938	1.212	0.0310483	1.31667	0.0925221		1.28767	0.288391	1.305	0.0560268	1.39167	0.0516172					-0.151	0.211947	-0.219333	0.297674	-0.135	0.225545		-0.130333	0.345871	-0.093	0.290057	-0.075	0.105947					0.303415	0.236823	0.381676
405	429	5	10.79	SICSVKGRKGAKEEHCPLAWGNINL	5.33367	0.333404	5.77033	0.0849137	8.25067	0.13699		5.617	0.201067	6.83867	0.103365	10.1557	0.114692		5.83567	0.149373	6.49767	0.110206	9.17633	0.226058					-0.283333	0.389341	-1.06833	0.218262	-1.905	0.178664		-0.218667	0.25048	0.341	0.18165	0.979333	0.253489					0.288736	0.000197558	6.52477e-05
408	429	4	10.74	SVKGRKGAKEEHCPLAWGNINL	5.97867	0.447869	6.502	0.0439204	7.987	0.152804		6.31367	0.171739	7.05467	0.103026	8.672	0.354361		6.51233	0.132538	6.93267	0.281216	8.50067	0.26116					-0.335	0.479667	-0.552667	0.177266	-0.685	0.385903		-0.198667	0.216935	0.122	0.167871	0.171333	0.4402					0.325493	0.00466037	0.0619135
430	436	1	11.435	FDYTDTL	1.834	0.154477	3.05133	0.0880019	9.32433	0.350185		2.43967	0.243106	3.727	0.233514	11.3343	0.0344287		2.761	0.327623	3.867	0.372036	11.4683	0.279321					-0.605667	0.288034	-0.675667	0.258543	-2.01	0.351873		-0.321333	0.407967	-0.14	0.402326	-0.134	0.281435					0.0293835	0.0254331	0.00911665
430	443	2	12.41	FDYTDTLVSGKMAL	11.9733	0.30813	19.9213	0.0790337	28.7743	0.0816415		11.4617	0.315769	19.9907	0.040501	29.7237	0.1175		10.7917	0.163467	20.164	0.204421	29.8183	0.147422					0.511667	0.441197	-0.0693333	0.32551	-0.949333	0.143079		0.67	0.355572	-0.173333	0.168409	-0.0946667	0.18852					0.115656	0.268217	0.000566504
437	443	1	8.145	VSGKMAL	26.1193	1.7814	41.043	0.410647	46.3107	0.562923		25.8447	1.05395	41.2163	1.90716	45.6177	1.82876		24.0923	0.469091	39.3937	1.30341	44.648	0.114136					0.274667	2.06983	-0.173333	1.13112	0.693	1.91344		1.75233	1.15363	1.82267	1.964	0.969667	1.83232					0.832027	0.891143	0.585424
444	473	3	14.155	NLWPVPHGLEDLLNPIGVTGSNPNKETPCL	10.388	0.451246	20.926	0.228278	36.237	0.150957		19.0647	0.38614	30.9223	0.14621	43.5303	0.311617		16.862	0.381629	29.5223	0.141054	41.298	0.480237					-8.67667	0.593909	-9.99633	0.44857	-7.29333	0.346256		2.20267	0.542905	1.4	0.408679	2.23233	0.57248					1.73777e-05	2.54576e-06	6.60714e-05
444	474	3	14.075	NLWPVPHGLEDLLNPIGVTGSNPNKETPCLE	10.139	0.409718	19.8797	0.197526	34.497	0.304833		18.2423	0.399415	29.538	0.0196977	41.5243	0.211571		16.1693	0.303638	28.13	0.031	39.865	0.165581					-8.10333	0.57219	-9.65833	0.445588	-7.02733	0.37106		2.073	0.501726	1.408	0.304277	1.65933	0.268662					1.64404e-05	0.000121787	1.53447e-05
444	475	3	14.255	NLWPVPHGLEDLLNPIGVTGSNPNKETPCLEL	7.21567	0.514	17.5713	0.381273	31.9873	0.155629		17.4347	0.398221	28.3697	0.17003	39.7257	0.432962		15.538	0.871716	26.9193	0.0552298	38.1537	0.044411					-10.219	0.650213	-10.7983	0.551316	-7.73833	0.460083		1.89667	0.958368	1.45033	0.888144	1.572	0.435234					1.85263e-05	4.7962e-05	0.000297197
456	473	2	10.315	LNPIGVTGSNPNKETPCL	15.105	0.75887	23.9023	0.34541	42.3563	1.38479		17.458	0.224876	31.8933	0.551982	54.5107	0.48482		15.406	0.0571664	28.033	0.0713583	51.7373	0.305363					-2.353	0.791488	-7.991	0.412162	-12.1543	1.46721		2.052	0.232028	3.86033	0.554935	2.77333	0.572972					0.0249987	0.000106814	0.00188813
456	474	2	9.695	LNPIGVTGSNPNKETPCLE	15.1387	0.483121	22.6313	0.306316	40.2387	0.798449		16.5867	0.211921	29.8083	0.165512	50.712	0.206734		14.3467	0.27974	26.3373	0.162223	46.9037	0.596342					-1.448	0.527557	-7.177	0.372478	-10.4733	0.824778		2.24	0.350948	3.471	0.325036	3.80833	0.63116					0.0215101	3.64876e-05	0.001068
483	491	2	11.195	VVKFPDMSV	27.8043	0.303429	32.813	0.193153	46.0727	0.29843		28.2393	0.272287	31.9687	0.133508	46.294	0.295508		28.087	0.491662	33.274	0.0659621	46.6137	0.480502					-0.435	0.407688	0.844333	0.333839	-0.221333	0.419983		0.152333	0.562025	-1.30533	0.509467	-0.319667	0.564099					0.136182	0.00523232	0.398469
492	506	3	10.16	IEEHANWSVSREAGF	51.6463	1.21158	58.5663	1.02044	59.4847	0.387503		51.5263	0.550782	58.9017	0.378571	60.1803	0.154358		49.8493	0.958293	59.1367	0.693034	59.9667	0.315722					0.12	1.3309	-0.335333	1.1596	-0.695667	0.417115		1.677	1.1053	-0.235	1.03036	0.213667	0.351435					0.888284	0.636231	0.0731479
507	522	3	6.67	SYSHAGLSNRLARDNE	49.3327	0.23553	49.16	0.644631	48.7297	0.463166		48.8013	0.773	49.2077	0.794423	49.661	0.459474		48.4307	0.570372	50.1443	0.190421	49.4743	0.990722					0.531333	0.808086	-0.0476667	1.00652	-0.931333	0.65241		0.370667	0.960653	-0.936667	0.977974	0.186667	1.09208					0.356725	0.942734	0.0691178
507	531	5	7.775	SYSHAGLSNRLARDNELRENDKEQL	36.9283	0.955984	45.0847	1.01951	45.1273	0.585619		36.724	0.195195	43.696	0.550506	45.917	0.246081		36.5543	0.642042	44.6413	0.605522	46.051	0.733223					0.204333	0.975708	1.38867	1.03802	-0.789667	0.635221		0.169667	0.671058	-0.945333	0.845739	-0.134	0.773416					0.749261	0.127544	0.131031
508	522	4	6.495	YSHAGLSNRLARDNE	51.8643	0.170412	52.1947	0.153588	51.5697	0.943972		52.0473	0.75584	52.6673	0.462667	53.8527	0.73946		51.9297	0.343123	52.644	0.558855	52.991	0.166304					-0.183	0.774813	-0.472667	0.771287	-2.283	1.19912		0.117667	0.830077	0.0233333	0.576015	0.861667	0.75793					0.723778	0.211726	0.0325648
523	533	3	5.22	LRENDKEQLKA	19.5927	1.10827	32.9437	0.217371	44.0987	0.226478		19.3333	0.423344	33.1987	0.85517	44.9933	1.07216		18.836	0.714383	33.64	0.479078	44.047	0.64114					0.259333	1.18637	-0.255	0.475889	-0.894667	1.09582		0.497333	0.8304	-0.441333	1.1143	0.946333	1.24923					0.727478	0.661076	0.281186
523	533	4	5.23	LRENDKEQLKA	19.9227	1.08744	33.31	0.527501	44.0427	0.594378		19.675	0.609387	33.4357	0.834646	45.1113	0.684672		18.5827	0.450566	33.4793	0.76082	45.213	0.254006					0.247667	1.24655	-0.125667	0.805984	-1.06867	0.906676		1.09233	0.757867	-0.0436667	0.948495	-0.101667	0.730271					0.752074	0.842057	0.1128
524	533	3	4.575	RENDKEQLKA	14.1343	0.884562	29.7527	0.470686	40.9	0.46174		13.6653	0.318645	29.5223	0.392951	41.918	0.287533		13.0597	0.305904	29.1533	0.301298	40.619	1.03913					0.469	0.940204	0.230333	0.568401	-1.018	0.543948		0.605667	0.441714	0.369	0.497984	1.299	1.07818					0.456356	0.556294	0.0404435
524	551	4	11.725	RENDKEQLKAISTRDPLSEITEQEKDFL	8.10733	1.0962	17.6177	0.202248	28.193	0.42676		13.7597	0.44288	20.5523	0.168396	28.8167	0.196561		12.59	0.77961	20.2187	0.308742	28.0373	0.488958					-5.65233	1.18228	-2.93467	0.486874	-0.623667	0.469851		1.16967	0.896623	0.333667	0.797589	0.779333	0.526988					0.00589078	5.52183e-05	0.111488
532	551	3	12.095	KAISTRDPLSEITEQEKDFL	9.33267	1.18616	17.0473	0.861172	25.409	0.742759		16.515	0.137743	21.0503	0.241073	26.8467	0.0898128		15.7597	0.20967	20.706	0.45677	25.8073	0.462018					-7.18233	1.19413	-4.003	0.872118	-1.43767	0.748169		0.755333	0.250867	0.344333	0.319496	1.03933	0.470666					0.00830943	0.0106117	0.0768946
534	551	3	12.745	ISTRDPLSEITEQEKDFL	10.1893	1.06016	19.343	0.212217	29.0443	0.328883		18.3853	0.31282	23.2403	0.0293655	29.6127	0.404836		17.8633	0.211748	23.2337	0.184868	28.8743	0.364983					-8.196	1.10535	-3.89733	0.378011	-0.568333	0.521591		0.522	0.377748	0.00666667	0.213775	0.738333	0.545073					0.00317251	0.000819556	0.135758
552	560	3	6.575	WSHRHYCVT	3.16367	0.453778	12.368	0.206	25.6143	0.385759		3.033	0.317118	11.3693	0.258127	25.7873	0.620904		2.81333	0.352284	12.2433	0.284937	25.2623	0.431069					0.130667	0.553605	0.998667	0.378153	-0.173	0.73098		0.219667	0.473992	-0.874	0.436731	0.525	0.755871					0.710208	0.00714634	0.717354
552	570	4	13.295	WSHRHYCVTIPEILPKLLL	1.42333	0.275877	5.29	0.133638	13.0077	0.0708543		1.25233	0.0696372	5.00367	0.191443	12.978	0.066053		1.398	0.163817	5.36767	0.0957305	12.972	0.0755447					0.171	0.284531	0.286333	0.150693	0.0296667	0.0968676		-0.145667	0.178004	-0.364	0.251965	0.006	0.100349					0.397533	0.106951	0.633051
571	583	2	8.915	SVKWNSRDEVAQM	1.806	0.0357631	2.89633	0.170392	8.50467	0.151276		1.586	0.208468	2.20933	0.0384361	5.9	0.361697		1.844	0.243045	2.60567	0.098475	6.93267	0.179015					0.22	0.211514	0.687	0.269244	2.60467	0.392058		-0.258	0.320203	-0.396333	0.246066	-1.03267	0.403573					0.211881	0.015139	0.00234883
571	584	3	9.805	SVKWNSRDEVAQMY	2.47333	0.648947	2.786	0.111665	6.675	0.130885		2.237	0.249096	2.46233	0.183309	5.113	0.15001		2.639	0.794549	3.07667	0.517817	6.51467	0.166209					0.236333	0.695112	0.323667	0.27298	1.562	0.199083		-0.402	0.832681	-0.614333	0.81542	-1.40167	0.223894					0.598806	0.0723078	0.000185902
584	598	3	10.91	YCLVKDWPPIKPEQA	4.88633	0.805241	13.0743	0.214234	24.1177	0.391388		3.78867	0.151797	12.0537	0.214262	23.3333	0.17043		3.19533	0.148244	11.292	0.0346987	22.614	0.258078					1.09767	0.819423	1.02067	0.262562	0.784333	0.426885		0.593333	0.212176	0.761667	0.260547	0.719333	0.309274					0.136671	0.00421418	0.0570722
584	601	3	12.475	YCLVKDWPPIKPEQAMEL	3.539	0.317785	9.49533	0.0560119	17.4537	0.217167		3.13033	0.143615	9.39933	0.206476	17.376	0.256094		2.75867	0.219092	8.66233	0.174592	16.5817	0.171144					0.408667	0.34873	0.096	0.154151	0.0776667	0.335776		0.371667	0.261967	0.737	0.301054	0.794333	0.308017					0.140809	0.51412	0.722623
602	613	2	10.17	LDCNYPDPMVRG	3.22833	0.409014	7.22233	0.515863	16.8327	0.385422		3.95267	0.413195	8.622	0.364855	20.5713	0.876069		3.95067	0.167703	9.07133	0.424022	22.431	0.761122					-0.724333	0.581397	-1.39967	0.660942	-3.73867	0.957103		0.002	0.445931	-0.449333	0.401551	-1.85967	1.16052					0.0975669	0.0228834	0.00891974
636	649	3	14.05	VQVLKYEQYLDNLL	4.285	0.362497	8.49667	0.209037	12.7493	0.753324		3.67867	0.246934	10.877	0.518952	16.887	0.267894		3.84767	0.592342	10.622	1.26538	16.5053	0.319326					0.606333	0.438612	-2.38033	0.323532	-4.13767	0.799539		-0.169	0.641752	0.255	0.787515	0.381667	0.416817					0.0834113	0.00782481	0.00577897
653	666	3	7.63	LLKKALTNQRIGHF	1.21467	0.311129	1.216	0.255572	1.78433	0.122055		1.06467	0.247132	1.55033	0.107431	2.04233	0.126895		1.073	0.212662	1.62767	0.394252	2.686	0.379775					0.15	0.397336	-0.334333	0.355516	-0.258	0.176067		-0.00833333	0.326036	-0.0773333	0.238257	-0.643667	0.400414					0.550698	0.136658	0.0613096
667	687	3	11.915	FFWHLKSEMHNKTVSQRFGLL	9.197	0.622301	23.3413	0.405786	33.7703	0.746068		10.9237	0.272746	22.9967	0.188988	34.3617	0.229385		8.434	0.138589	21.298	0.331227	32.3223	0.412865					-1.72667	0.679448	0.344667	0.48893	-0.591333	0.780535		2.48967	0.305937	1.69867	0.234357	2.03933	0.472308					0.0262041	0.284093	0.303429
691	697	2	7.58	YCRACGM	25.317	0.560811	32.292	0.451806	33.1433	0.619933		31.476	0.353586	32.6187	0.605331	34.1923	0.122349		30.0273	0.746572	32.8513	0.308657	32.8817	0.667429					-6.159	0.662972	-0.326667	0.573718	-1.049	0.631891		1.44867	0.82607	-0.232667	0.961142	1.31067	0.67855					0.000259539	0.501025	0.094598
698	708	2	5.96	YLKHLNRQVEA	1.12733	0.276292	3.19233	0.539096	5.66033	0.112873		1.03833	0.330552	3.105	0.233232	5.35333	0.218953		1.42567	0.188797	3.407	0.786752	5.82033	0.235487					0.089	0.430815	0.0873333	0.632368	0.307	0.246334		-0.387333	0.380669	-0.302	0.300069	-0.467	0.32155					0.73997	0.819832	0.118997
698	709	3	7.28	YLKHLNRQVEAM	0.634333	0.0607152	1.65967	0.165316	3.09867	0.166602		0.707	0.0580259	1.924	0.0964365	3.12367	0.155027		0.716667	0.107193	1.55867	0.0865236	3.43267	0.106641					-0.0726667	0.0839841	-0.264333	0.175204	-0.025	0.227573		-0.00966667	0.121891	0.365333	0.144189	-0.309	0.188164					0.209538	0.0932183	0.848158
713	734	4	11.005	INLTDILKQEKKDETQKVQMKF	42.11	1.08026	51.2137	0.573887	55.4147	0.289938		45.349	0.506222	52.961	0.260023	59.8127	0.441571		20.221	0.0754983	40.7437	0.43256	52.3527	1.1324					-3.239	1.19299	-1.74733	0.76525	-4.398	0.528252		25.128	0.511821	12.2173	0.270762	7.46	1.21545					0.0204332	0.0203029	0.000320563
720	734	4	6.965	KQEKKDETQKVQMKF	46.0903	0.444452	52.358	0.231933	52.371	1.04629		49.4317	0.578084	54.697	0.874156	55.0993	0.818631		20.2553	0.267343	42.131	0.345132	53.9107	0.737424					-3.34133	0.72919	-2.339	0.622876	-2.72833	1.32848		29.1763	0.636909	12.566	0.914123	1.18867	1.10179					0.00177259	0.0361353	0.0259104
735	744	2	9.015	LVEQMRRPDF	10.3157	1.2309	33.151	0.860459	66.2323	0.750507		15.367	0.382565	43.1367	0.948278	70.2577	0.244439		8.36433	1.18946	14.4297	0.163139	41.7333	0.374409					-5.05133	1.28899	-9.98567	0.941671	-4.02533	0.78931		7.00267	1.24947	28.707	1.5212	28.5243	0.447138					0.0129189	0.000181884	0.00686178
745	764	3	14.215	MDALQGFLSPLNPAHQLGNL	1.35333	0.309926	2.056	0.718457	4.461	0.496507		4.313	0.368102	5.16033	0.130216	7.98133	0.25156		4.31267	0.271246	5.586	0.114092	8.17467	0.269298					-2.95967	0.4812	-3.10433	0.807267	-3.52033	0.556598		0.000333333	0.457245	-0.425667	0.300883	-0.193333	0.368515					0.000502941	0.0149956	0.00170515
746	764	2	14.015	DALQGFLSPLNPAHQLGNL	1.99167	0.654523	1.88633	0.33235	4.66367	0.31125		3.28667	0.353574	3.88767	0.0970429	6.54167	0.318063		3.304	0.952606	3.782	0.170871	6.318	0.138098					-1.295	0.743918	-2.00133	0.485253	-1.878	0.445018		-0.0173333	1.01611	0.105667	0.957537	0.223667	0.34675					0.0560161	0.00562255	0.00182727
746	766	3	13.925	DALQGFLSPLNPAHQLGNLRL	5.73733	0.217473	7.11967	0.162202	9.40933	0.172001		6.15867	0.13287	7.87067	0.179536	10.205	0.158547		5.076	0.403524	7.956	0.161527	10.2387	0.161228					-0.421333	0.25485	-0.751	0.209675	-0.795667	0.233926		1.08267	0.424837	-0.0853333	0.441662	-0.0336667	0.226122					0.0573328	0.0059376	0.00431678
751	766	3	12.225	FLSPLNPAHQLGNLRL	7.362	0.34208	9.21133	0.260901	11.487	0.0865563		7.53633	0.449165	9.75033	0.0797768	12.5703	0.658453		6.22833	0.231641	10.546	0.438371	12.559	0.180469					-0.174333	0.564596	-0.539	0.519441	-1.08333	0.664118		1.308	0.505378	-0.795667	0.244993	0.0113333	0.682737					0.626006	0.0581673	0.102365
766	780	4	11.19	LEECRIMSSAKRPLW	17.8893	0.74439	25.3273	0.369007	33.2917	0.313194		18.1577	0.34075	26.7423	0.233147	33.971	0.115503		15.9997	0.553285	20.242	0.388721	28.677	0.205896					-0.268333	0.818674	-1.415	0.502272	-0.679333	0.333813		2.158	0.649796	6.50033	0.600401	5.294	0.23608					0.611	0.00833799	0.0498529
767	781	4	11.19	EECRIMSSAKRPLWL	17.8893	0.74439	25.3273	0.369007	33.2917	0.313194		18.1577	0.34075	26.7423	0.233147	33.971	0.115503		15.9997	0.553285	20.242	0.388721	28.677	0.205896					-0.268333	0.818674	-1.415	0.502272	-0.679333	0.333813		2.158	0.649796	6.50033	0.600401	5.294	0.23608					0.611	0.00833799	0.0498529
769	781	3	10.64	CRIMSSAKRPLWL	16.505	0.710319	23.353	0.353394	30.6863	0.255191		17.1287	0.440774	25.28	0.233925	32.306	0.156771		15.0557	0.538476	18.7937	0.516919	27.6493	0.394797					-0.623667	0.835963	-1.927	0.56495	-1.61967	0.299498		2.073	0.695872	6.48633	0.587092	4.65667	0.424784					0.276175	0.00236233	0.0016525
782	789	1	11.8	NWENPDIM	23.224	0.848693	37.043	0.883464	54.029	0.586792		23.01	0.64623	38.3097	0.684387	55.0363	0.301454		23.0147	0.886012	38.2137	0.132364	54.251	0.639038					0.214	1.06672	-1.26667	1.09459	-1.00733	0.659696		-0.00466667	1.09665	0.096	1.11955	0.785333	0.706572					0.754391	0.126757	0.0788958
793	798	1	7.825	LFQNNE	40.6057	0.902572	53.3053	0.490624	66.3643	1.0185		37.3853	0.488923	51.582	0.713641	65.8167	0.795427		36.653	0.790694	49.59	1.6268	60.5943	0.839477					3.22033	1.02649	1.72333	0.692645	0.547667	1.2923		0.732333	0.929646	1.992	1.06512	5.22233	1.15647					0.0116847	0.0307422	0.510734
794	811	2	10.855	FQNNEIIFKNGDDLRQDM	9.18433	0.464382	17.1057	1.24345	27.8613	0.853354		8.791	0.471361	17.748	0.246307	27.2033	0.227324		7.36233	1.65129	15.5643	1.1376	25.34	1.12846					0.393333	0.661688	-0.642333	1.3298	0.658	0.883113		1.42867	1.71725	2.18367	1.66956	1.86333	1.15113					0.361401	0.465721	0.310674
799	811	3	9.875	IIFKNGDDLRQDM	9.17233	1.01689	16.3177	0.695061	25.7533	0.103737		9.24767	0.229992	19.202	0.300207	27.929	0.42766		6.01067	0.287858	15.5517	0.491366	21.9153	0.704867					-0.0753333	1.04258	-2.88433	0.732125	-2.17567	0.440062		3.237	0.368454	3.65033	0.415916	6.01367	0.824458					0.910466	0.00963699	0.00958416
799	814	3	12.515	IIFKNGDDLRQDMLTL	5.76533	0.728409	11.2937	0.0990825	18.7203	0.709572		6.33033	0.107909	13.5983	0.139005	19.7073	0.235924		4.13467	0.295515	10.9723	0.112527	17.1637	0.321067					-0.565	0.736359	-2.30467	0.146498	-0.987	0.747765		2.19567	0.314601	2.626	0.326576	2.54367	0.398428					0.31053	4.51622e-05	0.125003
815	821	2	10.065	QIIRIME	1.58733	0.878796	1.40267	0.134124	1.554	0.597006		1.01433	0.821454	1.09667	0.185861	1.47133	0.484316		1.64067	0.18437	1.93267	0.322994	1.67967	0.417863					0.573	1.20294	0.306	0.832331	0.0826667	0.768751		-0.626333	0.84189	-0.836	0.261795	-0.208333	0.639665					0.461459	0.0825308	0.856125
817	830	2	12.405	IRIMENIWQNQGLD	8.34633	0.12852	9.91967	0.416698	15.196	0.140275		7.66633	0.270545	10.0717	0.277851	15.1217	0.119755		7.86933	0.292249	10.286	0.22659	14.5853	0.635391					0.68	0.299519	-0.152	0.496822	0.0743333	0.184441		-0.203	0.398251	-0.214333	0.40325	0.536333	0.646578					0.0313898	0.628504	0.515525
831	839	2	12.85	LRMLPYGCL	1.99567	0.10427	5.068	0.0445758	12.5883	0.390897		1.95033	0.188022	5.11867	0.294009	13.0813	0.159676		1.80533	0.218042	4.071	0.02498	11.637	0.226709					0.0453333	0.214999	-0.0506667	0.193234	-0.493	0.422252		0.145	0.287914	1.04767	0.366038	1.44433	0.277296					0.771715	0.819033	0.145372
840	847	1	11.625	SIGDCVGL	5.50167	0.359091	7.57067	1.03153	12.8757	1.35915		6.17433	0.0603352	7.03267	0.0663802	13.1093	1.33572		6.114	0.652874	8.315	1.36659	13.1163	0.960057					-0.672667	0.364125	0.538	1.03329	-0.233667	1.90564		0.0603333	0.655656	-1.28233	0.65624	-0.007	1.64495					0.0784724	0.460631	0.838871
847	858	2	9.14	LIEVVRNSHTIM	14.6453	0.798311	20.0563	0.294145	27.2137	0.601525		13.6837	0.162497	21.1477	0.413759	28.7	0.306593		14.3383	1.19235	20.0903	0.570775	27.1907	0.482956					0.961667	0.814681	-1.09133	0.336046	-1.48633	0.675153		-0.654667	1.20337	1.05733	1.2621	1.50933	0.572054					0.168523	0.0243856	0.0321575
848	858	2	8.055	IEVVRNSHTIM	13.751	0.25721	20.9267	0.505296	28.9557	0.0739008		13.9667	0.411715	22.396	0.115169	31.2117	0.346512		13.695	0.15037	21.5937	0.211701	28.738	0.611748					-0.215667	0.485455	-1.46933	0.651793	-2.256	0.354304		0.271667	0.438315	0.802333	0.189407	2.47367	0.703069					0.496148	0.0321988	0.0057961
850	858	3	6.295	VVRNSHTIM	16.0107	0.252367	18.5717	1.01305	25.4187	0.947399		15.8457	0.389	19.4347	0.70265	26.5543	0.707043		15.485	0.332627	19.092	0.224158	23.7913	0.537585					0.165	0.463692	-0.863	1.08517	-1.13567	1.18215		0.360667	0.511823	0.342667	0.777404	2.763	0.888204					0.575095	0.301157	0.175229
850	859	3	5.915	VVRNSHTIMQ	15.113	0.445165	17.996	0.433812	27.144	0.777851		14.985	0.396807	18.598	0.518159	29.1027	0.333407		15.1557	0.358003	17.6897	0.578714	23.0063	0.54821					0.128	0.596346	-0.602	0.587919	-1.95867	0.846293		-0.170667	0.534436	0.908333	0.629806	6.09633	0.641634					0.736509	0.196778	0.0335258
873	893	4	8.435	NSHTLHQWLKDKNKGEIYDAA	12.0277	1.38236	24.1147	0.42426	27.093	0.293177		11.721	0.351555	24.3777	0.189616	27.9007	0.144244		9.71167	0.154254	21.5433	0.299128	26.076	0.375141					0.306667	1.42636	-0.263	0.550988	-0.807667	0.32674		2.00933	0.383908	2.83433	0.244435	1.82467	0.401917					0.742586	0.402334	0.024398
880	893	2	8.17	WLKDKNKGEIYDAA	17.019	0.922964	31.3593	0.399882	35.1447	0.957723		15.386	0.510307	31.6493	0.350243	35.837	0.202111		11.9537	1.42416	28.829	0.290119	34.6317	0.513237					1.633	1.05464	-0.29	0.64832	-0.692333	0.978817		3.43233	1.51283	2.82033	1.4666	1.20533	0.551599					0.0724109	0.404472	0.336441
897	908	2	8.82	FTRSCAGYCVAT	0.948	0.267606	1.14733	0.132047	1.13667	0.151863		1.09367	0.149018	0.854667	0.146289	0.935667	0.218276		0.947	0.296241	1.17333	0.272273	1.41833	0.257778					-0.145667	0.306299	0.292667	0.199105	0.201	0.265907		0.146667	0.33161	-0.318667	0.330393	-0.482667	0.337778					0.463866	0.0633655	0.255568
922	929	2	7.135	MVKDDGQL	3.25333	0.141231	3.505	0.289363	9.02567	0.224843		2.66767	0.414517	3.63433	0.0604676	9.59267	0.396308		2.86867	0.655444	4.514	1.04568	9.784	0.372729					0.585667	0.437916	-0.129333	0.505525	-0.567	0.455648		-0.201	0.77552	-0.879667	0.658227	-0.191333	0.544047					0.120844	0.515281	0.111739
923	929	1	6.12	VKDDGQL	4.84467	1.03504	5.659	0.31884	10.8157	0.653384		3.716	0.361042	4.87267	0.311039	10.4907	0.502491		5.21833	1.46396	4.915	0.270512	10.56	0.498088					1.12867	1.0962	0.786333	0.481674	0.325	0.824262		-1.50233	1.50782	-0.0423333	1.49663	-0.0693333	0.707523					0.187999	0.037403	0.532609
923	934	3	12.73	VKDDGQLFHIDF	3.03567	1.09808	4.32633	0.61658	6.01767	0.482843		1.86667	0.316491	3.28133	0.2885	7.95	0.270488		2.53467	0.90651	2.465	0.593549	3.58633	0.247997					1.169	1.14278	1.045	0.693063	-1.93233	0.553445		-0.668	0.96017	0.816333	0.951311	4.36367	0.366969					0.199183	0.0815026	0.00786522
930	937	3	12.365	FHIDFGHF	4.392	0.349166	14.193	0.557237	24.2737	0.53232		10.349	0.245786	20.2637	0.325657	26.9463	0.576418		2.31367	0.500602	8.21967	0.432844	18.864	0.615717					-5.957	0.426999	-6.07067	0.609035	-2.67267	0.784616		8.03533	0.557686	12.044	0.597206	8.08233	0.843425					4.04063e-05	0.000328322	0.00424765
930	960	7	11.215	FHIDFGHFLDHKKKKFGYKRERVPFVLTQDF	9.36833	1.09201	14.069	1.09192	22.4307	1.48919		12.6933	0.288763	18.763	0.447785	25.2407	0.221211		7.39733	0.963532	12.248	0.143042	20.4413	0.90007					-3.325	1.12955	-4.694	1.12946	-2.81	1.50553		5.296	1.00587	6.515	1.0625	4.79933	0.926855					0.0276347	0.00914207	0.0791275
930	961	7	11.7	FHIDFGHFLDHKKKKFGYKRERVPFVLTQDFL	9.35267	0.373262	12.897	0.417364	21.199	0.508487		12.4837	0.229221	17.6513	0.175227	24.1383	0.330025		7.84467	0.177644	12.473	0.337821	19.316	0.73182					-3.131	0.438026	-4.75433	0.476167	-2.93933	0.606197		4.639	0.289999	5.17833	0.249523	4.82233	0.802793					0.000688094	0.00068155	0.0021267
962	976	4	5.975	IVISKGAQECTKTRE	32.9153	0.281056	36.633	1.89121	48.9007	0.619013		33.085	0.723871	37.339	0.530586	49.3547	0.679588		29.2723	1.32755	34.8983	0.560527	44.197	0.406198					-0.169667	0.776519	-0.706	2.02501	-0.454	0.919248		3.81267	1.51208	2.44067	1.42965	5.15767	0.791731					0.735126	0.591144	0.441119
962	980	5	8.61	IVISKGAQECTKTREFERF	16.7173	0.413222	20.1843	0.608655	30.484	0.35706		16.3327	0.163757	19.7417	0.382657	29.463	0.222574		14.866	0.815252	18.4033	0.451631	24.129	0.834487					0.384667	0.444487	0.442667	0.630299	1.021	0.420751		1.46667	0.831536	1.33833	0.90059	5.334	0.86366					0.243718	0.357237	0.0196269
985	989	2	9.175	YKAYL	1.30833	0.293013	1.25533	0.447457	1.54833	0.154098		1.026	0.280801	1.32867	0.284388	2.013	1.0397		1.38633	0.044456	1.32	0.675625	1.44867	0.912582					0.282333	0.405839	-0.0733333	0.528267	-0.464667	1.05106		-0.360333	0.284298	0.00866667	0.287841	0.564333	1.38339					0.283857	0.813584	0.527527
989	997	3	7.195	LAIRQHANL	7.82567	1.04594	15.6	0.649982	30.8243	0.557184		7.11033	0.139951	16.3677	0.123314	29.6187	0.458816		6.94967	0.375454	17.201	0.408765	28.9247	0.99537					0.715333	1.05526	-0.767667	0.664878	1.20567	0.72178		0.160667	0.400689	-0.833333	0.395186	0.694	1.09603					0.356121	0.171603	0.0461044
990	997	2	5.53	AIRQHANL	9.36667	0.879291	17.4537	0.872404	34.7637	0.463979		8.70333	0.120869	19.2073	0.233872	34.8933	0.856379		7.811	0.141672	19.2543	0.280611	32.1573	0.415068					0.663333	0.887559	-1.75367	0.880738	-0.129667	0.973992		0.892333	0.186227	-0.047	0.273436	2.736	0.951665					0.323868	0.0644542	0.82706
1002	1006	1	13.86	FSMML	1.05767	0.315506	1.95533	0.313707	9.424	0.844044		1.75933	0.284981	3.3	0.181105	14.0377	0.592491		2.64	1.14648	3.62833	0.208063	13.0397	0.543857					-0.701667	0.425157	-1.34467	0.423824	-4.61367	1.03124		-0.880667	1.18137	-0.328333	1.1607	0.998	0.804255					0.0460103	0.00553726	0.00219402
1002	1013	2	14.435	FSMMLGSGMPEL	21.0867	0.405369	26.869	0.516047	38.632	1.19549		23.299	0.771685	33.6187	0.268286	49.1277	0.42695		22.6043	0.547644	30.0557	1.00849	44.7733	1.23151					-2.21233	0.871677	-6.74967	0.928332	-10.4957	1.26944		0.694667	0.946262	3.563	0.609829	4.35433	1.30342					0.0215339	0.000271536	0.00181673
1014	1021	1	11.415	QSFDDIAY	21.6013	1.5892	30.002	1.047	31.0137	0.82508		23.322	0.675154	31.635	0.485779	35.5257	0.380328		21.7403	0.85081	32.3087	0.164895	33.2833	1.05068					-1.72067	1.72667	-1.633	1.24581	-4.512	0.908518		1.58167	1.08614	-0.673667	0.979724	2.24233	1.1174					0.192628	0.0965549	0.00411129
1017	1021	1	8.605	DDIAY	11.1887	1.11256	22.994	1.14413	26.0017	1.31534		11.1023	0.259325	24.4083	0.69758	30.622	2.05798		8.19467	0.423799	23.6353	0.595653	26.5203	0.735636					0.0863333	1.14238	-1.41433	1.17315	-4.62033	2.44242		2.90767	0.496845	0.773	0.816225	4.10167	2.18551					0.905012	0.1541	0.0391603
1022	1038	2	9.34	IRKTLALDKTEQEALEY	9.315	0.259825	14.981	0.201584	21.617	0.144212		9.327	0.0502096	15.3247	0.116389	22.4587	0.209691		10.2457	0.346556	14.8503	0.277633	21.2977	0.554491					-0.012	0.264632	-0.343667	0.207743	-0.841667	0.254494		-0.918667	0.350175	0.474333	0.365579	1.161	0.592816					0.937962	0.0779877	0.00651323
1029	1038	2	8.925	DKTEQEALEY	12.3637	0.470593	21.4927	0.905606	33.7567	0.325608		12.983	0.534206	21.403	0.412713	31.5563	0.713693		14.4833	0.432775	21.3813	0.704643	30.063	0.399546					-0.619333	0.711922	0.0896667	1.05143	2.20033	0.784461		-1.50033	0.68751	0.0216667	0.598019	1.49333	0.817921					0.206518	0.889087	0.0194687
1038	1055	5	9.145	YFMKQMNDAHHGGWTTKM	20.3743	0.606186	23.1643	0.813759	25.4163	0.26263		21.4033	0.424275	24.2043	0.526856	25.2537	0.414798		6.72167	0.0240069	14.5777	0.0783858	21.8863	0.763256					-1.029	0.739913	-1.04	0.917722	0.162667	0.49095		14.6817	0.424954	9.62667	0.527403	3.36733	0.868687					0.080817	0.148903	0.603925
1039	1055	2	8.17	FMKQMNDAHHGGWTTKM	22.276	0.433132	25.5723	0.225779	27.8263	0.0973465		23.2697	0.563367	26.3683	0.670839	27.4597	0.557		7.85167	0.874629	16.517	0.253178	24.8993	0.919302					-0.993667	0.710623	-0.796	0.606926	0.366667	0.565443		15.418	1.04036	9.85133	1.10227	2.56033	1.07488					0.0768259	0.166786	0.374392
1040	1055	4	7.33	MKQMNDAHHGGWTTKM	25.5107	1.15614	28.8223	1.29683	30.0837	0.451985		25.994	0.20036	28.6243	0.255097	30.501	0.517958		7.38233	0.358672	17.5013	0.504005	26.4277	0.702368					-0.483333	1.17337	0.198	1.31222	-0.417333	0.687438		18.6117	0.41084	11.123	0.440136	4.07333	0.872698					0.545903	0.816122	0.35157
1056	1068	4	11.035	DWIFHTIKQHALN	51.7763	1.283	55.9617	0.398937	56.6853	0.387647		52.7187	0.620137	56.266	0.110014	56.514	0.4581		5.755	0.679093	16.061	0.23514	34.2953	0.348375					-0.942333	1.42501	-0.304333	0.737373	0.171333	0.600105		46.9637	0.919639	40.205	0.687946	22.2187	0.575518					0.335452	0.313699	0.646328
1058	1068	3	6.625	IFHTIKQHALN	46.12	0.208713	46.6203	1.23786	46.542	0.458697		45.4633	0.521905	45.845	0.982959	46.8257	0.690186		4.901	0.719617	18.925	0.0345977	36.1733	0.501091					0.656667	0.56209	0.775333	1.34339	-0.283667	0.82871		40.5623	0.888951	26.92	1.21822	10.6523	0.852907					0.148434	0.444298	0.593289
1060	1068	2	4.255	HTIKQHALN	56.3557	0.810414	58.1923	0.498939	59.2353	0.857586		56.6703	0.809131	58.4337	0.94693	58.62	0.588115		8.282	0.573377	24.2443	0.599201	46.527	0.961493					-0.314667	1.14519	-0.241333	0.950596	0.615333	1.03987		48.3883	0.991692	34.1893	1.107	12.093	1.1271					0.664225	0.726033	0.37545
[truncated: 4 more columns]

## Sheet: Raw data Fig. 2, 3, S4 ABD exp
Raw data for p110α HDX comparing WT vs p110 core vs membrane experiments (Figure 2, 3, S4)
							3s						3s						3s						30s						30s						30s						300s						300s
State	Start	End	Sequence	Search RT	Charge	Max D	Start RT	End RT	#D	%D	Score	Conf	Start RT	End RT	#D	%D	Score	Conf	Start RT	End RT	#D	%D	Score	Conf	Start RT	End RT	#D	%D	Score	Conf	Start RT	End RT	#D	%D	Score	Conf	Start RT	End RT	#D	%D	Score	Conf	Start RT	End RT	#D	%D	Score	Conf	Start RT
A_WT	114	119	NREIGF	9.21	2	4	9.16	9.42	0.179	4.473	0.7641	Medium	9.15	9.42	0.217	5.416	0.675	Medium	9.15	9.42	0.225	5.623	0.7537	Medium	9.15	9.41	0.23	5.752	0.6388	Medium	9.16	9.42	0.245	6.119	0.6705	Medium	9.16	9.42	0.209	5.221	0.6845	Medium	9.16	9.42	0.247	6.182	0.68	Medium	9.16
A_WT	120	127	AIGMPVCE	10.19	1	5	10.2	10.39	0.515	10.304	0.9013	Medium	10.2	10.39	0.463	9.256	0.8825	Medium	10.2	10.39	0.481	9.623	0.8901	Medium	10.19	10.39	1.025	20.499	0.8955	Medium	10.2	10.39	1.114	22.278	0.8926	Medium	10.2	10.39	1.055	21.094	0.8926	Medium	10.2	10.39	1.68	33.609	0.8964	Medium	10.2
A_WT	120	128	AIGMPVCEF	13.49	1	6	13.5	13.63	0.428	7.135	0.8115	Medium	13.5	13.63	0.4	6.66	0.8105	Medium	13.52	13.63	0.437	7.278	0.8138	Medium	13.5	13.63	1.243	20.708	0.7891	Medium	13.5	13.63	1.254	20.893	0.8145	Medium	13.5	13.63	1.265	21.077	0.8041	Medium	13.5	13.63	2.236	37.259	0.8159	Medium	13.5
A_WT	128	138	FDMVKDPEVQD	9.1	1	8	9.1	9.37	1.613	20.167	0.8361	Medium	9.15	9.24	1.537	19.216	0.8027	Medium	9.1	9.37	1.558	19.474	0.8668	Medium	9.09	9.37	2.431	30.389	0.795	Medium	9.1	9.37	2.358	29.479	0.8567	Medium	9.1	9.37	2.363	29.541	0.8186	Medium	9.1	9.37	3.235	40.443	0.8339	Medium	9.1
A_WT	129	138	DMVKDPEVQD	7.26	1	7	7.26	7.38	1.267	18.106	0.7666	Medium	7.26	7.38	1.32	18.86	0.8194	Medium	7.27	7.38	1.451	20.732	0.8296	Medium	7.26	7.37	2.001	28.592	0.6701	Medium	7.26	7.38	2.058	29.395	0.8175	Medium	7.26	7.38	1.972	28.177	0.7188	Medium	7.26	7.38	2.984	42.633	0.7547	Medium	7.26
A_WT	131	138	VKDPEVQD	5.48	2	5	5.45	5.55	0.878	17.567	0.8029	Medium	5.45	5.64	0.923	18.452	0.7767	Medium	5.45	5.58	0.93	18.601	0.8001	Medium	5.45	5.64	1.127	22.544	0.7598	Medium	5.45	5.64	1.052	21.037	0.7858	Medium	5.45	5.64	1.074	21.474	0.7844	Medium	5.45	5.64	1.608	32.162	0.8032	Medium	5.45
A_WT	139	144	FRRNIL	8	1	4	8.07	8.25	0.14	3.495	0.647	Medium	8.07	8.25	0.113	2.833	0.607	Medium	8.07	8.25	0.255	6.373	0.6046	Medium	8.07	8.25	0.177	4.428	0.5835	Medium	8.07	8.25	0.212	5.291	0.6354	Medium	8.07	8.25	0.11	2.745	0.5991	Medium	8.07	8.25	0.177	4.433	0.6409	Medium	8.07
A_WT	139	146	FRRNILNV	9.23	2	6	9.31	9.49	1.008	16.807	0.8655	Medium	9.31	9.49	0.908	15.141	0.8648	Medium	9.31	9.49	0.969	16.148	0.8723	Medium	9.3	9.49	1.643	27.39	0.8569	Medium	9.31	9.49	1.671	27.857	0.8744	Medium	9.31	9.49	1.657	27.616	0.8649	Medium	9.31	9.49	1.937	32.291	0.8739	Medium	9.31
A_WT	145	149	NVCKE	4.22	1	3	4.22	4.37	0.129	4.308	0.7244	Medium	4.22	4.37	0.102	3.4	0.7546	Medium	4.22	4.37	0.121	4.029	0.7523	Medium	4.22	4.37	0.267	8.911	0.6793	Medium	4.22	4.37	0.207	6.887	0.7845	Medium	4.22	4.37	0.249	8.295	0.7155	Medium	4.22	4.37	0.409	13.627	0.7584	Medium	4.22
A_WT	147	152	CKEAVD	4.16	1	4	4.14	4.35	0.24	6.011	0.8875	Medium	4.14	4.35	0.196	4.891	0.8951	Medium	4.14	4.35	0.135	3.368	0.8913	Medium	4.14	4.35	0.269	6.723	0.8372	Medium	4.14	4.35	0.171	4.279	0.8972	Medium	4.14	4.35	0.147	3.683	0.8695	Medium	4.14	4.35	0.462	11.559	0.8762	Medium	4.14
A_WT	150	164	AVDLRDLNSPHSRAM	8.27	3	12	8.27	8.5	1.972	16.433	0.743	Medium	8.27	8.5	1.807	15.059	0.7147	Medium	8.27	8.5	1.964	16.365	0.7285	Medium	8.26	8.5	2.61	21.751	0.7272	Medium	8.27	8.5	2.558	21.321	0.7109	Medium	8.27	8.5	2.567	21.395	0.7112	Medium	8.27	8.5	4.076	33.964	0.6895	Medium	8.27
A_WT	153	163	LRDLNSPHSRA	4.81	3	8	4.69	5.08	2.049	25.615	0.9072	Medium	4.69	5.08	1.843	23.039	0.9038	Medium	4.69	5.08	1.918	23.975	0.8987	Medium	4.69	5.08	2.4	30.006	0.8868	Medium	4.69	5.08	2.344	29.299	0.9138	Medium	4.69	5.08	2.358	29.476	0.9059	Medium	4.69	5.08	3.245	40.561	0.899	Medium	4.69
A_WT	153	164	LRDLNSPHSRAM	5.86	2	9	5.76	6.14	1.633	18.144	0.9372	High	5.75	6.14	1.579	17.544	0.9414	High	5.76	6.14	1.622	18.025	0.9416	High	5.75	6.14	2.071	23.006	0.9148	Medium	5.76	6.14	2.087	23.184	0.9331	High	5.76	6.14	2.077	23.077	0.9249	High	5.75	6.14	3.075	34.164	0.9365	Medium	5.76
A_WT	153	164	LRDLNSPHSRAM	5.86	3	9	5.8	6.11	1.615	17.946	0.9515	High	5.8	6.11	1.576	17.513	0.9524	High	5.8	6.11	1.617	17.964	0.9546	High	5.79	6.11	2.072	23.023	0.9487	High	5.8	6.11	2.101	23.342	0.947	High	5.8	6.11	2.025	22.5	0.952	High	5.8	6.11	3.105	34.502	0.9509	High	5.8
A_WT	165	192	YVYPPNVESSPELPKHIYNKLDKGQIIV	10.36	3	22	10.29	10.67	5.741	26.096	0.774	Medium	10.29	10.67	5.233	23.785	0.7715	Medium	10.29	10.67	5.377	24.441	0.7849	Medium	10.29	10.66	6.988	31.766	0.7126	Medium	10.29	10.67	7.138	32.444	0.7542	Medium	10.29	10.67	7.262	33.01	0.7529	Medium	10.29	10.67	8.935	40.615	0.7562	Medium	10.29
A_WT	191	195	IVVIW	14.28	1	3	14.3	14.36	-0.115	-3.835	0.7229	Medium	14.3	14.36	0.013	0.423	0.763	Medium	14.3	14.36	-0.034	-1.134	0.7646	Medium	14.31	14.36	0.066	2.191	0.6662	Medium	14.3	14.36	-0.046	-1.531	0.7241	Medium	14.3	14.36	0.042	1.392	0.7269	Medium	14.3	14.36	0.04	1.323	0.7686	Medium	14.3
A_WT	196	224	VIVSPNNDKQKYTLKINHDCVPEQVIAEA	9.88	5	25	9.94	9.99	4.198	16.792	0.6341	Medium	9.95	9.99	3.696	14.785	0.6181	Medium	9.94	9.99	4.046	16.183	0.6541	Medium	9.94	9.97	5.954	23.814	0.5674	Medium	9.92	10	5.425	21.699	0.6057	Medium	9.94	9.99	5.489	21.954	0.6099	Medium	9.94	9.98	6.014	24.057	0.5942	Medium	9.95
A_WT	223	233	EAIRKKTRSML	5.33	3	9	5.29	5.68	3.51	38.997	0.9167	Medium	5.29	5.68	3.421	38.017	0.8993	Medium	5.29	5.68	3.45	38.331	0.9086	Medium	5.29	5.68	4.002	44.469	0.8948	Medium	5.29	5.68	3.968	44.086	0.8968	Medium	5.29	5.68	3.98	44.221	0.9027	Medium	5.29	5.68	4.376	48.621	0.8892	Medium	5.29
A_WT	234	241	LSSEQLKL	9.61	2	6	9.68	9.86	4.576	76.274	0.8677	Medium	9.68	9.86	4.498	74.97	0.8514	Medium	9.68	9.86	4.53	75.497	0.8606	Medium	9.67	9.86	4.619	76.99	0.8492	Medium	9.68	9.86	4.54	75.674	0.8496	Medium	9.68	9.86	4.597	76.609	0.8485	Medium	9.68	9.86	4.588	76.47	0.8595	Medium	9.68
A_WT	245	252	EYQGKYIL	10.36	2	6	10.39	10.69	2.543	42.379	0.7897	Medium	10.41	10.64	2.312	38.536	0.849	Medium	10.39	10.69	2.458	40.969	0.8249	Medium	10.39	10.69	2.981	49.679	0.7614	Medium	10.39	10.69	2.975	49.59	0.8117	Medium	10.39	10.69	2.961	49.343	0.8171	Medium	10.39	10.69	3.023	50.382	0.8255	Medium	10.39
A_WT	253	259	KVCGCDE	5.35	1	5	5.29	5.58	0.327	6.531	0.7629	Medium	5.29	5.58	0.269	5.387	0.802	Medium	5.29	5.58	0.315	6.292	0.8005	Medium	5.29	5.58	0.646	12.927	0.6579	Medium	5.29	5.58	0.568	11.364	0.7843	Medium	5.29	5.58	0.609	12.174	0.7484	Medium	5.29	5.58	0.711	14.229	0.7464	Medium	5.29
A_WT	253	260	KVCGCDEY	7.52	1	6	7.55	7.62	0.296	4.93	0.8011	Medium	7.55	7.62	0.181	3.013	0.8626	Medium	7.55	7.62	0.27	4.494	0.8598	Medium	7.55	7.62	0.509	8.49	0.7395	Medium	7.55	7.62	0.521	8.686	0.8539	Medium	7.55	7.62	0.501	8.352	0.8177	Medium	7.55	7.62	0.706	11.76	0.7946	Medium	7.55
A_WT	261	275	FLEKYPLSQYKYIRS	9.66	4	12	9.72	10.04	1.683	14.029	0.9207	Medium	9.72	10.04	1.66	13.83	0.9034	Medium	9.72	10.04	1.634	13.617	0.9099	Medium	9.71	10.03	1.755	14.629	0.905	Medium	9.72	10.04	1.715	14.288	0.8926	Medium	9.72	10.04	1.724	14.363	0.9073	Medium	9.72	10.04	2.073	17.272	0.8987	Medium	9.72
A_WT	262	275	LEKYPLSQYKYIRS	8.91	4	11	8.91	9.29	1.485	13.501	0.8961	Medium	8.91	9.29	1.442	13.111	0.8589	Medium	8.91	9.29	1.484	13.491	0.883	Medium	8.91	9.29	1.593	14.484	0.861	Medium	8.91	9.29	1.513	13.756	0.8771	Medium	8.91	9.29	1.498	13.618	0.8733	Medium	8.91	9.29	1.603	14.57	0.8909	Medium	8.91
A_WT	279	287	LGRMPNLML	12.49	2	6	12.36	12.53	0.987	16.442	0.9056	Medium	12.36	12.53	0.964	16.075	0.8769	Medium	12.36	12.53	0.983	16.389	0.8808	Medium	12.36	12.53	1.279	21.316	0.8761	Medium	12.36	12.53	1.237	20.614	0.8606	Medium	12.36	12.53	1.216	20.27	0.8627	Medium	12.36	12.53	1.736	28.935	0.8633	Medium	12.36
A_WT	280	287	GRMPNLML	11.7	1	5	11.73	11.83	1.026	20.512	0.6508	Medium	11.72	11.82	0.995	19.904	0.6867	Medium	11.72	11.82	1.075	21.506	0.6977	Medium	11.72	11.82	1.347	26.933	0.6032	Medium	11.72	11.82	1.244	24.878	0.6796	Medium	11.72	11.82	1.243	24.85	0.6507	Medium	11.72	11.82	1.733	34.668	0.6455	Medium	11.73
A_WT	294	301	YSQLPMDC	10.58	1	5	10.67	10.86	2.354	47.075	0.923	Medium	10.67	10.86	2.246	44.93	0.9192	Medium	10.67	10.86	2.266	45.329	0.9229	Medium	10.66	10.86	3.106	62.128	0.9167	Medium	10.67	10.86	3.051	61.011	0.9133	Medium	10.67	10.86	3.061	61.214	0.9068	Medium	10.67	10.86	3.501	70.012	0.9207	Medium	10.67
A_WT	302	327	FTMPSYSRRISTATPYMNGETSTKSL	9.93	4	22	9.91	10.22	11.239	51.087	0.889	Medium	9.91	10.22	10.641	48.369	0.8909	Medium	9.91	10.22	10.747	48.851	0.885	Medium	9.91	10.22	12.067	54.849	0.897	Medium	9.91	10.22	11.63	52.862	0.8981	Medium	9.91	10.22	11.866	53.938	0.8866	Medium	9.91	10.22	12.211	55.505	0.9039	Medium	9.91
A_WT	308	327	SRRISTATPYMNGETSTKSL	7.88	3	17	7.82	8.12	9.659	56.819	0.8787	Medium	7.82	8.12	9.392	55.245	0.8802	Medium	7.82	8.12	9.443	55.55	0.879	Medium	7.82	8.12	10.493	61.725	0.8739	Medium	7.82	8.12	10.353	60.898	0.8853	Medium	7.82	8.12	10.313	60.667	0.8753	Medium	7.82	8.12	10.693	62.901	0.8798	Medium	7.82
A_WT	328	334	WVINSAL	12.6	1	5	12.67	12.81	1.857	37.132	0.8606	Medium	12.67	12.81	1.794	35.877	0.8609	Medium	12.67	12.81	1.751	35.019	0.8638	Medium	12.68	12.81	2.309	46.182	0.8853	Medium	12.67	12.81	2.288	45.757	0.884	Medium	12.67	12.81	2.276	45.526	0.8768	Medium	12.67	12.81	2.424	48.472	0.8916	Medium	12.67
A_WT	335	342	RIKILCAT	8.43	1	6	8.43	8.6	0.142	2.365	0.7635	Medium	8.42	8.6	0.094	1.572	0.819	Medium	8.42	8.6	0.118	1.975	0.7825	Medium	8.42	8.6	0.323	5.39	0.7937	Medium	8.42	8.6	0.344	5.73	0.8261	Medium	8.43	8.6	0.275	4.578	0.8138	Medium	8.43	8.6	1.028	17.14	0.8127	Medium	8.43
A_WT	343	354	YVNVNIRDIDKI	10.54	3	10	10.65	10.73	4.294	42.936	0.6923	Medium	10.65	10.72	4.347	43.472	0.7422	Medium	10.66	10.72	4.242	42.422	0.7226	Medium	10.65	10.72	5.503	55.026	0.7051	Medium	10.65	10.73	5.46	54.602	0.7363	Medium	10.65	10.72	5.48	54.803	0.7328	Medium	10.65	10.72	6.503	65.035	0.7408	Medium	10.65
A_WT	347	355	NIRDIDKIY	9.18	3	7	9.14	9.53	1.77	25.292	0.6221	Medium	9.14	9.52	1.72	24.566	0.6616	Medium	9.14	9.52	1.769	25.278	0.6291	Medium	9.28	9.46	2.575	36.783	0.7505	Medium	9.21	9.45	2.472	35.311	0.7067	Medium	9.14	9.52	2.435	34.784	0.7065	Medium	9.31	9.47	2.732	39.028	0.6334	Medium	9.14
A_WT	355	369	YVRTGIYHGGEPLCD	8.91	3	12	8.85	8.98	0.786	6.549	0.6308	Medium	8.84	8.98	0.748	6.234	0.6467	Medium	8.84	8.98	0.792	6.598	0.6599	Medium	8.84	8.98	1.104	9.196	0.687	Medium	8.84	8.98	1.101	9.174	0.6691	Medium	8.84	8.98	1.131	9.422	0.6769	Medium	8.85	8.98	1.251	10.427	0.6649	Medium	8.85
A_WT	356	369	VRTGIYHGGEPLCD	8.32	2	11	8.37	8.58	0.669	6.084	0.7699	Medium	8.37	8.58	0.581	5.282	0.8102	Medium	8.37	8.58	0.624	5.677	0.7934	Medium	8.36	8.57	1.036	9.421	0.7949	Medium	8.37	8.58	1.034	9.399	0.8193	Medium	8.37	8.58	1.058	9.614	0.8045	Medium	8.37	8.58	1.224	11.124	0.8193	Medium	8.37
A_WT	356	373	VRTGIYHGGEPLCDNVNT	8.53	3	15	8.51	8.76	0.899	5.991	0.7409	Medium	8.51	8.76	0.843	5.619	0.7782	Medium	8.51	8.76	0.967	6.449	0.7444	Medium	8.51	8.76	2.048	13.655	0.8002	Medium	8.51	8.76	1.998	13.323	0.7969	Medium	8.51	8.76	2.052	13.677	0.7987	Medium	8.51	8.76	2.243	14.957	0.7973	Medium	8.51
A_WT	356	390	VRTGIYHGGEPLCDNVNTQRVPCSNPRWNEWLNYD	11.28	5	30	11.24	11.79	2.363	7.875	0.7383	Medium	11.24	11.79	2.112	7.041	0.7586	Medium	11.24	11.79	2.113	7.042	0.7092	Medium	11.23	11.79	5.386	17.954	0.7856	Medium	11.24	11.79	5.227	17.424	0.781	Medium	11.24	11.79	5.195	17.317	0.757	Medium	11.24	11.79	7.361	24.538	0.776	Medium	11.24
A_WT	370	385	NVNTQRVPCSNPRWNE	7.93	3	12	7.98	8.05	2.368	19.73	0.6773	Medium	7.98	8.05	2.101	17.512	0.7407	Medium	7.98	8.05	2.136	17.798	0.7153	Medium	7.98	8.04	4.219	35.158	0.698	Medium	7.98	8.05	4.118	34.319	0.7421	Medium	7.98	8.05	4.133	34.44	0.7532	Medium	7.98	8.05	5.457	45.471	0.7164	Medium	7.98
A_WT	370	389	NVNTQRVPCSNPRWNEWLNY	12.01	3	16	12.06	12.33	1.781	11.133	0.7843	Medium	12.06	12.33	1.601	10.009	0.8362	Medium	12.06	12.33	1.597	9.982	0.819	Medium	12.06	12.32	4.156	25.975	0.7861	Medium	12.06	12.33	3.822	23.886	0.8023	Medium	12.06	12.33	4.042	25.265	0.8066	Medium	12.06	12.33	5.973	37.33	0.7994	Medium	12.06
A_WT	389	402	YDIYIPDLPRAARL	12.02	3	10	12.07	12.16	0.028	0.283	0.6425	Medium	12.07	12.16	0.06	0.598	0.7097	Medium	12.07	12.16	0.045	0.445	0.6907	Medium	12.06	12.16	0.356	3.562	0.6495	Medium	12.07	12.16	0.22	2.199	0.703	Medium	12.07	12.16	0.319	3.189	0.7291	Medium	12.07	12.16	1.226	12.262	0.7237	Medium	12.08
A_WT	391	402	IYIPDLPRAARL	11.11	3	8	10.86	11.56	0.102	1.271	0.9315	Medium	10.86	11.55	0.107	1.342	0.9138	Medium	10.86	11.56	0.114	1.427	0.9244	Medium	10.86	11.55	0.1	1.244	0.9328	Medium	10.86	11.56	0.114	1.43	0.9259	Medium	10.86	11.56	0.105	1.31	0.9298	Medium	10.86	11.56	0.136	1.701	0.9291	Medium	10.86
A_WT	391	404	IYIPDLPRAARLCL	12.7	3	10	12.81	13.03	0.094	0.944	0.9001	Medium	12.81	13.02	0.096	0.963	0.9224	Medium	12.81	13.02	0.111	1.112	0.9097	Medium	12.81	13.02	0.074	0.744	0.9208	Medium	12.81	13.03	0.119	1.193	0.9344	Medium	12.81	13.02	0.104	1.041	0.9275	Medium	12.81	13.02	0.142	1.418	0.9277	Medium	12.81
A_WT	405	429	SICSVKGRKGAKEEHCPLAWGNINL	10.57	5	22	10.66	10.92	1.243	5.652	0.9085	High	10.66	10.92	1.097	4.987	0.8915	Medium	10.66	10.92	1.18	5.362	0.8849	Medium	10.65	10.91	1.287	5.85	0.9189	High	10.66	10.92	1.25	5.681	0.9086	High	10.66	10.92	1.272	5.78	0.9034	Medium	10.66	10.92	1.839	8.36	0.9111	High	10.66
A_WT	408	429	SVKGRKGAKEEHCPLAWGNINL	10.46	4	19	10.65	10.83	1.233	6.489	0.744	Medium	10.65	10.82	1.101	5.796	0.7759	Medium	10.65	10.83	1.074	5.651	0.7431	Medium	10.65	10.82	1.243	6.542	0.7979	Medium	10.65	10.83	1.226	6.455	0.8011	Medium	10.65	10.83	1.237	6.509	0.8047	Medium	10.65	10.83	1.522	8.01	0.7947	Medium	10.65
A_WT	430	436	FDYTDTL	11.33	1	5	11.35	11.52	0.094	1.887	0.854	Medium	11.34	11.51	0.098	1.955	0.8697	Medium	11.35	11.51	0.083	1.66	0.8559	Medium	11.34	11.51	0.157	3.139	0.8772	Medium	11.35	11.51	0.148	2.963	0.8798	Medium	11.35	11.51	0.153	3.052	0.8835	Medium	11.35	11.51	0.486	9.727	0.8865	Medium	11.35
A_WT	430	443	FDYTDTLVSGKMAL	12.28	2	12	12.31	12.51	1.479	12.321	0.8757	Medium	12.31	12.51	1.408	11.734	0.8618	Medium	12.31	12.51	1.424	11.865	0.8558	Medium	12.31	12.52	2.391	19.924	0.8902	Medium	12.31	12.51	2.4	19.999	0.8806	Medium	12.31	12.51	2.381	19.841	0.8848	Medium	12.31	12.51	3.449	28.743	0.9007	Medium	12.31
A_WT	437	443	VSGKMAL	8.15	1	5	8.12	8.17	1.408	28.168	0.6555	Medium	8.17	8.17	1.247	24.935	0.722	Medium	8.17	8.17	1.263	25.255	0.6603	Medium	8.17	8.17	2.076	41.512	0.6924	Medium	8.16	8.2	2.037	40.748	0.7232	Medium	8.17	8.17	2.043	40.869	0.715	Medium	8.17	8.17	2.335	46.691	0.7312	Medium	8.17
A_WT	444	473	NLWPVPHGLEDLLNPIGVTGSNPNKETPCL	14.01	3	23	14.03	14.28	2.506	10.897	0.8521	Medium	14.02	14.27	2.353	10.23	0.8793	Medium	14.02	14.27	2.309	10.037	0.8625	Medium	14.03	14.27	4.87	21.172	0.877	Medium	14.02	14.28	4.766	20.721	0.8766	Medium	14.02	14.27	4.804	20.885	0.8773	Medium	14.02	14.28	8.356	36.333	0.8739	Medium	14.02
A_WT	444	474	NLWPVPHGLEDLLNPIGVTGSNPNKETPCLE	13.96	3	24	13.92	14.23	2.547	10.612	0.8587	Medium	13.92	14.22	2.375	9.894	0.8878	Medium	13.92	14.22	2.379	9.911	0.8674	Medium	13.92	14.22	4.826	20.107	0.8717	Medium	13.92	14.23	4.748	19.782	0.8829	Medium	13.92	14.22	4.74	19.75	0.8753	Medium	13.92	14.23	8.349	34.788	0.873	Medium	13.92
A_WT	444	475	NLWPVPHGLEDLLNPIGVTGSNPNKETPCLEL	14.07	3	25	14.11	14.4	1.676	6.702	0.7071	Medium	14.11	14.4	1.933	7.73	0.7645	Medium	14.11	14.4	1.804	7.215	0.7254	Medium	14.1	14.4	4.397	17.588	0.7543	Medium	14.11	14.4	4.486	17.944	0.7715	Medium	14.11	14.4	4.295	17.182	0.7571	Medium	14.11	14.4	8.022	32.087	0.7533	Medium	14.14
A_WT	456	473	LNPIGVTGSNPNKETPCL	10.2	2	13	10.18	10.45	2.076	15.973	0.7953	Medium	10.18	10.45	1.894	14.567	0.83	Medium	10.18	10.45	1.921	14.775	0.8067	Medium	10.18	10.44	3.148	24.219	0.8128	Medium	10.18	10.45	3.114	23.954	0.8154	Medium	10.18	10.45	3.059	23.534	0.8268	Medium	10.18	10.45	5.626	43.279	0.7945	Medium	10.18
A_WT	456	474	LNPIGVTGSNPNKETPCLE	9.55	2	14	9.59	9.8	2.19	15.643	0.8818	Medium	9.59	9.8	2.055	14.68	0.8906	Medium	9.59	9.8	2.113	15.093	0.8885	Medium	9.59	9.8	3.191	22.794	0.883	Medium	9.59	9.8	3.119	22.278	0.8892	Medium	9.59	9.8	3.195	22.822	0.9051	Medium	9.59	9.8	5.725	40.893	0.8884	Medium	9.59
A_WT	483	491	VVKFPDMSV	11.11	2	6	11.09	11.3	1.66	27.675	0.857	Medium	11.08	11.29	1.689	28.151	0.8855	Medium	11.09	11.3	1.655	27.587	0.8716	Medium	11.08	11.29	1.972	32.859	0.894	Medium	11.09	11.3	1.979	32.979	0.9072	Medium	11.09	11.3	1.956	32.601	0.9012	Medium	11.09	11.3	2.77	46.173	0.904	Medium	11.09
A_WT	492	506	IEEHANWSVSREAGF	10.09	3	13	10.06	10.26	6.877	52.901	0.7356	Medium	10.04	10.27	6.563	50.483	0.777	Medium	10.04	10.27	6.702	51.555	0.8014	Medium	10.04	10.27	7.73	59.465	0.7648	Medium	10.05	10.27	7.469	57.457	0.7922	Medium	10.04	10.27	7.641	58.777	0.787	Medium	10.05	10.27	7.787	59.903	0.8087	Medium	10.05
A_WT	507	522	SYSHAGLSNRLARDNE	6.49	3	14	6.56	6.78	6.929	49.491	0.8715	Medium	6.56	6.78	6.922	49.445	0.859	Medium	6.56	6.78	6.869	49.062	0.8552	Medium	6.56	6.78	6.982	49.868	0.8539	Medium	6.56	6.78	6.861	49.005	0.8693	Medium	6.56	6.78	6.805	48.607	0.8557	Medium	6.56	6.78	6.858	48.986	0.8786	Medium	6.56
A_WT	507	531	SYSHAGLSNRLARDNELRENDKEQL	7.72	5	23	7.59	7.96	8.742	38.009	0.7727	Medium	7.67	7.95	8.324	36.193	0.7393	Medium	7.67	7.95	8.414	36.583	0.7659	Medium	7.69	7.94	10.593	46.056	0.7679	Medium	7.67	7.95	10.39	45.175	0.7832	Medium	7.7	7.9	10.125	44.023	0.7283	Medium	7.67	7.95	10.469	45.518	0.7814	Medium	7.67
A_WT	508	522	YSHAGLSNRLARDNE	6.39	4	13	6.33	6.66	6.722	51.705	0.7565	Medium	6.33	6.66	6.766	52.044	0.7516	Medium	6.33	6.66	6.74	51.844	0.7531	Medium	6.32	6.66	6.774	52.104	0.7557	Medium	6.33	6.66	6.808	52.372	0.7766	Medium	6.38	6.59	6.774	52.108	0.7824	Medium	6.33	6.66	6.797	52.286	0.7715	Medium	6.33
A_WT	523	533	LRENDKEQLKA	5.18	3	9	5.15	5.29	1.878	20.861	0.8361	Medium	5.15	5.28	1.693	18.811	0.8425	Medium	5.15	5.29	1.72	19.106	0.8592	Medium	5.15	5.28	2.964	32.929	0.8253	Medium	5.15	5.28	2.985	33.168	0.8564	Medium	5.15	5.29	2.946	32.734	0.8577	Medium	5.15	5.28	3.992	44.359	0.8239	Medium	5.15
A_WT	523	533	LRENDKEQLKA	5.18	4	9	5.13	5.33	1.885	20.949	0.8665	Medium	5.13	5.33	1.69	18.783	0.8565	Medium	5.13	5.33	1.803	20.036	0.8545	Medium	5.13	5.32	3.052	33.913	0.8432	Medium	5.13	5.33	2.978	33.083	0.8834	Medium	5.13	5.33	2.964	32.934	0.8772	Medium	5.13	5.33	3.936	43.732	0.842	Medium	5.13
A_WT	524	533	RENDKEQLKA	4.55	3	8	4.44	4.71	1.199	14.987	0.9421	Medium	4.44	4.71	1.058	13.221	0.937	High	4.44	4.71	1.136	14.195	0.9393	High	4.43	4.7	2.417	30.208	0.9335	Medium	4.44	4.71	2.383	29.782	0.9427	High	4.44	4.71	2.341	29.268	0.9487	High	4.44	4.7	3.267	40.842	0.9407	High	4.44
A_WT	524	551	RENDKEQLKAISTRDPLSEITEQEKDFL	11.54	4	25	11.57	11.88	2.343	9.373	0.7392	Medium	11.57	11.88	1.865	7.46	0.6707	Medium	11.57	11.88	1.872	7.489	0.7093	Medium	11.57	11.88	4.37	17.481	0.7041	Medium	11.57	11.88	4.463	17.85	0.6924	Medium	11.57	11.88	4.381	17.522	0.6871	Medium	11.57	11.88	7.104	28.415	0.6692	Medium	11.57
A_WT	532	551	KAISTRDPLSEITEQEKDFL	11.91	3	17	11.96	12.23	1.816	10.681	0.7497	Medium	11.97	12.22	1.436	8.45	0.7571	Medium	11.98	12.22	1.507	8.867	0.7709	Medium	11.98	12.22	3.02	17.764	0.7383	Medium	11.98	12.22	2.736	16.092	0.7627	Medium	11.98	12.22	2.939	17.286	0.7622	Medium	11.98	12.22	4.342	25.544	0.7554	Medium	11.99
A_WT	534	551	ISTRDPLSEITEQEKDFL	12.65	3	15	12.62	12.87	1.678	11.184	0.8531	Medium	12.62	12.86	1.361	9.074	0.8414	Medium	12.62	12.86	1.547	10.31	0.8236	Medium	12.63	12.86	2.928	19.523	0.8568	Medium	12.62	12.87	2.91	19.397	0.8454	Medium	12.62	12.86	2.866	19.109	0.8495	Medium	12.62	12.87	4.309	28.725	0.8471	Medium	12.62
A_WT	552	560	WSHRHYCVT	6.39	3	7	6.38	6.77	0.254	3.632	0.8322	Medium	6.38	6.77	0.191	2.726	0.8116	Medium	6.38	6.77	0.219	3.133	0.8107	Medium	6.37	6.77	0.866	12.368	0.7758	Medium	6.38	6.77	0.88	12.574	0.7805	Medium	6.38	6.77	0.851	12.162	0.8057	Medium	6.38	6.77	1.821	26.008	0.7841	Medium	6.38
A_WT	552	570	WSHRHYCVTIPEILPKLLL	12.91	4	15	13.08	13.51	0.261	1.74	0.9334	High	13.07	13.51	0.185	1.235	0.9146	High	13.07	13.51	0.194	1.295	0.9307	High	13.07	13.51	0.813	5.42	0.9383	High	13.08	13.51	0.773	5.153	0.9342	High	13.07	13.51	0.795	5.297	0.9415	High	13.07	13.51	1.942	12.944	0.9338	High	13.08
A_WT	571	583	SVKWNSRDEVAQM	8.75	2	11	8.8	9.03	0.199	1.811	0.9089	Medium	8.8	9.03	0.195	1.768	0.9071	Medium	8.8	9.03	0.202	1.839	0.9133	Medium	8.8	9.03	0.301	2.733	0.9101	Medium	8.8	9.03	0.317	2.883	0.9101	Medium	8.8	9.03	0.338	3.073	0.8969	Medium	8.8	9.03	0.953	8.664	0.9068	Medium	8.8
A_WT	571	584	SVKWNSRDEVAQMY	9.62	3	12	9.7	9.91	0.332	2.763	0.6714	Medium	9.7	9.91	0.208	1.73	0.5918	Medium	9.7	9.91	0.351	2.927	0.6125	Medium	9.7	9.91	0.347	2.894	0.6574	Medium	9.7	9.91	0.321	2.671	0.6468	Medium	9.7	9.91	0.335	2.793	0.6151	Medium	9.7	9.91	0.783	6.524	0.6447	Medium	9.7
A_WT	584	598	YCLVKDWPPIKPEQA	10.74	3	10	10.79	11.03	0.573	5.73	0.9008	Medium	10.79	11.03	0.413	4.126	0.9006	Medium	10.79	11.03	0.48	4.803	0.9056	Medium	10.79	11.02	1.323	13.23	0.897	Medium	10.79	11.03	1.283	12.83	0.9023	Medium	10.79	11.03	1.316	13.163	0.9061	Medium	10.79	11.03	2.448	24.476	0.9039	Medium	10.79
A_WT	584	601	YCLVKDWPPIKPEQAMEL	12.24	3	13	12.37	12.58	0.507	3.901	0.8921	Medium	12.37	12.58	0.443	3.41	0.8762	Medium	12.37	12.58	0.43	3.306	0.8739	Medium	12.37	12.58	1.242	9.552	0.8851	Medium	12.37	12.58	1.234	9.494	0.8852	Medium	12.37	12.58	1.227	9.44	0.8763	Medium	12.37	12.58	2.286	17.585	0.881	Medium	12.37
A_WT	602	613	LDCNYPDPMVRG	10.14	2	8	10.07	10.27	0.225	2.808	0.8195	Medium	10.07	10.27	0.26	3.252	0.7965	Medium	10.07	10.27	0.29	3.625	0.8085	Medium	10.07	10.27	0.53	6.63	0.804	Medium	10.07	10.27	0.606	7.573	0.8157	Medium	10.07	10.27	0.597	7.464	0.794	Medium	10.07	10.27	1.373	17.158	0.8137	Medium	10.07
A_WT	636	649	VQVLKYEQYLDNLL	13.96	3	12	13.98	14.12	0.521	4.343	0.7445	Medium	13.98	14.11	0.554	4.615	0.7062	Medium	14.01	14.06	0.468	3.897	0.7408	Medium	13.99	14.11	1.038	8.652	0.7707	Medium	13.98	14.12	1.03	8.579	0.7433	Medium	13.98	14.12	0.991	8.259	0.7431	Medium	13.97	14.13	1.634	13.617	0.7089	Medium	13.98
A_WT	653	666	LLKKALTNQRIGHF	7.51	3	12	7.58	7.68	0.117	0.974	0.8115	Medium	7.58	7.68	0.133	1.104	0.8058	Medium	7.58	7.68	0.188	1.566	0.7942	Medium	7.57	7.68	0.143	1.189	0.8263	Medium	7.58	7.68	0.178	1.484	0.8198	Medium	7.58	7.68	0.117	0.975	0.8278	Medium	7.58	7.68	0.21	1.753	0.8134	Medium	7.58
A_WT	667	687	FFWHLKSEMHNKTVSQRFGLL	11.34	3	19	11.78	12.05	1.877	9.879	0.8137	Medium	11.77	12.05	1.645	8.66	0.8447	Medium	11.77	12.05	1.72	9.052	0.8205	Medium	11.77	12.05	4.507	23.72	0.8458	Medium	11.77	12.05	4.353	22.913	0.8505	Medium	11.77	12.05	4.444	23.391	0.8466	Medium	11.77	12.05	6.515	34.287	0.8417	Medium	11.78
A_WT	691	697	YCRACGM	7.56	2	5	7.51	7.65	1.298	25.96	0.9373	Medium	7.57	7.64	1.253	25.062	0.813	Medium	7.51	7.65	1.246	24.929	0.9417	Medium	7.51	7.65	1.618	32.355	0.9079	Medium	7.51	7.65	1.635	32.709	0.9301	Medium	7.51	7.65	1.591	31.812	0.9228	Medium	7.51	7.65	1.685	33.696	0.9287	Medium	7.51
A_WT	698	708	YLKHLNRQVEA	5.87	2	9	5.82	6.1	0.103	1.142	0.8955	Medium	5.82	6.1	0.076	0.844	0.927	Medium	5.82	6.1	0.126	1.396	0.9206	Medium	5.82	6.1	0.331	3.674	0.8455	Medium	5.82	6.1	0.235	2.61	0.9057	Medium	5.82	6.1	0.296	3.293	0.885	Medium	5.82	6.1	0.521	5.789	0.8943	Medium	5.82
A_WT	698	709	YLKHLNRQVEAM	7.18	3	10	7.13	7.43	0.068	0.678	0.9301	High	7.13	7.43	0.056	0.565	0.9262	Medium	7.13	7.43	0.066	0.66	0.9255	Medium	7.13	7.42	0.175	1.747	0.9212	Medium	7.13	7.43	0.147	1.469	0.931	High	7.13	7.43	0.176	1.763	0.922	High	7.13	7.43	0.329	3.291	0.9023	Medium	7.13
A_WT	713	734	INLTDILKQEKKDETQKVQMKF	10.79	4	20	10.96	11.05	8.671	43.357	0.7413	Medium	10.82	11.03	8.303	41.513	0.7755	Medium	10.82	11.05	8.292	41.46	0.7556	Medium	10.81	11.05	10.309	51.546	0.7657	Medium	10.82	11.05	10.11	50.551	0.7629	Medium	10.82	11.05	10.309	51.544	0.7336	Medium	10.82	11.05	11.104	55.519	0.7767	Medium	10.82
A_WT	720	734	KQEKKDETQKVQMKF	6.71	4	13	6.86	7.07	6.058	46.599	0.6937	Medium	6.7	7.07	5.951	45.777	0.7375	Medium	6.7	7.07	5.966	45.895	0.7426	Medium	6.69	7.07	6.784	52.187	0.7492	Medium	6.7	7.07	6.841	52.622	0.7465	Medium	6.7	7.07	6.794	52.265	0.7429	Medium	6.7	7.07	6.905	53.117	0.762	Medium	6.7
A_WT	735	744	LVEQMRRPDF	8.86	2	7	8.99	9.04	0.813	11.617	0.8101	Medium	8.95	9.07	0.642	9.17	0.8011	Medium	8.95	9.07	0.711	10.16	0.797	Medium	8.94	9.07	2.383	34.043	0.7931	Medium	8.95	9.07	2.263	32.326	0.8119	Medium	8.95	9.07	2.316	33.084	0.7916	Medium	8.95	9.07	4.689	66.981	0.7923	Medium	8.95
A_WT	745	764	MDALQGFLSPLNPAHQLGNL	14.17	3	16	14.16	14.27	0.159	0.996	0.7682	Medium	14.16	14.27	0.248	1.549	0.7766	Medium	14.16	14.26	0.242	1.515	0.7765	Medium	14.15	14.26	0.198	1.237	0.7506	Medium	14.16	14.27	0.413	2.58	0.7858	Medium	14.16	14.27	0.376	2.351	0.788	Medium	14.16	14.27	0.798	4.986	0.783	Medium	14.16
A_WT	746	764	DALQGFLSPLNPAHQLGNL	13.91	2	15	13.9	14.13	0.207	1.383	0.7672	Medium	13.9	14.12	0.403	2.684	0.7833	Medium	13.9	14.12	0.286	1.908	0.7903	Medium	13.89	14.12	0.253	1.687	0.7768	Medium	13.9	14.12	0.34	2.27	0.7922	Medium	13.9	14.12	0.255	1.702	0.7922	Medium	13.9	14.12	0.753	5.023	0.7872	Medium	13.9
A_WT	746	766	DALQGFLSPLNPAHQLGNLRL	13.75	3	17	13.82	14.03	0.956	5.625	0.8836	Medium	13.81	14.02	0.952	5.599	0.873	Medium	13.81	14.02	1.018	5.988	0.8877	Medium	13.81	14.03	1.182	6.953	0.8784	Medium	13.81	14.02	1.237	7.277	0.89	Medium	13.81	14.02	1.212	7.129	0.8926	Medium	13.81	14.02	1.6	9.41	0.8925	Medium	13.81
A_WT	751	766	FLSPLNPAHQLGNLRL	12.06	3	12	12.09	12.36	0.926	7.715	0.8712	Medium	12.09	12.36	0.844	7.032	0.8723	Medium	12.09	12.36	0.881	7.339	0.8779	Medium	12.09	12.36	1.07	8.914	0.8233	Medium	12.09	12.36	1.118	9.318	0.8539	Medium	12.09	12.36	1.128	9.402	0.8502	Medium	12.09	12.36	1.382	11.519	0.8238	Medium	12.09
A_WT	766	780	LEECRIMSSAKRPLW	10.9	4	12	11	11.38	2.249	18.742	0.8595	Medium	11	11.38	2.084	17.369	0.8874	Medium	11	11.38	2.107	17.557	0.8871	Medium	11	11.38	3.069	25.573	0.8411	Medium	11	11.38	3.061	25.506	0.8666	Medium	11	11.38	2.988	24.903	0.8835	Medium	11	11.38	3.985	33.212	0.8582	Medium	11
A_WT	767	781	EECRIMSSAKRPLWL	11	4	12	11	11.38	2.249	18.742	0.8595	Medium	11	11.38	2.084	17.369	0.8874	Medium	11	11.38	2.107	17.557	0.8871	Medium	11	11.38	3.069	25.573	0.8411	Medium	11	11.38	3.061	25.506	0.8666	Medium	11	11.38	2.988	24.903	0.8835	Medium	11	11.38	3.985	33.212	0.8582	Medium	11
A_WT	769	781	CRIMSSAKRPLWL	10.41	3	10	10.53	10.75	1.728	17.282	0.8345	Medium	10.52	10.75	1.589	15.889	0.8392	Medium	10.52	10.75	1.634	16.344	0.8425	Medium	10.52	10.75	2.338	23.382	0.8158	Medium	10.52	10.75	2.369	23.691	0.8408	Medium	10.52	10.75	2.299	22.986	0.8376	Medium	10.52	10.75	3.098	30.981	0.8313	Medium	10.52
A_WT	782	789	NWENPDIM	11.75	1	5	11.72	11.88	1.208	24.166	0.8851	Medium	11.71	11.88	1.126	22.519	0.8949	Medium	11.71	11.88	1.149	22.987	0.8906	Medium	11.71	11.88	1.888	37.757	0.8641	Medium	11.72	11.88	1.866	37.317	0.8728	Medium	11.72	11.88	1.803	36.055	0.881	Medium	11.72	11.88	2.724	54.474	0.8824	Medium	11.72
A_WT	793	798	LFQNNE	7.77	1	4	7.76	7.89	1.658	41.448	0.8166	Medium	7.76	7.89	1.629	40.716	0.823	Medium	7.76	7.89	1.586	39.653	0.8261	Medium	7.76	7.89	2.146	53.639	0.8067	Medium	7.76	7.89	2.141	53.535	0.8075	Medium	7.82	7.89	2.11	52.742	0.7721	Medium	7.76	7.89	2.672	66.803	0.8238	Medium	7.76
A_WT	794	811	FQNNEIIFKNGDDLRQDM	10.76	2	16	10.79	10.92	1.553	9.704	0.6371	Medium	10.79	10.92	1.41	8.81	0.6612	Medium	10.79	10.92	1.446	9.039	0.656	Medium	10.79	10.91	2.675	16.721	0.5772	Medium	10.79	10.92	2.959	18.496	0.6467	Medium	10.79	10.92	2.576	16.1	0.6181	Medium	10.79	10.92	4.575	28.591	0.5936	Medium	10.79
A_WT	799	811	IIFKNGDDLRQDM	9.76	3	11	9.71	10.04	1.115	10.134	0.8075	Medium	9.71	10.04	0.892	8.108	0.7894	Medium	9.71	10.04	1.02	9.275	0.8076	Medium	9.71	10.03	1.872	17.018	0.7598	Medium	9.71	10.04	1.794	16.307	0.7688	Medium	9.71	10.04	1.719	15.628	0.7822	Medium	9.71	10.04	2.83	25.726	0.7285	Medium	9.71
A_WT	799	814	IIFKNGDDLRQDMLTL	12.39	3	14	12.47	12.56	0.916	6.543	0.7998	Medium	12.47	12.56	0.714	5.099	0.7842	Medium	12.47	12.56	0.792	5.654	0.7897	Medium	12.47	12.56	1.566	11.185	0.7662	Medium	12.47	12.56	1.593	11.379	0.7946	Medium	12.47	12.56	1.584	11.317	0.7785	Medium	12.47	12.56	2.622	18.732	0.7536	Medium	12.47
A_WT	815	821	QIIRIME	9.98	2	5	9.97	10.16	0.053	1.069	0.8089	Medium	9.97	10.15	0.13	2.602	0.7965	Medium	9.97	10.15	0.055	1.091	0.8213	Medium	9.97	10.15	0.07	1.396	0.7849	Medium	9.97	10.15	0.077	1.54	0.7914	Medium	9.97	10.15	0.064	1.272	0.8211	Medium	9.97	10.15	0.107	2.13	0.8042	Medium	9.97
A_WT	817	830	IRIMENIWQNQGLD	12.38	2	12	12.39	12.42	1.013	8.445	0.7782	Medium	12.39	12.42	0.984	8.201	0.7657	Medium	12.39	12.42	1.007	8.393	0.7752	Medium	12.38	12.42	1.184	9.865	0.7582	Medium	12.39	12.42	1.144	9.533	0.7796	Medium	12.39	12.42	1.243	10.361	0.7861	Medium	12.39	12.42	1.808	15.065	0.7722	Medium	12.39
A_WT	831	839	LRMLPYGCL	12.65	2	6	12.72	12.98	0.119	1.987	0.9378	High	12.72	12.98	0.114	1.896	0.9234	High	12.72	12.98	0.126	2.104	0.9263	High	12.72	12.98	0.304	5.071	0.9376	Medium	12.72	12.98	0.307	5.111	0.9294	Medium	12.72	12.98	0.301	5.022	0.9349	Medium	12.72	12.98	0.779	12.989	0.9295	Medium	12.72
A_WT	840	847	SIGDCVGL	11.54	1	6	11.61	11.64	0.351	5.856	0.7533	Medium	11.61	11.64	0.308	5.138	0.7192	Medium	11.61	11.64	0.331	5.511	0.7412	Medium	11.6	11.64	0.488	8.138	0.7053	Medium	11.61	11.64	0.492	8.194	0.7064	Medium	11.61	11.64	0.383	6.38	0.7142	Medium	11.61	11.64	0.84	14.007	0.7267	Medium	11.61
A_WT	847	858	LIEVVRNSHTIM	9.07	2	10	9.02	9.26	1.555	15.546	0.7428	Medium	9.02	9.26	1.402	14.025	0.7198	Medium	9.02	9.26	1.437	14.365	0.7276	Medium	9.02	9.25	2.034	20.345	0.7112	Medium	9.02	9.26	1.976	19.757	0.7197	Medium	9.02	9.26	2.007	20.067	0.688	Medium	9.02	9.26	2.77	27.697	0.7087	Medium	9.02
A_WT	848	858	IEVVRNSHTIM	7.98	2	9	8.01	8.1	1.241	13.794	0.7433	Medium	8.01	8.1	1.213	13.475	0.7222	High	8.01	8.06	1.259	13.984	0.7382	Medium	8	8.09	1.869	20.761	0.7036	Medium	8.01	8.1	1.935	21.494	0.7256	Medium	8.01	8.1	1.847	20.525	0.7176	Medium	8.01	8.1	2.602	28.913	0.7197	Medium	8.01
A_WT	850	858	VVRNSHTIM	6.23	3	7	6.18	6.41	1.141	16.294	0.9116	High	6.18	6.38	1.107	15.81	0.9019	High	6.18	6.41	1.115	15.928	0.9045	High	6.18	6.41	1.38	19.708	0.9049	Medium	6.18	6.41	1.277	18.244	0.8967	High	6.18	6.41	1.243	17.763	0.8981	Medium	6.18	6.41	1.8	25.721	0.9071	Medium	6.18
A_WT	850	859	VVRNSHTIMQ	5.76	3	8	5.88	5.95	1.194	14.927	0.8521	Medium	5.88	5.95	1.183	14.791	0.8325	Medium	5.88	5.95	1.25	15.621	0.8228	Medium	5.88	5.95	1.475	18.439	0.8202	Medium	5.88	5.95	1.438	17.977	0.7677	Medium	5.88	5.95	1.406	17.572	0.7986	Medium	5.88	5.95	2.243	28.038	0.7938	Medium	5.88
A_WT	873	893	NSHTLHQWLKDKNKGEIYDAA	8.29	4	19	8.3	8.57	2.585	13.608	0.8391	Medium	8.27	8.58	2.098	11.043	0.8178	Medium	8.25	8.69	2.172	11.432	0.7963	Medium	8.25	8.69	4.646	24.454	0.7973	Medium	8.25	8.69	4.491	23.639	0.792	Medium	8.25	8.69	4.608	24.251	0.8122	Medium	8.25	8.69	5.201	27.374	0.8065	Medium	8.25
A_WT	880	893	WLKDKNKGEIYDAA	8.01	2	12	8.08	8.26	2.141	17.84	0.6418	Medium	8.08	8.26	1.922	16.02	0.6645	Medium	8.08	8.26	2.064	17.197	0.6622	Medium	8.08	8.25	3.757	31.304	0.5758	Medium	8.08	8.26	3.814	31.784	0.6441	Medium	8.08	8.26	3.719	30.99	0.6322	Medium	8.08	8.26	4.327	36.058	0.6524	Medium	8.08
A_WT	897	908	FTRSCAGYCVAT	8.7	2	10	8.74	8.9	0.064	0.639	0.8861	Medium	8.74	8.89	0.11	1.101	0.8386	Medium	8.74	8.89	0.11	1.104	0.8422	Medium	8.73	8.89	0.1	1	0.8797	Medium	8.74	8.9	0.119	1.187	0.8863	Medium	8.74	8.9	0.125	1.255	0.8488	Medium	8.74	8.9	0.1	0.995	0.8776	Medium	8.74
A_WT	922	929	MVKDDGQL	7.08	2	6	7.05	7.22	0.185	3.091	0.818	Medium	7.05	7.22	0.201	3.348	0.8042	Medium	7.05	7.22	0.199	3.321	0.81	Medium	7.05	7.21	0.203	3.391	0.7868	Medium	7.05	7.22	0.23	3.834	0.832	Medium	7.05	7.22	0.197	3.29	0.8223	Medium	7.05	7.22	0.543	9.054	0.8207	Medium	7.05
A_WT	923	929	VKDDGQL	6.04	1	5	5.97	6.27	0.235	4.696	0.7513	Medium	5.96	6.27	0.297	5.946	0.808	Medium	5.97	6.27	0.195	3.892	0.7834	Medium	5.96	6.26	0.301	6.014	0.6822	Medium	5.96	6.27	0.278	5.566	0.7966	Medium	5.97	6.27	0.27	5.397	0.7454	Medium	5.96	6.27	0.504	10.077	0.7411	Medium	5.97
A_WT	923	934	VKDDGQLFHIDF	12.69	3	10	12.63	12.83	0.328	3.28	0.6313	Medium	12.63	12.83	0.399	3.991	0.6672	Medium	12.63	12.83	0.184	1.836	0.6765	Medium	12.64	12.83	0.5	5	0.559	Medium	12.63	12.83	0.379	3.79	0.6656	Medium	12.63	12.83	0.419	4.189	0.6622	Medium	12.63	12.83	0.627	6.269	0.6661	Medium	12.63
A_WT	930	937	FHIDFGHF	12.32	3	6	12.25	12.48	0.276	4.604	0.8773	Medium	12.25	12.48	0.239	3.989	0.9239	Medium	12.25	12.48	0.275	4.583	0.9035	Medium	12.25	12.48	0.874	14.562	0.8429	Medium	12.25	12.48	0.868	14.465	0.8838	Medium	12.25	12.48	0.813	13.552	0.865	Medium	12.25	12.48	1.493	24.881	0.8745	Medium	12.25
A_WT	930	960	FHIDFGHFLDHKKKKFGYKRERVPFVLTQDF	10.81	7	28	11.12	11.31	2.972	10.614	0.6199	Medium	11.12	11.31	2.401	8.576	0.6339	Medium	11.12	11.31	2.496	8.915	0.6603	Medium	11.12	11.31	4.292	15.329	0.5934	Medium	11.12	11.31	3.774	13.479	0.653	Medium	11.12	11.31	3.752	13.399	0.6097	Medium	11.12	11.31	6.734	24.05	0.6097	Medium	11.12
A_WT	930	961	FHIDFGHFLDHKKKKFGYKRERVPFVLTQDFL	11.38	7	29	11.67	11.73	2.835	9.775	0.7777	Medium	11.66	11.73	2.629	9.067	0.784	Medium	11.66	11.73	2.673	9.216	0.7825	Medium	11.66	11.73	3.865	13.329	0.7548	Medium	11.66	11.73	3.624	12.496	0.793	Medium	11.66	11.73	3.731	12.866	0.7892	Medium	11.67	11.73	6.195	21.362	0.7737	Medium	11.67
A_WT	962	976	IVISKGAQECTKTRE	5.87	4	13	5.82	6.13	4.32	33.235	0.9156	Medium	5.82	6.12	4.265	32.804	0.8944	Medium	5.82	6.12	4.252	32.707	0.8948	Medium	5.82	6.12	4.936	37.969	0.8909	Medium	5.82	6.12	4.87	37.461	0.8925	Medium	5.82	6.13	4.481	34.469	0.8728	Medium	5.82	6.12	6.356	48.896	0.8939	Medium	5.82
A_WT	962	980	IVISKGAQECTKTREFERF	8.58	5	17	8.48	8.74	2.909	17.111	0.8336	Medium	8.47	8.74	2.769	16.287	0.8254	Medium	8.48	8.74	2.848	16.754	0.8332	Medium	8.47	8.73	3.517	20.688	0.81	Medium	8.48	8.74	3.461	20.357	0.8272	Medium	8.48	8.74	3.316	19.508	0.8095	Medium	8.48	8.74	5.237	30.806	0.8073	Medium	8.48
A_WT	985	989	YKAYL	9.07	2	3	9.05	9.3	0.049	1.617	0.8961	Medium	9.05	9.3	0.038	1.274	0.9056	Medium	9.05	9.3	0.031	1.034	0.9099	Medium	9.04	9.29	0.03	0.994	0.9069	Medium	9.05	9.3	0.053	1.772	0.9148	Medium	9.05	9.3	0.03	1	0.9081	Medium	9.05	9.3	0.047	1.564	0.9044	Medium	9.05
A_WT	989	997	LAIRQHANL	7.05	3	7	7.06	7.33	0.581	8.297	0.8674	Medium	7.06	7.33	0.464	6.627	0.844	Medium	7.06	7.33	0.599	8.553	0.8612	Medium	7.05	7.32	1.107	15.814	0.8404	Medium	7.06	7.33	1.128	16.116	0.8539	Medium	7.17	7.23	1.041	14.87	0.7471	Medium	7.06	7.32	2.164	30.916	0.856	Medium	7.06
A_WT	990	997	AIRQHANL	5.49	2	6	5.43	5.63	0.597	9.947	0.9407	Medium	5.43	5.63	0.501	8.355	0.9278	Medium	5.43	5.63	0.588	9.798	0.9394	Medium	5.43	5.63	1.09	18.167	0.9015	Medium	5.43	5.63	1.063	17.713	0.9341	Medium	5.43	5.63	0.989	16.481	0.9337	Medium	5.43	5.63	2.102	35.04	0.9412	Medium	5.43
A_WT	1002	1006	FSMML	13.75	1	3	13.79	13.93	0.041	1.372	0.9102	Medium	13.79	13.93	0.032	1.06	0.9024	Medium	13.79	13.93	0.022	0.741	0.902	Medium	13.78	13.93	0.049	1.619	0.9082	Medium	13.79	13.93	0.06	2.007	0.9146	Medium	13.79	13.93	0.067	2.24	0.9071	Medium	13.79	13.93	0.309	10.314	0.9113	Medium	13.79
A_WT	1002	1013	FSMMLGSGMPEL	14.28	2	9	14.39	14.48	1.938	21.535	0.6953	Medium	14.42	14.45	1.867	20.746	0.7114	Medium	14.42	14.47	1.888	20.979	0.5924	Medium	14.39	14.48	2.464	27.381	0.6881	Medium	14.39	14.48	2.371	26.349	0.7165	Medium	14.39	14.48	2.419	26.877	0.6902	Medium	14.39	14.44	3.561	39.567	0.7224	Medium	14.42
A_WT	1014	1021	QSFDDIAY	11.27	1	6	11.36	11.47	1.403	23.384	0.6316	Medium	11.29	11.46	1.22	20.333	0.6575	Medium	11.33	11.47	1.265	21.087	0.6366	Medium	11.18	11.41	1.87	31.169	0.5428	Medium	11.33	11.47	1.749	29.145	0.6325	Medium	11.33	11.47	1.782	29.692	0.6376	Medium	11.36	11.45	1.918	31.966	0.6459	Medium	11.33
A_WT	1017	1021	DDIAY	8.64	1	3	8.53	8.68	0.359	11.951	0.6618	Medium	8.53	8.68	0.297	9.912	0.6498	Medium	8.53	8.68	0.351	11.703	0.6877	Medium	8.52	8.67	0.719	23.968	0.6053	Medium	8.53	8.68	0.698	23.28	0.6513	Medium	8.52	8.63	0.652	21.734	0.6958	Medium	8.53	8.68	0.792	26.397	0.6373	Medium	8.53
A_WT	1022	1038	IRKTLALDKTEQEALEY	9.2	2	15	9.25	9.43	1.435	9.567	0.7372	Medium	9.25	9.43	1.357	9.048	0.7802	Medium	9.25	9.43	1.399	9.33	0.7858	Medium	9.24	9.43	2.26	15.065	0.658	Medium	9.25	9.43	2.269	15.127	0.7716	Medium	9.25	9.43	2.213	14.751	0.7465	Medium	9.25	9.43	3.218	21.454	0.719	Medium	9.25
A_WT	1029	1038	DKTEQEALEY	8.84	2	8	8.87	8.98	1.028	12.855	0.5601	Medium	8.87	8.98	0.953	11.917	0.5912	Medium	8.87	8.93	0.986	12.319	0.6053	Medium	8.87	8.98	1.755	21.934	0.5254	Medium	8.87	8.98	1.636	20.451	0.5699	Medium	8.87	8.98	1.767	22.093	0.5491	Medium	8.87	8.98	2.724	34.044	0.5803	Medium	8.87
A_WT	1038	1055	YFMKQMNDAHHGGWTTKM	9.12	5	16	9.02	9.27	3.358	20.989	0.7245	Medium	9.02	9.27	3.164	19.777	0.7575	Medium	9.02	9.27	3.257	20.357	0.7513	Medium	9.02	9.27	3.805	23.781	0.6731	Medium	9.02	9.27	3.755	23.47	0.7438	Medium	9.02	9.27	3.559	22.242	0.7222	Medium	9.02	9.27	4.094	25.588	0.7343	Medium	9.02
A_WT	1039	1055	FMKQMNDAHHGGWTTKM	8.08	2	15	8.07	8.27	3.416	22.774	0.605	Medium	8.07	8.27	3.298	21.987	0.6975	Medium	8.07	8.27	3.31	22.067	0.7084	Medium	8.07	8.26	3.846	25.638	0.5286	Medium	8.07	8.27	3.798	25.321	0.6972	Medium	8.07	8.27	3.864	25.758	0.6482	Medium	8.07	8.27	4.157	27.714	0.6728	Medium	8.07
A_WT	1040	1055	MKQMNDAHHGGWTTKM	7.18	4	14	7.21	7.45	3.757	26.837	0.7257	Medium	7.21	7.45	3.46	24.716	0.7716	Medium	7.21	7.45	3.497	24.979	0.7534	Medium	7.21	7.45	4.174	29.811	0.7027	Medium	7.21	7.45	4.102	29.302	0.768	Medium	7.21	7.45	3.83	27.354	0.7707	Medium	7.21	7.45	4.192	29.944	0.7481	Medium	7.21
A_WT	1056	1068	DWIFHTIKQHALN	10.98	4	11	10.9	11.17	5.832	53.022	0.8495	Medium	10.9	11.17	5.551	50.459	0.8135	Medium	10.9	11.17	5.703	51.848	0.8148	Medium	10.9	11.17	6.162	56.022	0.8428	Medium	10.9	11.17	6.109	55.536	0.8426	Medium	10.9	11.17	6.196	56.327	0.8159	Medium	10.9	11.17	6.279	57.079	0.8521	Medium	10.9
A_WT	1058	1068	IFHTIKQHALN	6.55	3	9	6.43	6.82	4.134	45.931	0.7981	Medium	6.43	6.82	4.148	46.085	0.7644	Medium	6.43	6.82	4.171	46.344	0.7801	Medium	6.42	6.82	4.272	47.462	0.776	Medium	6.43	6.82	4.068	45.199	0.7859	Medium	6.43	6.82	4.248	47.2	0.7665	Medium	6.43	6.82	4.219	46.876	0.7692	Medium	6.43
A_WT	1060	1068	HTIKQHALN	4.14	2	7	4.11	4.4	4.01	57.285	0.909	Medium	4.11	4.39	3.919	55.986	0.9279	High	4.11	4.39	3.906	55.796	0.9312	High	4.11	4.39	4.071	58.157	0.9112	Medium	4.11	4.39	4.11	58.708	0.9141	High	4.11	4.39	4.04	57.712	0.9102	Medium	4.11	4.39	4.156	59.371	0.9305	Medium	4.11
B_p110 core	114	119	NREIGF	9.21	2	4	9.16	9.42	0.339	8.471	0.7592	Medium	9.16	9.42	0.358	8.94	0.7799	Medium	9.2	9.36	0.381	9.536	0.7013	Medium	9.15	9.41	1.274	31.848	0.7302	Medium	9.15	9.41	1.249	31.225	0.7686	Medium	9.16	9.42	1.204	30.095	0.7698	Medium	9.15	9.41	2.677	66.929	0.7258	Medium	9.16
B_p110 core	120	127	AIGMPVCE	10.19	1	5	10.2	10.39	1.203	24.059	0.9346	Medium	10.2	10.39	1.187	23.734	0.932	Medium	10.2	10.39	1.218	24.351	0.935	Medium	10.19	10.39	2.164	43.275	0.9361	Medium	10.19	10.39	2.173	43.458	0.9338	Medium	10.2	10.39	2.223	44.451	0.9368	Medium	10.19	10.39	3.466	69.31	0.9379	Medium	10.2
B_p110 core	120	128	AIGMPVCEF	13.49	1	6	13.51	13.63	1.356	22.604	0.8806	Medium	13.5	13.63	1.302	21.697	0.8915	Medium	13.51	13.63	1.343	22.378	0.8733	Medium	13.5	13.63	2.707	45.114	0.8941	Medium	13.5	13.63	2.676	44.6	0.8903	Medium	13.5	13.63	2.718	45.294	0.8772	Medium	13.5	13.63	4.094	68.232	0.871	Medium	13.5
B_p110 core	128	138	FDMVKDPEVQD	9.1	1	8	9.1	9.38	1.427	17.839	0.9162	Medium	9.1	9.37	1.365	17.058	0.9198	Medium	9.1	9.38	1.398	17.471	0.9109	Medium	9.09	9.37	2.337	29.207	0.9189	Medium	9.09	9.37	2.369	29.607	0.9282	Medium	9.1	9.37	2.347	29.336	0.9155	Medium	9.09	9.37	3.153	39.417	0.9159	Medium	9.1
B_p110 core	129	138	DMVKDPEVQD	7.26	1	7	7.26	7.38	1.302	18.604	0.8789	Medium	7.26	7.38	1.245	17.781	0.8694	Medium	7.26	7.38	1.372	19.595	0.8309	Medium	7.26	7.37	1.978	28.261	0.8781	Medium	7.26	7.37	1.986	28.371	0.8978	Medium	7.26	7.38	2.162	30.88	0.8728	Medium	7.25	7.37	2.955	42.217	0.8578	Medium	7.26
B_p110 core	131	138	VKDPEVQD	5.48	2	5	5.45	5.64	0.786	15.714	0.89	Medium	5.45	5.64	0.738	14.755	0.8682	Medium	5.45	5.64	0.828	16.568	0.8364	Medium	5.45	5.63	1.165	23.295	0.8875	Medium	5.45	5.64	1.178	23.554	0.8777	Medium	5.45	5.64	1.165	23.291	0.8783	Medium	5.46	5.64	1.562	31.238	0.8614	Medium	5.45
B_p110 core	139	144	FRRNIL	8	1	4	8.07	8.25	0.075	1.863	0.9078	Medium	8.07	8.25	0.119	2.975	0.8948	Medium	8.07	8.25	0.142	3.554	0.8662	Medium	8.07	8.25	0.088	2.188	0.9001	Medium	8.07	8.25	0.077	1.924	0.9024	Medium	8.07	8.25	0.123	3.084	0.8963	Medium	8.07	8.25	0.12	3.008	0.8901	Medium	8.07
B_p110 core	139	146	FRRNILNV	9.23	2	6	9.31	9.49	0.772	12.86	0.9316	Medium	9.31	9.49	0.764	12.729	0.9325	Medium	9.31	9.49	0.769	12.821	0.9267	Medium	9.3	9.49	1.621	27.015	0.9156	Medium	9.3	9.49	1.59	26.499	0.924	Medium	9.31	9.49	1.658	27.637	0.9157	Medium	9.3	9.49	1.87	31.171	0.9147	Medium	9.31
B_p110 core	145	149	NVCKE	4.22	1	3	4.22	4.37	0.102	3.386	0.8575	Medium	4.22	4.37	0.108	3.611	0.8389	Medium	4.22	4.37	0.116	3.862	0.8209	Medium	4.22	4.37	0.211	7.033	0.8951	Medium	4.22	4.37	0.213	7.093	0.8401	Medium	4.22	4.37	0.244	8.129	0.8732	Medium	4.22	4.37	0.506	16.875	0.8246	Medium	4.22
B_p110 core	147	152	CKEAVD	4.16	1	4	4.14	4.35	0.117	2.935	0.9272	Medium	4.14	4.35	0.111	2.769	0.9144	Medium	4.18	4.31	0.141	3.522	0.907	Medium	4.14	4.35	0.167	4.175	0.9213	Medium	4.14	4.35	0.2	5.001	0.9191	Medium	4.14	4.35	0.245	6.125	0.9141	Medium	4.15	4.36	0.755	18.879	0.9131	Medium	4.14
B_p110 core	150	164	AVDLRDLNSPHSRAM	8.27	3	12	8.27	8.5	1.976	16.465	0.917	Medium	8.27	8.5	1.945	16.208	0.9137	Medium	8.27	8.5	1.987	16.556	0.907	Medium	8.26	8.5	2.612	21.768	0.9027	Medium	8.26	8.5	2.537	21.138	0.8903	Medium	8.27	8.5	2.595	21.626	0.8945	Medium	8.26	8.5	4.193	34.943	0.882	Medium	8.27
B_p110 core	153	163	LRDLNSPHSRA	4.81	3	8	4.69	5.08	1.841	23.014	0.945	Medium	4.69	5.08	1.803	22.539	0.9413	Medium	4.69	5.08	1.874	23.419	0.9385	Medium	4.69	5.08	2.411	30.141	0.9219	Medium	4.69	5.08	2.42	30.249	0.9387	Medium	4.69	5.08	2.341	29.265	0.9525	Medium	4.69	5.09	3.401	42.506	0.9448	Medium	4.69
B_p110 core	153	164	LRDLNSPHSRAM	5.86	2	9	5.76	6.14	1.63	18.111	0.9449	High	5.75	6.14	1.577	17.527	0.9475	High	5.76	6.14	1.638	18.205	0.937	High	5.75	6.14	2.124	23.595	0.9431	High	5.75	6.14	2.176	24.177	0.9417	High	5.76	6.14	2.109	23.432	0.9395	High	5.76	6.15	3.282	36.462	0.9356	High	5.76
B_p110 core	153	164	LRDLNSPHSRAM	5.86	3	9	5.8	6.11	1.648	18.308	0.9508	High	5.8	6.11	1.643	18.261	0.9323	High	5.8	6.11	1.636	18.174	0.9581	High	5.79	6.11	2.114	23.488	0.9557	High	5.79	6.11	2.154	23.936	0.9585	High	5.8	6.11	2.079	23.101	0.9544	High	5.8	6.11	3.296	36.619	0.9591	High	5.8
B_p110 core	165	192	YVYPPNVESSPELPKHIYNKLDKGQIIV	10.36	3	22	10.29	10.67	5.422	24.645	0.9414	Medium	10.29	10.67	5.335	24.252	0.9322	Medium	10.29	10.67	5.505	25.022	0.9055	Medium	10.29	10.66	7.259	32.995	0.9315	Medium	10.29	10.66	7.215	32.794	0.9276	Medium	10.29	10.67	7.252	32.965	0.9331	Medium	10.29	10.66	8.986	40.848	0.9235	Medium	10.29
B_p110 core	191	195	IVVIW	14.28	1	3	14.3	14.36	0.019	0.626	0.8883	Medium	14.3	14.36	-0.013	-0.45	0.8923	Medium	14.3	14.36	-0.029	-0.959	0.8477	Medium	14.3	14.36	0.03	0.991	0.8798	Medium	14.3	14.36	-0.003	-0.106	0.8832	Medium	14.3	14.36	0.016	0.523	0.8857	Medium	14.3	14.36	0.001	0.041	0.8823	Medium	14.3
B_p110 core	196	224	VIVSPNNDKQKYTLKINHDCVPEQVIAEA	9.88	5	25	9.94	9.99	3.708	14.83	0.7902	Medium	9.94	9.99	3.66	14.639	0.8007	Medium	9.94	9.99	3.879	15.517	0.7861	Medium	9.93	9.98	5.368	21.474	0.799	Medium	9.93	9.98	5.346	21.385	0.8087	Medium	9.94	9.99	5.401	21.604	0.7643	Medium	9.93	9.98	5.992	23.968	0.7966	Medium	9.94
B_p110 core	223	233	EAIRKKTRSML	5.33	3	9	5.29	5.68	3.587	39.856	0.9585	Medium	5.29	5.68	3.468	38.534	0.9553	Medium	5.29	5.68	3.54	39.328	0.9512	Medium	5.29	5.68	3.984	44.265	0.9525	Medium	5.29	5.68	4.121	45.79	0.9511	Medium	5.29	5.68	3.94	43.778	0.9533	Medium	5.3	5.68	4.455	49.504	0.9487	Medium	5.29
B_p110 core	234	241	LSSEQLKL	9.61	2	6	9.68	9.86	4.597	76.618	0.9189	Medium	9.68	9.86	4.538	75.63	0.9251	Medium	9.68	9.86	4.542	75.693	0.918	Medium	9.67	9.86	4.617	76.945	0.9312	Medium	9.67	9.86	4.593	76.549	0.9336	Medium	9.68	9.86	4.61	76.838	0.9239	Medium	9.67	9.86	4.614	76.903	0.9359	Medium	9.68
B_p110 core	245	252	EYQGKYIL	10.36	2	6	10.39	10.69	2.438	40.634	0.8835	Medium	10.39	10.69	2.383	39.713	0.8854	Medium	10.39	10.69	2.415	40.248	0.8374	Medium	10.39	10.69	2.967	49.442	0.8805	Medium	10.39	10.69	2.947	49.11	0.897	Medium	10.39	10.69	2.918	48.635	0.894	Medium	10.39	10.69	2.939	48.976	0.8857	Medium	10.39
B_p110 core	253	259	KVCGCDE	5.35	1	5	5.29	5.58	0.298	5.956	0.8275	Medium	5.29	5.58	0.291	5.816	0.8333	Medium	5.29	5.58	0.347	6.933	0.7668	Medium	5.29	5.58	0.685	13.698	0.8231	Medium	5.29	5.58	0.681	13.623	0.8277	Medium	5.29	5.58	0.66	13.205	0.8127	Medium	5.3	5.58	0.864	17.281	0.8042	Medium	5.29
B_p110 core	253	260	KVCGCDEY	7.52	1	6	7.55	7.62	0.273	4.544	0.8961	Medium	7.55	7.62	0.295	4.921	0.8699	Medium	7.55	7.62	0.209	3.488	0.8346	Medium	7.55	7.62	0.607	10.122	0.8887	Medium	7.55	7.62	0.54	8.996	0.8865	Medium	7.55	7.62	0.539	8.986	0.8764	Medium	7.55	7.62	0.724	12.069	0.8715	Medium	7.55
B_p110 core	261	275	FLEKYPLSQYKYIRS	9.66	4	12	9.72	10.04	1.674	13.951	0.9311	Medium	9.72	10.04	1.653	13.779	0.9404	Medium	9.72	10.04	1.702	14.184	0.9308	Medium	9.72	10.03	1.758	14.647	0.9323	Medium	9.72	10.03	1.762	14.681	0.9256	Medium	9.72	10.04	1.768	14.736	0.9363	Medium	9.71	10.03	2.076	17.303	0.931	Medium	9.72
B_p110 core	262	275	LEKYPLSQYKYIRS	8.91	4	11	8.91	9.29	1.479	13.446	0.9314	Medium	8.91	9.29	1.46	13.275	0.919	Medium	8.91	9.29	1.492	13.561	0.9175	Medium	8.91	9.29	1.588	14.436	0.9062	Medium	8.91	9.29	1.523	13.842	0.9309	Medium	8.91	9.29	1.537	13.976	0.9383	Medium	8.91	9.29	1.571	14.279	0.9289	Medium	8.91
B_p110 core	279	287	LGRMPNLML	12.49	2	6	12.36	12.53	0.977	16.29	0.9157	Medium	12.36	12.53	0.966	16.108	0.9136	Medium	12.36	12.53	1.011	16.846	0.9074	Medium	12.36	12.53	1.234	20.571	0.894	Medium	12.36	12.53	1.269	21.148	0.9121	Medium	12.36	12.53	1.254	20.898	0.9131	Medium	12.36	12.53	1.727	28.78	0.8998	Medium	12.36
B_p110 core	280	287	GRMPNLML	11.7	1	5	11.73	11.83	0.925	18.502	0.8523	Medium	11.73	11.83	0.939	18.78	0.8364	Medium	11.73	11.83	0.953	19.068	0.8185	Medium	11.72	11.82	1.197	23.93	0.8314	Medium	11.72	11.82	1.259	25.187	0.8317	Medium	11.73	11.83	1.232	24.649	0.8263	Medium	11.72	11.82	1.637	32.733	0.7838	Medium	11.72
B_p110 core	294	301	YSQLPMDC	10.58	1	5	10.67	10.86	2.391	47.815	0.9485	Medium	10.67	10.86	2.347	46.942	0.9451	Medium	10.67	10.86	2.364	47.279	0.9368	Medium	10.66	10.86	3.21	64.194	0.9458	Medium	10.66	10.86	3.209	64.173	0.9447	Medium	10.67	10.86	3.25	64.996	0.9244	Medium	10.66	10.86	3.492	69.837	0.9477	Medium	10.67
B_p110 core	302	327	FTMPSYSRRISTATPYMNGETSTKSL	9.93	4	22	9.91	10.22	11.028	50.127	0.9374	High	9.91	10.22	11.007	50.031	0.944	High	9.91	10.22	11.102	50.465	0.9409	High	9.91	10.22	11.838	53.811	0.9439	High	9.91	10.22	11.783	53.559	0.9432	High	9.91	10.22	11.884	54.018	0.9396	High	9.91	10.22	12.284	55.836	0.9481	High	9.91
B_p110 core	308	327	SRRISTATPYMNGETSTKSL	7.88	3	17	7.82	8.12	9.467	55.686	0.957	High	7.82	8.12	9.431	55.479	0.9524	High	7.82	8.12	9.501	55.889	0.9318	High	7.82	8.12	10.413	61.254	0.9505	High	7.82	8.12	10.357	60.923	0.9534	High	7.82	8.12	10.295	60.559	0.9478	High	7.82	8.12	10.802	63.541	0.953	High	7.82
B_p110 core	328	334	WVINSAL	12.6	1	5	12.68	12.81	1.877	37.531	0.8997	Medium	12.67	12.81	1.94	38.795	0.9026	Medium	12.67	12.81	1.859	37.185	0.8949	Medium	12.67	12.8	2.3	45.998	0.9182	Medium	12.67	12.8	2.323	46.453	0.916	Medium	12.67	12.81	2.305	46.104	0.9169	Medium	12.67	12.8	2.503	50.063	0.9214	Medium	12.67
B_p110 core	335	342	RIKILCAT	8.43	1	6	8.43	8.6	0.068	1.136	0.9289	Medium	8.43	8.6	0.053	0.889	0.9216	Medium	8.43	8.6	0.072	1.205	0.9198	Medium	8.42	8.6	0.13	2.169	0.9203	Medium	8.42	8.6	0.164	2.732	0.9473	Medium	8.43	8.6	0.159	2.653	0.9515	Medium	8.42	8.6	0.785	13.088	0.9405	Medium	8.43
B_p110 core	343	354	YVNVNIRDIDKI	10.54	3	10	10.65	10.73	5.6	55.997	0.8776	Medium	10.67	10.73	5.541	55.41	0.855	Medium	10.69	10.73	5.5	54.998	0.8128	Medium	10.65	10.72	6.51	65.105	0.8526	Medium	10.65	10.72	6.438	64.38	0.8724	Medium	10.65	10.73	6.453	64.535	0.8708	Medium	10.65	10.72	6.528	65.281	0.8652	Medium	10.65
B_p110 core	347	355	NIRDIDKIY	9.18	3	7	9.14	9.53	2.553	36.47	0.943	Medium	9.14	9.53	2.496	35.662	0.9561	Medium	9.14	9.53	2.511	35.866	0.9424	Medium	9.14	9.52	3.389	48.41	0.955	Medium	9.14	9.52	3.324	47.488	0.95	Medium	9.14	9.53	3.379	48.273	0.9464	Medium	9.14	9.52	3.371	48.153	0.9498	Medium	9.14
B_p110 core	355	369	YVRTGIYHGGEPLCD	8.91	3	12	8.85	8.98	0.727	6.055	0.8947	Medium	8.85	8.98	0.681	5.676	0.8867	Medium	8.85	8.98	0.673	5.61	0.8876	Medium	8.84	8.98	1.11	9.249	0.8648	Medium	8.84	8.98	1.093	9.109	0.9052	Medium	8.85	8.98	1.101	9.171	0.8596	Medium	8.84	8.98	1.197	9.974	0.8715	Medium	8.85
B_p110 core	356	369	VRTGIYHGGEPLCD	8.32	2	11	8.37	8.58	0.697	6.341	0.8038	Medium	8.37	8.58	0.722	6.566	0.8133	Medium	8.37	8.58	0.704	6.401	0.7953	Medium	8.36	8.57	1.139	10.356	0.8032	Medium	8.36	8.57	1.127	10.244	0.8177	Medium	8.37	8.58	1.13	10.269	0.8089	Medium	8.36	8.57	1.195	10.862	0.8087	Medium	8.37
B_p110 core	356	373	VRTGIYHGGEPLCDNVNT	8.53	3	15	8.51	8.76	1.46	9.736	0.9228	Medium	8.51	8.76	1.403	9.353	0.9225	Medium	8.51	8.76	1.48	9.865	0.898	Medium	8.51	8.76	2.122	14.144	0.9228	Medium	8.51	8.76	2.125	14.164	0.9214	Medium	8.51	8.76	2.102	14.014	0.9234	Medium	8.51	8.76	2.169	14.458	0.9164	Medium	8.51
B_p110 core	356	390	VRTGIYHGGEPLCDNVNTQRVPCSNPRWNEWLNYD	11.28	5	30	11.24	11.79	2.936	9.787	0.8388	Medium	11.24	11.79	2.772	9.239	0.85	Medium	11.24	11.79	2.952	9.841	0.8318	Medium	11.24	11.79	5.377	17.922	0.8885	Medium	11.23	11.79	5.38	17.934	0.8465	Medium	11.38	11.79	5.384	17.945	0.8525	Medium	11.23	11.79	7.542	25.141	0.8391	Medium	11.24
B_p110 core	370	385	NVNTQRVPCSNPRWNE	7.93	3	12	7.98	8.05	2.519	20.99	0.8636	Medium	7.98	8.05	2.491	20.761	0.8594	Medium	7.98	8.05	2.628	21.904	0.8503	Medium	7.98	8.04	4.166	34.713	0.8545	Medium	7.98	8.04	4.073	33.944	0.8649	Medium	7.98	8.05	4.21	35.087	0.8678	Medium	7.98	8.04	5.546	46.216	0.8734	Medium	7.98
B_p110 core	370	389	NVNTQRVPCSNPRWNEWLNY	12.01	3	16	12.06	12.33	2.187	13.667	0.9086	Medium	12.06	12.33	2.1	13.123	0.9021	Medium	12.06	12.33	2.221	13.884	0.8971	Medium	12.06	12.33	4.174	26.088	0.8766	Medium	12.06	12.33	4.279	26.744	0.8692	Medium	12.06	12.33	4.229	26.433	0.8831	Medium	12.06	12.33	6.215	38.841	0.8737	Medium	12.06
B_p110 core	389	402	YDIYIPDLPRAARL	12.02	3	10	12.07	12.16	0.117	1.168	0.8914	Medium	12.07	12.16	0.257	2.574	0.8871	Medium	12.07	12.16	0.134	1.337	0.8787	Medium	12.07	12.16	0.288	2.879	0.8668	Medium	12.07	12.16	0.213	2.134	0.894	Medium	12.07	12.16	0.179	1.792	0.8776	Medium	12.07	12.16	0.78	7.799	0.8748	Medium	12.07
B_p110 core	391	402	IYIPDLPRAARL	11.11	3	8	10.86	11.56	0.101	1.262	0.9285	Medium	10.86	11.56	0.109	1.36	0.926	Medium	10.86	11.56	0.114	1.43	0.9304	Medium	10.86	11.55	0.134	1.673	0.9201	Medium	10.86	11.55	0.106	1.319	0.9227	Medium	10.86	11.56	0.115	1.435	0.9253	Medium	10.86	11.55	0.127	1.584	0.9265	Medium	10.86
B_p110 core	391	404	IYIPDLPRAARLCL	12.7	3	10	12.81	13.03	0.113	1.126	0.9584	Medium	12.81	13.03	0.098	0.984	0.9568	Medium	12.81	13.03	0.136	1.362	0.9503	Medium	12.8	13.02	0.124	1.244	0.9551	Medium	12.8	13.02	0.118	1.182	0.9519	Medium	12.81	13.03	0.121	1.21	0.9539	Medium	12.8	13.02	0.14	1.403	0.9468	Medium	12.81
B_p110 core	405	429	SICSVKGRKGAKEEHCPLAWGNINL	10.57	5	22	10.66	10.92	1.237	5.623	0.9174	High	10.66	10.92	1.191	5.413	0.9108	High	10.66	10.92	1.279	5.815	0.9082	Medium	10.66	10.92	1.489	6.766	0.9276	High	10.66	10.92	1.495	6.793	0.9134	High	10.66	10.92	1.531	6.957	0.9242	High	10.65	10.91	2.221	10.094	0.9272	High	10.66
B_p110 core	408	429	SVKGRKGAKEEHCPLAWGNINL	10.46	4	19	10.65	10.83	1.207	6.352	0.8926	Medium	10.65	10.83	1.164	6.126	0.892	Medium	10.65	10.83	1.228	6.463	0.883	Medium	10.65	10.82	1.34	7.052	0.8893	Medium	10.65	10.82	1.321	6.953	0.8985	Medium	10.65	10.83	1.36	7.159	0.898	Medium	10.65	10.82	1.635	8.608	0.883	Medium	10.65
B_p110 core	430	436	FDYTDTL	11.33	1	5	11.35	11.52	0.136	2.71	0.9087	Medium	11.35	11.52	0.112	2.239	0.9052	Medium	11.35	11.52	0.119	2.37	0.8988	Medium	11.34	11.51	0.182	3.647	0.9176	Medium	11.34	11.51	0.177	3.544	0.9006	Medium	11.35	11.52	0.199	3.99	0.9069	Medium	11.34	11.51	0.568	11.359	0.9134	Medium	11.35
B_p110 core	430	443	FDYTDTLVSGKMAL	12.28	2	12	12.31	12.52	1.386	11.547	0.9282	Medium	12.31	12.51	1.333	11.112	0.9236	Medium	12.31	12.52	1.407	11.726	0.93	Medium	12.31	12.51	2.394	19.946	0.9257	Medium	12.31	12.51	2.4	20.001	0.9271	Medium	12.31	12.51	2.403	20.025	0.929	Medium	12.31	12.51	3.575	29.79	0.9338	Medium	12.31
B_p110 core	437	443	VSGKMAL	8.15	1	5	8.17	8.17	1.327	26.549	0.8505	Medium	8.17	8.17	1.232	24.633	0.8836	Medium	8.17	8.17	1.318	26.352	0.8466	Medium	8.17	8.17	2.067	41.343	0.8575	Medium	8.17	8.17	1.962	39.249	0.8208	Medium	8.17	8.17	2.153	43.057	0.8408	Medium	8.17	8.17	2.198	43.961	0.8454	Medium	8.17
B_p110 core	444	473	NLWPVPHGLEDLLNPIGVTGSNPNKETPCL	14.01	3	23	14.03	14.28	4.463	19.403	0.9172	Medium	14.03	14.28	4.288	18.644	0.9155	Medium	14.03	14.28	4.404	19.147	0.9074	Medium	14.02	14.27	7.075	30.759	0.9107	Medium	14.02	14.27	7.139	31.041	0.9123	Medium	14.02	14.28	7.122	30.967	0.9077	Medium	14.02	14.27	10.025	43.585	0.9066	Medium	14.02
B_p110 core	444	474	NLWPVPHGLEDLLNPIGVTGSNPNKETPCLE	13.96	3	24	13.93	14.23	4.444	18.516	0.9114	Medium	13.92	14.23	4.268	17.784	0.9142	Medium	13.93	14.23	4.422	18.427	0.9013	Medium	13.92	14.22	7.084	29.516	0.9026	Medium	13.92	14.22	7.091	29.544	0.9096	Medium	13.92	14.23	7.093	29.554	0.8996	Medium	13.92	14.22	9.964	41.518	0.898	Medium	13.92
B_p110 core	444	475	NLWPVPHGLEDLLNPIGVTGSNPNKETPCLEL	14.07	3	25	14.11	14.4	4.461	17.846	0.8276	Medium	14.11	14.4	4.263	17.051	0.8324	Medium	14.11	14.4	4.352	17.407	0.8233	Medium	14.1	14.4	7.057	28.23	0.8322	Medium	14.1	14.4	7.14	28.559	0.8313	Medium	14.11	14.4	7.08	28.32	0.8145	Medium	14.11	14.4	9.979	39.917	0.8163	Medium	14.11
B_p110 core	456	473	LNPIGVTGSNPNKETPCL	10.2	2	13	10.18	10.45	2.295	17.655	0.9588	Medium	10.18	10.45	2.238	17.213	0.9494	Medium	10.18	10.45	2.276	17.506	0.9414	Medium	10.18	10.45	4.068	31.291	0.9457	Medium	10.18	10.45	4.162	32.014	0.9417	Medium	10.18	10.45	4.209	32.375	0.946	Medium	10.18	10.44	7.128	54.832	0.9347	Medium	10.18
B_p110 core	456	474	LNPIGVTGSNPNKETPCLE	9.55	2	14	9.59	9.8	2.342	16.728	0.9365	High	9.59	9.8	2.288	16.343	0.9378	High	9.59	9.8	2.337	16.689	0.9275	High	9.59	9.8	4.15	29.644	0.928	High	9.59	9.8	4.173	29.806	0.9322	High	9.59	9.8	4.197	29.975	0.9322	High	9.59	9.8	7.119	50.847	0.9349	High	9.59
B_p110 core	483	491	VVKFPDMSV	11.11	2	6	11.09	11.3	1.706	28.433	0.9341	Medium	11.09	11.3	1.676	27.928	0.9378	Medium	11.09	11.3	1.701	28.357	0.9394	Medium	11.08	11.29	1.915	31.913	0.9403	Medium	11.08	11.29	1.912	31.872	0.9433	Medium	11.09	11.3	1.927	32.121	0.9427	Medium	11.08	11.29	2.766	46.099	0.943	Medium	11.09
B_p110 core	492	506	IEEHANWSVSREAGF	10.09	3	13	10.05	10.27	6.72	51.691	0.914	Medium	10.05	10.27	6.619	50.912	0.9185	Medium	10.05	10.27	6.757	51.976	0.9097	Medium	10.04	10.27	7.709	59.301	0.914	Medium	10.04	10.27	7.611	58.548	0.9125	Medium	10.05	10.27	7.651	58.856	0.9098	Medium	10.04	10.27	7.8	60.004	0.9073	Medium	10.05
B_p110 core	507	522	SYSHAGLSNRLARDNE	6.49	3	14	6.56	6.78	6.926	49.468	0.9362	Medium	6.56	6.78	6.857	48.982	0.938	Medium	6.56	6.78	6.714	47.954	0.925	Medium	6.56	6.78	6.957	49.696	0.9436	Medium	6.56	6.78	6.949	49.636	0.921	Medium	6.56	6.78	6.761	48.291	0.9424	Medium	6.57	6.78	6.993	49.947	0.934	Medium	6.56
B_p110 core	507	531	SYSHAGLSNRLARDNELRENDKEQL	7.72	5	23	7.67	7.95	8.493	36.928	0.8957	Medium	7.67	7.95	8.404	36.539	0.8898	Medium	7.67	7.95	8.442	36.705	0.8697	Medium	7.67	7.94	10.177	44.248	0.9078	Medium	7.67	7.94	10.049	43.693	0.9045	Medium	7.67	7.95	9.924	43.147	0.896	Medium	7.67	7.94	10.526	45.767	0.9118	Medium	7.67
B_p110 core	508	522	YSHAGLSNRLARDNE	6.39	4	13	6.33	6.66	6.831	52.549	0.9025	Medium	6.33	6.66	6.814	52.415	0.9006	Medium	6.33	6.66	6.653	51.178	0.8217	Medium	6.32	6.66	6.864	52.803	0.9017	Medium	6.32	6.66	6.896	53.047	0.9004	Medium	6.33	6.66	6.78	52.152	0.9094	Medium	6.33	6.67	6.955	53.504	0.9015	Medium	6.37
B_p110 core	523	533	LRENDKEQLKA	5.18	3	9	5.15	5.29	1.748	19.427	0.9129	Medium	5.15	5.28	1.698	18.871	0.9119	Medium	5.15	5.29	1.773	19.702	0.8955	Medium	5.15	5.28	2.945	32.719	0.921	Medium	5.15	5.28	3.077	34.186	0.9024	Medium	5.15	5.28	2.942	32.691	0.9008	Medium	5.15	5.29	4.066	45.183	0.905	Medium	5.15
B_p110 core	523	533	LRENDKEQLKA	5.18	4	9	5.13	5.33	1.784	19.827	0.9064	Medium	5.13	5.33	1.71	19.004	0.9007	Medium	5.13	5.33	1.817	20.194	0.8881	Medium	5.13	5.32	2.974	33.045	0.9154	Medium	5.13	5.32	3.095	34.394	0.9099	Medium	5.13	5.33	2.958	32.868	0.9183	Medium	5.14	5.33	4.097	45.524	0.9052	Medium	5.13
B_p110 core	524	533	RENDKEQLKA	4.55	3	8	4.44	4.71	1.104	13.803	0.9584	High	4.44	4.71	1.064	13.301	0.9575	High	4.44	4.71	1.111	13.892	0.9476	High	4.43	4.7	2.328	29.096	0.9515	High	4.43	4.7	2.39	29.87	0.9524	High	4.44	4.71	2.368	29.601	0.9385	High	4.44	4.71	3.354	41.923	0.9558	High	4.44
B_p110 core	524	551	RENDKEQLKAISTRDPLSEITEQEKDFL	11.54	4	25	11.58	11.89	3.545	14.181	0.8455	Medium	11.57	11.88	3.325	13.298	0.8442	Medium	11.57	11.89	3.45	13.8	0.8247	Medium	11.57	11.88	5.098	20.391	0.8654	Medium	11.57	11.88	5.135	20.539	0.8455	Medium	11.57	11.88	5.182	20.727	0.8386	Medium	11.57	11.88	7.254	29.016	0.8307	Medium	11.57
B_p110 core	532	551	KAISTRDPLSEITEQEKDFL	11.91	3	17	11.99	12.22	2.835	16.674	0.8533	Medium	11.99	12.22	2.793	16.432	0.856	Medium	11.99	12.22	2.795	16.439	0.8431	Medium	11.98	12.22	3.592	21.128	0.839	Medium	11.98	12.22	3.533	20.78	0.8478	Medium	11.99	12.22	3.611	21.243	0.8351	Medium	11.98	12.22	4.573	26.901	0.8274	Medium	11.98
B_p110 core	534	551	ISTRDPLSEITEQEKDFL	12.65	3	15	12.62	12.87	2.806	18.706	0.9329	Medium	12.62	12.87	2.712	18.081	0.9295	Medium	12.62	12.87	2.755	18.369	0.9287	Medium	12.62	12.86	3.484	23.227	0.9262	Medium	12.62	12.86	3.491	23.274	0.9328	Medium	12.62	12.87	3.483	23.22	0.9363	Medium	12.62	12.86	4.484	29.896	0.9241	Medium	12.62
B_p110 core	552	560	WSHRHYCVT	6.39	3	7	6.38	6.77	0.212	3.023	0.8947	Medium	6.38	6.77	0.19	2.721	0.8929	Medium	6.38	6.77	0.235	3.355	0.8784	Medium	6.37	6.77	0.814	11.632	0.8877	Medium	6.37	6.77	0.778	11.116	0.8519	Medium	6.38	6.77	0.795	11.36	0.8942	Medium	6.38	6.78	1.808	25.826	0.862	Medium	6.38
B_p110 core	552	570	WSHRHYCVTIPEILPKLLL	12.91	4	15	13.08	13.51	0.185	1.235	0.9369	High	13.08	13.51	0.179	1.193	0.9341	High	13.08	13.51	0.199	1.329	0.94	High	13.07	13.51	0.729	4.86	0.9347	High	13.07	13.51	0.739	4.93	0.935	High	13.08	13.51	0.783	5.221	0.9374	High	13.07	13.51	1.958	13.052	0.9407	High	13.08
B_p110 core	571	583	SVKWNSRDEVAQM	8.75	2	11	8.8	9.03	0.165	1.504	0.9523	High	8.8	9.03	0.157	1.431	0.9566	High	8.8	9.03	0.201	1.823	0.9541	High	8.8	9.03	0.247	2.244	0.95	High	8.8	9.03	0.244	2.216	0.9535	High	8.8	9.03	0.238	2.168	0.9543	High	8.8	9.03	0.606	5.505	0.9574	High	8.8
B_p110 core	571	584	SVKWNSRDEVAQMY	9.62	3	12	9.7	9.91	0.292	2.434	0.8479	Medium	9.7	9.91	0.278	2.32	0.8449	Medium	9.7	9.91	0.235	1.957	0.8051	Medium	9.7	9.91	0.321	2.674	0.8544	Medium	9.7	9.91	0.283	2.357	0.8417	Medium	9.7	9.91	0.283	2.356	0.8236	Medium	9.7	9.91	0.602	5.019	0.8376	Medium	9.7
B_p110 core	584	598	YCLVKDWPPIKPEQA	10.74	3	10	10.79	11.03	0.382	3.825	0.9415	Medium	10.79	11.03	0.362	3.622	0.9364	Medium	10.79	11.03	0.392	3.919	0.9207	Medium	10.79	11.03	1.188	11.877	0.9369	Medium	10.79	11.02	1.199	11.992	0.9346	Medium	10.79	11.03	1.229	12.292	0.9375	Medium	10.79	11.02	2.321	23.211	0.9386	Medium	10.79
B_p110 core	584	601	YCLVKDWPPIKPEQAMEL	12.24	3	13	12.37	12.58	0.394	3.031	0.937	Medium	12.37	12.58	0.398	3.065	0.9378	Medium	12.37	12.58	0.428	3.295	0.9347	Medium	12.37	12.58	1.198	9.216	0.9385	Medium	12.37	12.58	1.251	9.623	0.9155	Medium	12.37	12.58	1.217	9.359	0.9336	Medium	12.37	12.58	2.26	17.384	0.9339	Medium	12.37
B_p110 core	602	613	LDCNYPDPMVRG	10.14	2	8	10.07	10.27	0.314	3.925	0.9193	Medium	10.07	10.27	0.284	3.554	0.9156	Medium	10.07	10.27	0.35	4.379	0.9059	Medium	10.07	10.27	0.714	8.925	0.9157	Medium	10.07	10.27	0.657	8.217	0.9124	Medium	10.07	10.27	0.698	8.724	0.9222	Medium	10.07	10.27	1.583	19.791	0.9068	Medium	10.07
B_p110 core	636	649	VQVLKYEQYLDNLL	13.96	3	12	13.98	14.12	0.476	3.963	0.879	Medium	13.98	14.12	0.422	3.518	0.8759	Medium	13.98	14.12	0.427	3.555	0.8439	Medium	13.98	14.11	1.302	10.852	0.8743	Medium	13.98	14.11	1.245	10.371	0.8934	Medium	13.98	14.12	1.369	11.408	0.8871	Medium	13.98	14.11	2.052	17.096	0.8831	Medium	13.98
B_p110 core	653	666	LLKKALTNQRIGHF	7.51	3	12	7.58	7.68	0.12	0.999	0.9202	Medium	7.58	7.68	0.161	1.338	0.9289	Medium	7.58	7.68	0.103	0.857	0.9097	Medium	7.57	7.68	0.177	1.473	0.9212	Medium	7.57	7.68	0.201	1.673	0.9355	Medium	7.58	7.68	0.181	1.505	0.9239	Medium	7.57	7.67	0.242	2.014	0.9348	Medium	7.58
B_p110 core	667	687	FFWHLKSEMHNKTVSQRFGLL	11.34	3	19	11.78	12.05	2.101	11.056	0.9264	Medium	11.78	12.05	2.016	10.61	0.9225	Medium	11.78	12.05	2.11	11.105	0.926	Medium	11.77	12.05	4.328	22.779	0.9216	Medium	11.77	12.05	4.388	23.092	0.9174	Medium	11.78	12.05	4.393	23.119	0.9198	Medium	11.77	12.05	6.567	34.565	0.917	Medium	11.77
B_p110 core	691	697	YCRACGM	7.56	2	5	7.51	7.65	1.573	31.467	0.9474	Medium	7.51	7.65	1.556	31.127	0.9423	Medium	7.51	7.65	1.592	31.834	0.9418	Medium	7.51	7.65	1.654	33.09	0.9448	Medium	7.51	7.65	1.641	32.83	0.9233	Medium	7.51	7.65	1.597	31.936	0.9357	Medium	7.51	7.65	1.708	34.155	0.9426	Medium	7.51
B_p110 core	698	708	YLKHLNRQVEA	5.87	2	9	5.82	6.1	0.076	0.844	0.9469	High	5.82	6.1	0.077	0.851	0.944	Medium	5.82	6.1	0.128	1.42	0.9262	Medium	5.82	6.1	0.265	2.941	0.9293	Medium	5.82	6.1	0.304	3.372	0.9475	High	5.82	6.1	0.27	3.002	0.9414	High	5.83	6.1	0.474	5.263	0.93	Medium	5.82
B_p110 core	698	709	YLKHLNRQVEAM	7.18	3	10	7.13	7.43	0.071	0.709	0.9379	High	7.13	7.43	0.065	0.648	0.9607	High	7.13	7.43	0.076	0.764	0.9422	High	7.13	7.42	0.203	2.034	0.9573	High	7.13	7.42	0.185	1.854	0.9587	High	7.13	7.43	0.188	1.884	0.9573	High	7.13	7.42	0.313	3.127	0.9616	High	7.13
B_p110 core	713	734	INLTDILKQEKKDETQKVQMKF	10.79	4	20	10.82	11.06	9.1	45.498	0.8741	Medium	10.82	11.05	8.957	44.785	0.8392	Medium	10.82	11.05	9.153	45.764	0.8569	Medium	10.82	11.05	10.591	52.957	0.8751	Medium	10.81	11.05	10.541	52.703	0.8692	Medium	10.82	11.05	10.645	53.223	0.843	Medium	10.81	11.05	11.862	59.308	0.8642	Medium	10.82
B_p110 core	720	734	KQEKKDETQKVQMKF	6.71	4	13	6.7	7.07	6.51	50.081	0.9075	Medium	6.7	7.07	6.401	49.241	0.8898	Medium	6.7	7.07	6.366	48.973	0.8772	Medium	6.69	7.07	7.198	55.37	0.9108	Medium	6.69	7.07	7.152	55.012	0.8805	Medium	6.7	7.07	6.982	53.709	0.8873	Medium	6.7	7.07	7.229	55.608	0.9009	Medium	6.7
B_p110 core	735	744	LVEQMRRPDF	8.86	2	7	8.95	9.07	1.077	15.391	0.9126	Medium	8.95	9.07	1.048	14.973	0.9146	Medium	8.95	9.07	1.102	15.737	0.8999	Medium	8.94	9.07	2.984	42.622	0.9058	Medium	8.94	9.07	2.979	42.557	0.9083	Medium	8.95	9.07	3.096	44.231	0.9009	Medium	8.94	9.07	4.899	69.982	0.8789	Medium	8.95
B_p110 core	745	764	MDALQGFLSPLNPAHQLGNL	14.17	3	16	14.16	14.27	0.743	4.643	0.8929	Medium	14.16	14.27	0.701	4.38	0.8927	Medium	14.16	14.27	0.627	3.916	0.8843	Medium	14.16	14.26	0.802	5.013	0.8854	Medium	14.15	14.26	0.842	5.26	0.8894	Medium	14.16	14.27	0.833	5.208	0.8933	Medium	14.16	14.26	1.276	7.975	0.8818	Medium	14.16
B_p110 core	746	764	DALQGFLSPLNPAHQLGNL	13.91	2	15	13.9	14.13	0.545	3.636	0.8636	Medium	13.9	14.13	0.494	3.295	0.8469	Medium	13.9	14.13	0.439	2.929	0.8422	Medium	13.9	14.12	0.584	3.891	0.8402	Medium	13.89	14.12	0.568	3.789	0.8625	Medium	13.9	14.13	0.597	3.983	0.8437	Medium	13.9	14.12	0.982	6.549	0.8548	Medium	13.9
B_p110 core	746	766	DALQGFLSPLNPAHQLGNLRL	13.75	3	17	13.82	14.03	1.066	6.271	0.9068	Medium	13.82	14.03	1.022	6.012	0.9124	Medium	13.82	14.03	1.053	6.193	0.902	Medium	13.81	14.02	1.327	7.804	0.9124	Medium	13.81	14.02	1.373	8.074	0.9113	Medium	13.82	14.02	1.315	7.734	0.9001	Medium	13.81	14.02	1.743	10.253	0.9013	Medium	13.81
B_p110 core	751	766	FLSPLNPAHQLGNLRL	12.06	3	12	12.1	12.36	0.96	8.003	0.9076	Medium	12.09	12.36	0.853	7.107	0.9017	Medium	12.1	12.36	0.9	7.499	0.9021	Medium	12.09	12.36	1.171	9.758	0.8806	Medium	12.09	12.36	1.179	9.826	0.8815	Medium	12.09	12.36	1.16	9.667	0.8655	Medium	12.09	12.36	1.487	12.394	0.8565	Medium	12.09
B_p110 core	766	780	LEECRIMSSAKRPLW	10.9	4	12	11	11.38	2.21	18.418	0.9347	Medium	11	11.38	2.133	17.772	0.9424	Medium	11	11.38	2.194	18.283	0.92	Medium	11	11.38	3.197	26.641	0.9197	Medium	11	11.38	3.189	26.577	0.9321	Medium	11	11.38	3.241	27.009	0.94	Medium	11	11.38	4.063	33.855	0.9286	Medium	11
B_p110 core	767	781	EECRIMSSAKRPLWL	11	4	12	11	11.38	2.21	18.418	0.9347	Medium	11	11.38	2.133	17.772	0.9424	Medium	11	11.38	2.194	18.283	0.92	Medium	11	11.38	3.197	26.641	0.9197	Medium	11	11.38	3.189	26.577	0.9321	Medium	11	11.38	3.241	27.009	0.94	Medium	11	11.38	4.063	33.855	0.9286	Medium	11
B_p110 core	769	781	CRIMSSAKRPLWL	10.41	3	10	10.53	10.75	1.737	17.368	0.8972	Medium	10.52	10.75	1.662	16.62	0.8924	Medium	10.53	10.75	1.74	17.398	0.8471	Medium	10.52	10.75	2.506	25.059	0.8867	Medium	10.52	10.75	2.526	25.256	0.8859	Medium	10.52	10.75	2.553	25.525	0.8888	Medium	10.52	10.75	3.233	32.329	0.8814	Medium	10.52
B_p110 core	782	789	NWENPDIM	11.75	1	5	11.72	11.89	1.143	22.857	0.9461	Medium	11.72	11.88	1.123	22.454	0.9395	Medium	11.72	11.89	1.186	23.719	0.9064	Medium	11.71	11.88	1.879	37.585	0.9062	Medium	11.71	11.88	1.92	38.399	0.9368	Medium	11.72	11.88	1.947	38.945	0.9244	Medium	11.71	11.88	2.768	55.368	0.9302	Medium	11.72
B_p110 core	793	798	LFQNNE	7.77	1	4	7.76	7.89	1.518	37.948	0.9148	Medium	7.76	7.89	1.486	37.144	0.905	Medium	7.76	7.89	1.483	37.064	0.904	Medium	7.76	7.89	2.087	52.18	0.8915	Medium	7.76	7.88	2.071	51.774	0.919	Medium	7.76	7.89	2.032	50.792	0.9171	Medium	7.76	7.88	2.645	66.116	0.9216	Medium	7.76
B_p110 core	794	811	FQNNEIIFKNGDDLRQDM	10.76	2	16	10.79	10.92	1.374	8.587	0.8721	Medium	10.79	10.92	1.353	8.456	0.8828	Medium	10.79	10.92	1.493	9.33	0.8313	Medium	10.79	10.92	2.802	17.514	0.8867	Medium	10.79	10.92	2.836	17.725	0.8745	Medium	10.79	10.92	2.881	18.005	0.8846	Medium	10.81	10.91	4.34	27.127	0.8189	Medium	10.79
B_p110 core	799	811	IIFKNGDDLRQDM	9.76	3	11	9.71	10.04	1.029	9.352	0.8695	Medium	9.71	10.04	0.988	8.984	0.8757	Medium	9.71	10.04	1.035	9.407	0.8537	Medium	9.71	10.03	2.126	19.324	0.8435	Medium	9.71	10.03	2.075	18.86	0.8504	Medium	9.71	10.04	2.136	19.422	0.8518	Medium	9.71	10.03	3.032	27.565	0.8169	Medium	9.71
B_p110 core	799	814	IIFKNGDDLRQDMLTL	12.39	3	14	12.47	12.57	0.873	6.236	0.8876	Medium	12.47	12.56	0.883	6.307	0.8881	Medium	12.47	12.57	0.903	6.448	0.8716	Medium	12.47	12.56	1.925	13.75	0.872	Medium	12.47	12.56	1.887	13.477	0.8653	Medium	12.47	12.56	1.899	13.568	0.8645	Medium	12.47	12.56	2.787	19.907	0.8269	Medium	12.47
B_p110 core	815	821	QIIRIME	9.98	2	5	9.97	10.16	0.089	1.77	0.9252	Medium	9.97	10.15	0.057	1.133	0.9387	Medium	9.97	10.16	0.007	0.14	0.8956	Medium	9.97	10.15	0.065	1.304	0.9202	Medium	9.97	10.15	0.052	1.041	0.9332	Medium	9.97	10.16	0.047	0.945	0.9223	Medium	9.97	10.15	0.054	1.086	0.9105	Medium	9.97
B_p110 core	817	830	IRIMENIWQNQGLD	12.38	2	12	12.39	12.42	0.954	7.954	0.8532	Medium	12.39	12.42	0.89	7.417	0.8657	Medium	12.39	12.42	0.915	7.628	0.8319	Medium	12.38	12.42	1.227	10.223	0.8838	Medium	12.38	12.42	1.229	10.241	0.8794	Medium	12.39	12.42	1.17	9.751	0.8595	Medium	12.38	12.42	1.831	15.259	0.8543	Medium	12.39
B_p110 core	831	839	LRMLPYGCL	12.65	2	6	12.73	12.99	0.12	1.995	0.9375	High	12.72	12.98	0.105	1.744	0.9365	High	12.73	12.99	0.127	2.112	0.938	High	12.72	12.98	0.296	4.94	0.9341	Medium	12.72	12.98	0.297	4.958	0.9353	High	12.72	12.98	0.327	5.458	0.9322	High	12.72	12.98	0.79	13.17	0.9441	Medium	12.72
B_p110 core	840	847	SIGDCVGL	11.54	1	6	11.61	11.64	0.375	6.244	0.8775	Medium	11.61	11.64	0.368	6.14	0.8851	Medium	11.61	11.64	0.368	6.139	0.8396	Medium	11.6	11.64	0.418	6.958	0.8225	Medium	11.6	11.64	0.423	7.055	0.8361	Medium	11.61	11.64	0.425	7.085	0.8469	Medium	11.6	11.64	0.72	12	0.8253	Medium	11.61
B_p110 core	847	858	LIEVVRNSHTIM	9.07	2	10	9.02	9.26	1.367	13.669	0.8164	Medium	9.02	9.26	1.385	13.853	0.8355	Medium	9.02	9.26	1.353	13.529	0.8062	Medium	9.02	9.25	2.067	20.67	0.8032	Medium	9.02	9.25	2.138	21.378	0.8287	Medium	9.02	9.26	2.139	21.395	0.7998	Medium	9.02	9.25	2.841	28.405	0.78	Medium	9.02
B_p110 core	848	858	IEVVRNSHTIM	7.98	2	9	8.01	8.1	1.298	14.42	0.905	Medium	8.01	8.1	1.248	13.864	0.9045	Medium	8.01	8.1	1.225	13.616	0.8859	Medium	8	8.1	2.011	22.344	0.9022	Medium	8	8.1	2.028	22.528	0.9018	Medium	8.01	8.1	2.008	22.316	0.8951	Medium	8	8.09	2.838	31.538	0.8893	Medium	8.01
B_p110 core	850	858	VVRNSHTIM	6.23	3	7	6.18	6.41	1.129	16.123	0.943	High	6.18	6.41	1.121	16.013	0.9456	High	6.18	6.41	1.078	15.401	0.9366	High	6.18	6.41	1.379	19.705	0.9401	High	6.18	6.41	1.397	19.962	0.9312	High	6.18	6.41	1.305	18.637	0.9426	High	6.19	6.41	1.897	27.105	0.9283	High	6.18
B_p110 core	850	859	VVRNSHTIMQ	5.76	3	8	5.88	5.95	1.207	15.081	0.8877	High	5.88	5.95	1.164	14.549	0.8873	Medium	5.88	5.95	1.226	15.325	0.8658	Medium	5.88	5.95	1.452	18.145	0.9014	High	5.88	5.95	1.533	19.163	0.9016	High	5.88	5.95	1.479	18.486	0.8887	Medium	5.89	5.95	2.331	29.138	0.8812	Medium	5.88
B_p110 core	873	893	NSHTLHQWLKDKNKGEIYDAA	8.29	4	19	8.25	8.7	2.246	11.822	0.9168	Medium	8.25	8.69	2.153	11.33	0.9154	Medium	8.25	8.7	2.282	12.011	0.91	Medium	8.25	8.69	4.643	24.435	0.9114	Medium	8.25	8.69	4.592	24.166	0.9173	Medium	8.25	8.69	4.661	24.532	0.9084	Medium	8.25	8.69	5.27	27.738	0.9115	Medium	8.25
B_p110 core	880	893	WLKDKNKGEIYDAA	8.01	2	12	8.08	8.26	1.859	15.495	0.8044	Medium	8.08	8.26	1.78	14.83	0.8178	Medium	8.08	8.26	1.9	15.833	0.7661	Medium	8.08	8.25	3.823	31.859	0.7998	Medium	8.08	8.25	3.749	31.245	0.806	Medium	8.08	8.26	3.821	31.844	0.8039	Medium	8.08	8.25	4.272	35.604	0.7983	Medium	8.08
B_p110 core	897	908	FTRSCAGYCVAT	8.7	2	10	8.74	8.9	0.12	1.198	0.9299	Medium	8.74	8.9	0.092	0.923	0.9165	Medium	8.74	8.9	0.116	1.16	0.9104	Medium	8.73	8.89	0.099	0.986	0.9448	Medium	8.73	8.89	0.07	0.697	0.9278	Medium	8.74	8.9	0.088	0.881	0.9117	Medium	8.73	8.89	0.118	1.183	0.9242	Medium	8.74
B_p110 core	922	929	MVKDDGQL	7.08	2	6	7.05	7.22	0.157	2.615	0.9076	Medium	7.05	7.22	0.137	2.282	0.9092	Medium	7.05	7.22	0.186	3.106	0.8934	Medium	7.05	7.21	0.221	3.69	0.8922	Medium	7.05	7.21	0.219	3.643	0.9176	Medium	7.05	7.22	0.214	3.57	0.8869	Medium	7.04	7.21	0.594	9.895	0.9092	Medium	7.05
B_p110 core	923	929	VKDDGQL	6.04	1	5	5.97	6.27	0.183	3.662	0.8957	Medium	5.96	6.27	0.169	3.385	0.8809	Medium	5.97	6.27	0.205	4.101	0.8432	Medium	5.96	6.26	0.245	4.902	0.8963	Medium	5.96	6.27	0.258	5.168	0.9003	Medium	5.97	6.27	0.227	4.548	0.8867	Medium	5.97	6.27	0.551	11.014	0.8799	Medium	5.97
B_p110 core	923	934	VKDDGQLFHIDF	12.69	3	10	12.63	12.83	0.15	1.504	0.8527	Medium	12.63	12.83	0.209	2.087	0.8522	Medium	12.63	12.83	0.201	2.009	0.8062	Medium	12.63	12.83	0.361	3.611	0.8167	Medium	12.63	12.83	0.308	3.075	0.8572	Medium	12.63	12.83	0.316	3.158	0.8467	Medium	12.63	12.83	0.788	7.882	0.8346	Medium	12.63
B_p110 core	930	937	FHIDFGHF	12.32	3	6	12.26	12.48	0.635	10.579	0.8965	Medium	12.25	12.48	0.605	10.09	0.9019	Medium	12.26	12.48	0.623	10.378	0.8774	Medium	12.25	12.48	1.209	20.154	0.8739	Medium	12.25	12.48	1.2	20.007	0.9138	Medium	12.25	12.48	1.238	20.63	0.8905	Medium	12.25	12.48	1.656	27.601	0.866	Medium	12.25
B_p110 core	930	960	FHIDFGHFLDHKKKKFGYKRERVPFVLTQDF	10.81	7	28	11.12	11.32	3.566	12.735	0.8172	Medium	11.12	11.31	3.468	12.386	0.7984	Medium	11.12	11.31	3.628	12.959	0.7951	Medium	11.12	11.31	5.144	18.373	0.8057	Medium	11.12	11.31	5.391	19.252	0.7742	Medium	11.12	11.31	5.226	18.664	0.7605	Medium	11.12	11.31	7.015	25.054	0.7725	Medium	11.12
B_p110 core	930	961	FHIDFGHFLDHKKKKFGYKRERVPFVLTQDFL	11.38	7	29	11.67	11.73	3.648	12.58	0.8742	Medium	11.67	11.73	3.544	12.222	0.8828	Medium	11.67	11.73	3.668	12.649	0.8578	Medium	11.66	11.73	5.148	17.752	0.8632	Medium	11.66	11.73	5.148	17.753	0.8745	Medium	11.67	11.73	5.06	17.449	0.8742	Medium	11.66	11.73	7.095	24.466	0.8712	Medium	11.67
B_p110 core	962	976	IVISKGAQECTKTRE	5.87	4	13	5.82	6.12	4.409	33.913	0.947	Medium	5.82	6.12	4.26	32.77	0.9467	Medium	5.82	6.13	4.234	32.572	0.9316	Medium	5.82	6.12	4.855	37.35	0.9544	Medium	5.82	6.12	4.922	37.864	0.9317	Medium	5.82	6.12	4.784	36.803	0.9539	Medium	5.83	6.13	6.466	49.739	0.9551	Medium	5.82
B_p110 core	962	980	IVISKGAQECTKTREFERF	8.58	5	17	8.48	8.74	2.808	16.517	0.8926	Medium	8.48	8.74	2.755	16.204	0.8897	Medium	8.48	8.74	2.767	16.277	0.8655	Medium	8.47	8.73	3.418	20.106	0.8976	Medium	8.47	8.73	3.288	19.343	0.8924	Medium	8.48	8.74	3.362	19.776	0.8759	Medium	8.47	8.73	4.977	29.278	0.8755	Medium	8.48
B_p110 core	985	989	YKAYL	9.07	2	3	9.05	9.3	0.023	0.753	0.931	Medium	9.05	9.3	0.03	1.011	0.9438	Medium	9.05	9.3	0.039	1.314	0.9283	Medium	9.04	9.3	0.044	1.455	0.9496	Medium	9.04	9.3	0.03	1.003	0.9478	Medium	9.05	9.3	0.046	1.528	0.9434	Medium	9.04	9.29	0.031	1.035	0.9476	Medium	9.05
B_p110 core	989	997	LAIRQHANL	7.05	3	7	7.06	7.33	0.486	6.95	0.9065	Medium	7.06	7.33	0.505	7.208	0.894	Medium	7.06	7.33	0.502	7.173	0.884	Medium	7.05	7.32	1.141	16.3	0.916	Medium	7.05	7.32	1.141	16.293	0.9059	Medium	7.06	7.33	1.156	16.51	0.916	Medium	7.05	7.32	2.106	30.087	0.9233	Medium	7.06
B_p110 core	990	997	AIRQHANL	5.49	2	6	5.43	5.63	0.514	8.564	0.961	Medium	5.43	5.63	0.526	8.766	0.9618	Medium	5.43	5.63	0.527	8.78	0.9544	Medium	5.42	5.63	1.144	19.06	0.9566	Medium	5.43	5.63	1.169	19.477	0.9624	Medium	5.43	5.63	1.145	19.085	0.9606	Medium	5.43	5.63	2.141	35.686	0.9536	Medium	5.43
B_p110 core	1002	1006	FSMML	13.75	1	3	13.79	13.93	0.046	1.521	0.9219	Medium	13.79	13.93	0.062	2.075	0.911	Medium	13.79	13.93	0.05	1.682	0.9147	Medium	13.79	13.93	0.095	3.155	0.9223	Medium	13.79	13.93	0.097	3.242	0.9269	Medium	13.79	13.93	0.105	3.503	0.9238	Medium	13.79	13.93	0.44	14.659	0.922	Medium	13.79
B_p110 core	1002	1013	FSMMLGSGMPEL	14.28	2	9	14.4	14.48	2.173	24.147	0.8212	Medium	14.39	14.48	2.037	22.638	0.8134	Medium	14.4	14.48	2.08	23.112	0.7867	Medium	14.39	14.47	3.005	33.39	0.83	Medium	14.39	14.47	3.052	33.914	0.8253	Medium	14.39	14.48	3.02	33.552	0.8089	Medium	14.39	14.47	4.465	49.613	0.8059	Medium	14.39
B_p110 core	1014	1021	QSFDDIAY	11.27	1	6	11.33	11.47	1.404	23.403	0.7806	Medium	11.33	11.47	1.357	22.61	0.781	Medium	11.33	11.47	1.437	23.953	0.7229	Medium	11.33	11.47	1.927	32.111	0.7933	Medium	11.33	11.47	1.868	31.14	0.7823	Medium	11.33	11.47	1.899	31.654	0.7929	Medium	11.33	11.47	2.112	35.203	0.7877	Medium	11.33
B_p110 core	1017	1021	DDIAY	8.64	1	3	8.53	8.68	0.324	10.803	0.8462	Medium	8.53	8.68	0.338	11.259	0.8389	Medium	8.53	8.68	0.337	11.245	0.8075	Medium	8.52	8.67	0.756	25.203	0.8127	Medium	8.52	8.67	0.724	24.125	0.8144	Medium	8.53	8.68	0.717	23.897	0.8221	Medium	8.52	8.67	0.952	31.74	0.8096	Medium	8.53
B_p110 core	1022	1038	IRKTLALDKTEQEALEY	9.2	2	15	9.25	9.43	1.391	9.271	0.9036	Medium	9.25	9.43	1.405	9.368	0.9143	Medium	9.25	9.43	1.401	9.342	0.8711	Medium	9.25	9.43	2.319	15.459	0.9122	Medium	9.25	9.43	2.288	15.254	0.9179	Medium	9.25	9.43	2.289	15.261	0.9004	Medium	9.24	9.43	3.403	22.685	0.9058	Medium	9.25
B_p110 core	1029	1038	DKTEQEALEY	8.84	2	8	8.87	8.98	1.012	12.647	0.8013	Medium	8.87	8.98	1.016	12.703	0.8586	Medium	8.87	8.98	1.088	13.599	0.8452	Medium	8.87	8.98	1.695	21.185	0.8366	Medium	8.87	8.98	1.692	21.145	0.7905	Medium	8.87	8.98	1.75	21.879	0.8124	Medium	8.87	8.98	2.566	32.078	0.8412	Medium	8.87
B_p110 core	1038	1055	YFMKQMNDAHHGGWTTKM	9.12	5	16	9.02	9.27	3.488	21.8	0.8838	Medium	9.02	9.27	3.353	20.956	0.8993	Medium	9.02	9.27	3.433	21.454	0.8477	Medium	9.02	9.27	3.889	24.309	0.8618	Medium	9.02	9.27	3.781	23.633	0.8889	Medium	9.02	9.27	3.947	24.671	0.8355	Medium	9.02	9.27	3.98	24.875	0.8665	Medium	9.02
B_p110 core	1039	1055	FMKQMNDAHHGGWTTKM	8.08	2	15	8.07	8.27	3.559	23.726	0.835	Medium	8.07	8.27	3.396	22.64	0.8094	Medium	8.07	8.27	3.516	23.443	0.7458	Medium	8.07	8.26	4.071	27.14	0.8006	Medium	8.07	8.26	3.889	25.924	0.8307	Medium	8.07	8.27	3.906	26.041	0.8312	Medium	8.07	8.26	4.155	27.699	0.8057	Medium	8.07
B_p110 core	1040	1055	MKQMNDAHHGGWTTKM	7.18	4	14	7.21	7.45	3.646	26.042	0.9035	Medium	7.21	7.45	3.608	25.774	0.9125	Medium	7.21	7.45	3.663	26.166	0.8836	Medium	7.21	7.45	4.039	28.847	0.9057	Medium	7.21	7.45	4.015	28.68	0.9105	Medium	7.21	7.45	3.968	28.346	0.8945	Medium	7.2	7.45	4.28	30.57	0.892	Medium	7.21
B_p110 core	1056	1068	DWIFHTIKQHALN	10.98	4	11	10.9	11.17	5.804	52.762	0.9159	High	10.9	11.17	5.729	52.078	0.9004	High	10.9	11.17	5.865	53.316	0.9024	High	10.9	11.17	6.176	56.145	0.9218	High	10.9	11.17	6.2	56.36	0.9129	High	10.9	11.17	6.192	56.293	0.9161	High	10.9	11.17	6.159	55.994	0.9346	High	10.9
B_p110 core	1058	1068	IFHTIKQHALN	6.55	3	9	6.43	6.82	4.144	46.045	0.9468	Medium	6.43	6.82	4.078	45.309	0.9379	Medium	6.43	6.82	4.053	45.036	0.934	Medium	6.42	6.82	4.034	44.821	0.9055	Medium	6.42	6.82	4.21	46.781	0.9441	Medium	6.43	6.82	4.134	45.933	0.9467	Medium	6.43	6.83	4.285	47.607	0.9381	Medium	6.43
B_p110 core	1060	1068	HTIKQHALN	4.14	2	7	4.11	4.39	4.012	57.32	0.9285	High	4.11	4.39	3.903	55.764	0.93	High	4.11	4.4	3.985	56.927	0.9284	High	4.11	4.39	4.053	57.899	0.939	High	4.11	4.39	4.167	59.527	0.9339	High	4.11	4.39	4.051	57.875	0.9273	High	4.11	4.4	4.123	58.893	0.9136	High	4.11
C_p110 core+Memb	114	119	NREIGF	9.21	2	4	9.16	9.42	0.265	6.634	0.7117	Medium	9.18	9.42	0.238	5.944	0.5352	Medium	9.16	9.42	0.271	6.763	0.6466	Medium	9.23	9.34	1.169	29.223	0.6312	Medium	9.21	9.31	1.124	28.109	0.6555	Medium	9.16	9.42	1.216	30.406	0.6722	Medium	9.26	9.37	2.309	57.735	0.6109	Medium	9.25
C_p110 core+Memb	120	127	AIGMPVCE	10.19	1	5	10.2	10.39	1.128	22.565	0.9391	Medium	10.2	10.39	1.164	23.275	0.9212	Medium	10.2	10.39	1.13	22.608	0.9365	Medium	10.2	10.39	2.091	41.812	0.9436	Medium	10.2	10.39	2.084	41.68	0.9445	Medium	10.2	10.39	2.103	42.062	0.9424	Medium	10.2	10.39	3.343	66.864	0.9406	Medium	10.2
C_p110 core+Memb	120	128	AIGMPVCEF	13.49	1	6	13.51	13.63	1.256	20.936	0.8939	Medium	13.5	13.63	1.128	18.806	0.789	Medium	13.51	13.63	1.224	20.393	0.8924	Medium	13.51	13.63	2.618	43.629	0.8795	Medium	13.5	13.63	2.585	43.08	0.8783	Medium	13.51	13.63	2.557	42.615	0.8823	Medium	13.51	13.63	3.975	66.243	0.8734	Medium	13.51
C_p110 core+Memb	128	138	FDMVKDPEVQD	9.1	1	8	9.1	9.38	1.337	16.708	0.8998	Medium	9.1	9.37	1.39	17.377	0.6852	Medium	9.1	9.38	1.396	17.447	0.8691	Medium	9.1	9.37	2.459	30.737	0.8606	Medium	9.1	9.37	2.493	31.167	0.8238	Medium	9.1	9.38	2.379	29.732	0.8711	Medium	9.1	9.38	3.173	39.662	0.8346	Medium	9.1
C_p110 core+Memb	129	138	DMVKDPEVQD	7.26	1	7	7.26	7.38	1.32	18.863	0.8302	Medium	7.26	7.37	1.354	19.343	0.5437	Medium	7.26	7.38	1.351	19.307	0.7919	Medium	7.26	7.38	2.119	30.266	0.7559	Medium	7.26	7.38	2.131	30.447	0.7113	Medium	7.26	7.38	2.053	29.326	0.7615	Medium	7.26	7.38	3	42.861	0.7274	Medium	7.26
C_p110 core+Memb	131	138	VKDPEVQD	5.48	2	5	5.45	5.64	0.777	15.531	0.8423	Medium	5.49	5.57	0.811	16.211	0.7148	Medium	5.49	5.64	0.703	14.057	0.8278	Medium	5.45	5.64	1.253	25.062	0.8116	Medium	5.45	5.64	1.187	23.746	0.8177	Medium	5.45	5.64	1.222	24.433	0.8304	Medium	5.45	5.64	1.497	29.935	0.8015	Medium	5.47
C_p110 core+Memb	139	144	FRRNIL	8	1	4	8.07	8.25	0.123	3.073	0.8879	Medium	8.07	8.25	0.071	1.764	0.6424	Medium	8.07	8.25	0.145	3.633	0.864	Medium	8.07	8.25	0.118	2.953	0.8173	Medium	8.07	8.25	0.221	5.534	0.8015	Medium	8.07	8.25	0.107	2.678	0.8503	Medium	8.07	8.25	0.149	3.726	0.8148	Medium	8.07
C_p110 core+Memb	139	146	FRRNILNV	9.23	2	6	9.31	9.49	0.706	11.772	0.9192	Medium	9.31	9.49	0.729	12.144	0.88	Medium	9.31	9.49	0.674	11.238	0.9135	Medium	9.31	9.49	1.598	26.639	0.9162	Medium	9.31	9.49	1.601	26.676	0.9128	Medium	9.31	9.49	1.576	26.259	0.9218	Medium	9.31	9.49	1.856	30.925	0.904	Medium	9.31
C_p110 core+Memb	145	149	NVCKE	4.22	1	3	4.22	4.37	0.102	3.392	0.8249	Medium	4.23	4.37	0.253	8.444	0.6286	Medium	4.22	4.37	0.101	3.372	0.7923	Medium	4.22	4.37	0.286	9.537	0.7717	Medium	4.22	4.37	0.269	8.963	0.7747	Medium	4.22	4.37	0.266	8.864	0.8093	Medium	4.22	4.37	0.572	19.063	0.7505	Medium	4.22
C_p110 core+Memb	147	152	CKEAVD	4.16	1	4	4.14	4.35	0.118	2.944	0.918	Medium	4.14	4.35	0.183	4.575	0.7824	Medium	4.14	4.35	0.202	5.039	0.9088	Medium	4.14	4.35	0.325	8.13	0.8779	Medium	4.14	4.35	0.294	7.348	0.8674	Medium	4.14	4.35	0.339	8.484	0.9003	Medium	4.14	4.35	0.905	22.614	0.8705	Medium	4.14
C_p110 core+Memb	150	164	AVDLRDLNSPHSRAM	8.27	3	12	8.27	8.5	1.926	16.048	0.8967	Medium	8.26	8.5	2.155	17.961	0.8024	Medium	8.27	8.5	1.912	15.937	0.9086	Medium	8.27	8.5	2.675	22.29	0.9068	Medium	8.27	8.5	2.714	22.616	0.853	Medium	8.27	8.5	2.633	21.941	0.8776	Medium	8.27	8.5	4.14	34.501	0.8548	Medium	8.27
C_p110 core+Memb	153	163	LRDLNSPHSRA	4.81	3	8	4.69	5.08	1.784	22.295	0.9479	Medium	4.69	5.08	1.802	22.522	0.8812	Medium	4.69	5.08	1.743	21.791	0.9103	Medium	4.69	5.08	2.486	31.073	0.9039	Medium	4.69	5.08	2.341	29.264	0.9186	Medium	4.69	5.08	2.335	29.183	0.9363	Medium	4.69	5.08	3.331	41.637	0.9273	Medium	4.69
C_p110 core+Memb	153	164	LRDLNSPHSRAM	5.86	2	9	5.76	6.14	1.613	17.922	0.9397	High	5.75	6.14	1.599	17.762	0.883	Medium	5.76	6.14	1.579	17.539	0.9292	High	5.75	6.14	2.141	23.787	0.9232	Medium	5.76	6.14	2.133	23.7	0.9204	Medium	5.76	6.14	2.147	23.855	0.9267	Medium	5.76	6.14	3.221	35.786	0.9025	Medium	5.75
C_p110 core+Memb	153	164	LRDLNSPHSRAM	5.86	3	9	5.8	6.11	1.604	17.822	0.9362	High	5.8	6.11	1.606	17.849	0.9416	High	5.8	6.11	1.542	17.134	0.9432	High	5.8	6.11	2.168	24.093	0.9492	High	5.8	6.11	2.14	23.776	0.9523	High	5.8	6.11	2.173	24.147	0.9534	High	5.8	6.11	3.224	35.826	0.9565	High	5.8
C_p110 core+Memb	165	192	YVYPPNVESSPELPKHIYNKLDKGQIIV	10.36	3	22	10.29	10.67	5.39	24.498	0.9221	Medium	10.29	10.67	5.242	23.828	0.8092	Medium	10.29	10.67	5.488	24.947	0.9006	Medium	10.29	10.67	7.344	33.38	0.9023	Medium	10.29	10.67	7.513	34.15	0.8698	Medium	10.29	10.67	7.322	33.28	0.8968	Medium	10.29	10.67	9.133	41.515	0.886	Medium	10.29
C_p110 core+Memb	191	195	IVVIW	14.28	1	3	14.3	14.36	0	-0.006	0.8965	Medium	14.3	14.36	-0.009	-0.296	0.7774	Medium	14.3	14.36	0.038	1.273	0.8768	Medium	14.3	14.36	0.013	0.442	0.8405	Medium	14.3	14.36	0.035	1.182	0.8607	Medium	14.3	14.36	-0.003	-0.111	0.8573	Medium	14.3	14.36	0.028	0.933	0.8699	Medium	14.3
C_p110 core+Memb	196	224	VIVSPNNDKQKYTLKINHDCVPEQVIAEA	9.88	5	25	9.94	9.99	3.598	14.393	0.7903	Medium	9.94	9.99	3.506	14.024	0.6176	Medium	9.94	9.99	3.809	15.236	0.772	Medium	9.94	9.99	5.259	21.038	0.7245	Medium	9.94	9.99	5.256	21.026	0.6882	Medium	9.94	9.99	5.074	20.295	0.7215	Medium	9.94	9.99	5.95	23.799	0.7138	Medium	9.94
C_p110 core+Memb	223	233	EAIRKKTRSML	5.33	3	9	5.29	5.66	3.321	36.903	0.95	Medium	5.29	5.68	3.22	35.775	0.8975	Medium	5.29	5.68	3.224	35.819	0.946	Medium	5.29	5.68	3.964	44.042	0.9393	Medium	5.29	5.68	3.877	43.074	0.9294	Medium	5.29	5.68	3.92	43.553	0.9293	Medium	5.29	5.68	4.336	48.175	0.9361	Medium	5.29
C_p110 core+Memb	234	241	LSSEQLKL	9.61	2	6	9.68	9.86	4.419	73.643	0.9203	Medium	9.68	9.86	4.362	72.708	0.889	Medium	9.68	9.86	4.407	73.453	0.9223	Medium	9.68	9.86	4.6	76.662	0.9278	Medium	9.68	9.86	4.642	77.365	0.8931	Medium	9.68	9.86	4.617	76.947	0.9276	Medium	9.68	9.86	4.632	77.2	0.9255	Medium	9.68
C_p110 core+Memb	245	252	EYQGKYIL	10.36	2	6	10.39	10.69	2.189	36.483	0.8756	Medium	10.39	10.56	2.329	38.813	0.7757	Medium	10.39	10.69	2.202	36.693	0.8458	Medium	10.39	10.69	2.976	49.599	0.8245	Medium	10.39	10.69	2.984	49.733	0.8023	Medium	10.39	10.69	2.933	48.886	0.8505	Medium	10.39	10.69	3.069	51.142	0.8129	Medium	10.39
C_p110 core+Memb	253	259	KVCGCDE	5.35	1	5	5.29	5.58	0.259	5.182	0.8019	Medium	5.29	5.58	0.173	3.465	0.5408	Medium	5.29	5.58	0.303	6.054	0.7384	Medium	5.29	5.58	0.661	13.228	0.713	Medium	5.29	5.58	0.646	12.916	0.6874	Medium	5.29	5.58	0.691	13.824	0.7358	Medium	5.29	5.58	0.812	16.247	0.7097	Medium	5.29
C_p110 core+Memb	253	260	KVCGCDEY	7.52	1	6	7.55	7.62	0.268	4.471	0.8963	Medium	7.55	7.62	0.431	7.176	0.6772	Medium	7.55	7.62	0.276	4.596	0.8184	Medium	7.55	7.62	0.576	9.607	0.7991	Medium	7.55	7.62	0.56	9.328	0.7891	Medium	7.55	7.62	0.581	9.686	0.8305	Medium	7.55	7.62	0.767	12.781	0.7899	Medium	7.55
C_p110 core+Memb	261	275	FLEKYPLSQYKYIRS	9.66	4	12	9.72	10.04	1.701	14.179	0.9305	Medium	9.72	10.04	1.651	13.756	0.8574	Medium	9.72	10.04	1.706	14.218	0.9276	Medium	9.72	10.04	1.792	14.934	0.9185	Medium	9.72	10.04	1.804	15.03	0.9127	Medium	9.72	10.04	1.805	15.045	0.9148	Medium	9.72	10.04	2.054	17.115	0.9149	Medium	9.72
C_p110 core+Memb	262	275	LEKYPLSQYKYIRS	8.91	4	11	8.91	9.29	1.527	13.882	0.9131	Medium	8.91	9.29	1.496	13.603	0.894	Medium	8.91	9.29	1.519	13.809	0.9321	Medium	8.91	9.29	1.567	14.243	0.9353	Medium	8.91	9.29	1.583	14.387	0.9296	Medium	8.91	9.29	1.578	14.35	0.9218	Medium	8.91	9.29	1.608	14.621	0.9268	Medium	8.91
C_p110 core+Memb	279	287	LGRMPNLML	12.49	2	6	12.36	12.53	0.99	16.508	0.9251	Medium	12.36	12.53	0.982	16.37	0.9182	Medium	12.36	12.53	1.003	16.709	0.9311	Medium	12.36	12.53	1.241	20.676	0.9158	Medium	12.36	12.53	1.282	21.359	0.9055	Medium	12.37	12.53	1.229	20.481	0.9197	Medium	12.36	12.53	1.723	28.718	0.9104	Medium	12.36
C_p110 core+Memb	280	287	GRMPNLML	11.7	1	5	11.73	11.83	0.926	18.517	0.8011	Medium	11.72	11.82	0.934	18.679	0.5866	Medium	11.73	11.83	0.957	19.137	0.7885	Medium	11.72	11.83	1.109	22.173	0.7277	Medium	11.72	11.83	1.281	25.628	0.697	Medium	11.73	11.83	1.198	23.969	0.7596	Medium	11.73	11.83	1.712	34.243	0.697	Medium	11.73
C_p110 core+Memb	294	301	YSQLPMDC	10.58	1	5	10.67	10.86	2.335	46.702	0.9415	Medium	10.67	10.86	2.23	44.594	0.8771	Medium	10.67	10.86	2.331	46.615	0.9283	Medium	10.67	10.86	3.15	62.994	0.9436	Medium	10.67	10.86	3.175	63.501	0.9358	Medium	10.67	10.86	3.131	62.625	0.931	Medium	10.67	10.86	3.51	70.209	0.9358	Medium	10.67
C_p110 core+Memb	302	327	FTMPSYSRRISTATPYMNGETSTKSL	9.93	4	22	9.91	10.22	11.293	51.331	0.9383	High	9.91	10.22	11.13	50.592	0.8816	High	9.91	10.22	11.489	52.222	0.9292	High	9.91	10.22	12.202	55.465	0.9411	High	9.91	10.22	12.525	56.931	0.9346	High	9.91	10.22	12.22	55.543	0.9352	High	9.91	10.22	12.917	58.712	0.9208	High	9.91
C_p110 core+Memb	308	327	SRRISTATPYMNGETSTKSL	7.88	3	17	7.82	8.12	9.665	56.852	0.9503	High	7.9	8.13	9.158	53.873	0.8968	High	7.82	8.12	9.6	56.471	0.9326	High	7.82	8.12	10.442	61.425	0.9428	High	7.82	8.12	10.66	62.705	0.9436	High	7.82	8.12	10.528	61.928	0.9347	High	7.82	8.12	11.012	64.779	0.9284	High	7.82
C_p110 core+Memb	328	334	WVINSAL	12.6	1	5	12.67	12.81	1.829	36.589	0.9109	Medium	12.67	12.81	1.769	35.38	0.8881	Medium	12.68	12.81	1.808	36.154	0.9068	Medium	12.67	12.81	2.272	45.447	0.9068	Medium	12.67	12.81	2.228	44.557	0.9151	Medium	12.68	12.81	2.201	44.025	0.918	Medium	12.67	12.81	2.502	50.045	0.9148	Medium	12.67
C_p110 core+Memb	335	342	RIKILCAT	8.43	1	6	8.43	8.6	0.059	0.99	0.9312	Medium	8.42	8.6	0.062	1.033	0.7982	Medium	8.43	8.6	0.039	0.656	0.9156	Medium	8.43	8.6	0.141	2.355	0.9031	Medium	8.43	8.6	0.146	2.43	0.8888	Medium	8.43	8.6	0.166	2.761	0.9219	Medium	8.43	8.6	0.654	10.901	0.8764	Medium	8.43
C_p110 core+Memb	343	354	YVNVNIRDIDKI	10.54	3	10	10.65	10.73	4.924	49.243	0.8641	Medium	10.65	10.69	4.854	48.544	0.67	Medium	10.65	10.73	4.947	49.47	0.7819	Medium	10.65	10.73	6.296	62.96	0.8057	Medium	10.65	10.73	6.172	61.724	0.7566	Medium	10.65	10.73	6.132	61.322	0.8136	Medium	10.65	10.73	6.368	63.678	0.7608	Medium	10.65
C_p110 core+Memb	347	355	NIRDIDKIY	9.18	3	7	9.14	9.53	1.958	27.976	0.952	Medium	9.14	9.52	1.951	27.872	0.8973	Medium	9.14	9.53	1.98	28.283	0.9412	Medium	9.14	9.53	3.103	44.33	0.9374	Medium	9.14	9.53	3.181	45.438	0.9414	Medium	9.14	9.53	3.112	44.451	0.9368	Medium	9.14	9.53	3.373	48.181	0.9362	Medium	9.14
C_p110 core+Memb	355	369	YVRTGIYHGGEPLCD	8.91	3	12	8.85	8.98	0.754	6.283	0.8824	Medium	8.84	8.98	0.759	6.326	0.7435	Medium	8.85	8.98	0.708	5.904	0.8519	Medium	8.85	8.98	1.15	9.584	0.8156	Medium	8.85	8.98	1.223	10.194	0.8237	Medium	8.85	8.98	1.141	9.505	0.8584	Medium	8.85	8.98	1.187	9.889	0.8346	Medium	8.85
C_p110 core+Memb	356	369	VRTGIYHGGEPLCD	8.32	2	11	8.37	8.58	0.713	6.483	0.7953	Medium	8.37	8.58	0.681	6.189	0.7362	Medium	8.37	8.58	0.727	6.612	0.7978	Medium	8.37	8.58	1.118	10.165	0.7882	Medium	8.37	8.58	1.192	10.836	0.7963	Medium	8.37	8.58	1.13	10.273	0.7995	Medium	8.37	8.58	1.212	11.021	0.782	Medium	8.37
C_p110 core+Memb	356	373	VRTGIYHGGEPLCDNVNT	8.53	3	15	8.51	8.76	1.4	9.332	0.9158	Medium	8.51	8.76	1.463	9.751	0.8609	Medium	8.51	8.76	1.397	9.317	0.9158	Medium	8.51	8.76	2.129	14.195	0.9029	Medium	8.51	8.76	2.223	14.821	0.8935	Medium	8.51	8.76	2.165	14.431	0.9064	Medium	8.51	8.76	2.196	14.638	0.9014	Medium	8.51
C_p110 core+Memb	356	390	VRTGIYHGGEPLCDNVNTQRVPCSNPRWNEWLNYD	11.28	5	30	11.24	11.79	2.267	7.557	0.8293	Medium	11.33	11.67	2.05	6.835	0.652	Medium	11.24	11.79	1.975	6.585	0.7481	Medium	11.24	11.79	5.18	17.267	0.851	Medium	11.24	11.79	5.282	17.606	0.7338	Medium	11.3	11.79	5.145	17.15	0.8006	Medium	11.24	11.79	7.318	24.393	0.7257	Medium	11.24
C_p110 core+Memb	370	385	NVNTQRVPCSNPRWNE	7.93	3	12	7.98	8.05	2.073	17.275	0.8631	Medium	7.98	8.05	2.035	16.955	0.7616	Medium	7.98	8.05	2.016	16.8	0.8419	Medium	7.98	8.05	3.804	31.703	0.836	Medium	7.98	8.05	3.967	33.057	0.8309	Medium	7.98	8.05	3.857	32.14	0.8146	Medium	7.98	8.05	5.071	42.259	0.8324	Medium	7.98
C_p110 core+Memb	370	389	NVNTQRVPCSNPRWNEWLNY	12.01	3	16	12.06	12.33	1.668	10.425	0.9068	Medium	12.06	12.33	1.791	11.196	0.8355	Medium	12.06	12.33	1.712	10.7	0.899	Medium	12.06	12.33	3.92	24.501	0.8593	Medium	12.06	12.33	3.949	24.683	0.8746	Medium	12.06	12.33	3.869	24.184	0.8736	Medium	12.06	12.33	5.825	36.408	0.8427	Medium	12.06
C_p110 core+Memb	389	402	YDIYIPDLPRAARL	12.02	3	10	12.07	12.16	0.194	1.939	0.8663	Medium	12.07	12.16	0.041	0.415	0.7264	Medium	12.07	12.16	0.168	1.676	0.858	Medium	12.07	12.16	0.223	2.232	0.8033	Medium	12.07	12.16	0.338	3.379	0.8202	Medium	12.07	12.16	0.372	3.719	0.8565	Medium	12.07	12.16	0.887	8.869	0.8296	Medium	12.07
C_p110 core+Memb	391	402	IYIPDLPRAARL	11.11	3	8	10.86	11.56	0.131	1.633	0.9307	Medium	10.86	11.56	0.156	1.951	0.949	Medium	10.86	11.56	0.116	1.455	0.9322	Medium	10.86	11.56	0.129	1.614	0.9313	Medium	10.86	11.56	0.161	2.01	0.9435	Medium	10.86	11.56	0.141	1.757	0.9294	Medium	10.86	11.56	0.133	1.667	0.9349	Medium	10.86
C_p110 core+Memb	391	404	IYIPDLPRAARLCL	12.7	3	10	12.81	13.03	0.118	1.177	0.9391	Medium	12.81	13.02	0.161	1.615	0.9331	Medium	12.81	13.03	0.107	1.071	0.9499	Medium	12.81	13.03	0.129	1.29	0.9525	Medium	12.81	13.03	0.137	1.367	0.9486	Medium	12.81	13.03	0.126	1.258	0.9435	Medium	12.81	13.03	0.14	1.404	0.9405	Medium	12.81
C_p110 core+Memb	405	429	SICSVKGRKGAKEEHCPLAWGNINL	10.57	5	22	10.66	10.92	1.26	5.727	0.9439	High	10.66	10.92	1.27	5.774	0.9349	High	10.66	10.92	1.321	6.006	0.9356	High	10.66	10.92	1.403	6.377	0.9477	High	10.66	10.92	1.45	6.593	0.9476	High	10.66	10.92	1.435	6.523	0.9346	High	10.66	10.92	2.07	9.411	0.9398	High	10.66
C_p110 core+Memb	408	429	SVKGRKGAKEEHCPLAWGNINL	10.46	4	19	10.65	10.83	1.209	6.363	0.8882	Medium	10.65	10.83	1.246	6.558	0.8103	Medium	10.65	10.83	1.257	6.616	0.8718	Medium	10.65	10.83	1.276	6.718	0.8847	Medium	10.65	10.83	1.378	7.251	0.8897	Medium	10.65	10.83	1.297	6.829	0.8899	Medium	10.65	10.83	1.67	8.789	0.8721	Medium	10.65
C_p110 core+Memb	430	436	FDYTDTL	11.33	1	5	11.35	11.52	0.136	2.718	0.9051	Medium	11.35	11.51	0.155	3.108	0.849	Medium	11.35	11.52	0.123	2.457	0.9014	Medium	11.35	11.51	0.174	3.477	0.9058	Medium	11.35	11.51	0.211	4.218	0.8995	Medium	11.35	11.52	0.195	3.906	0.9029	Medium	11.35	11.52	0.588	11.762	0.9002	Medium	11.35
C_p110 core+Memb	430	443	FDYTDTLVSGKMAL	12.28	2	12	12.31	12.52	1.272	10.603	0.933	Medium	12.31	12.51	1.306	10.881	0.9098	Medium	12.31	12.52	1.307	10.891	0.9352	Medium	12.31	12.51	2.433	20.278	0.9227	Medium	12.31	12.51	2.434	20.286	0.9382	Medium	12.31	12.52	2.391	19.928	0.9354	Medium	12.31	12.52	3.598	29.985	0.9422	Medium	12.31
C_p110 core+Memb	437	443	VSGKMAL	8.15	1	5	8.05	8.12	1.179	23.575	0.8701	Medium	8.12	8.16	1.224	24.49	0.7128	Medium	8.13	8.18	1.211	24.212	0.9016	Medium	8.17	8.17	1.943	38.867	0.7088	Medium	8.15	8.17	2.044	40.878	0.853	Medium	8.17	8.17	1.922	38.436	0.7994	Medium	8.17	8.17	2.229	44.57	0.8042	Medium	8.17
C_p110 core+Memb	444	473	NLWPVPHGLEDLLNPIGVTGSNPNKETPCL	14.01	3	23	14.03	14.28	3.924	17.061	0.9204	Medium	14.02	14.28	3.777	16.422	0.8726	Medium	14.03	14.28	3.934	17.103	0.9153	Medium	14.03	14.28	6.763	29.403	0.9075	Medium	14.02	14.28	6.826	29.678	0.9017	Medium	14.03	14.28	6.782	29.486	0.9076	Medium	14.03	14.28	9.558	41.554	0.8941	Medium	14.03
C_p110 core+Memb	444	474	NLWPVPHGLEDLLNPIGVTGSNPNKETPCLE	13.96	3	24	13.93	14.23	3.957	16.487	0.9144	Medium	13.92	14.22	3.812	15.882	0.868	Medium	13.93	14.23	3.873	16.139	0.9128	Medium	13.92	14.23	6.754	28.141	0.9009	Medium	13.92	14.23	6.757	28.154	0.8978	Medium	13.93	14.23	6.743	28.095	0.9019	Medium	13.93	14.23	9.612	40.049	0.895	Medium	13.93
C_p110 core+Memb	444	475	NLWPVPHGLEDLLNPIGVTGSNPNKETPCLEL	14.07	3	25	14.11	14.4	4.053	16.21	0.8559	Medium	14.11	14.4	3.638	14.553	0.7737	Medium	14.11	14.41	3.963	15.851	0.8451	Medium	14.11	14.4	6.745	26.979	0.8301	Medium	14.11	14.4	6.727	26.909	0.8179	Medium	14.11	14.4	6.718	26.87	0.8213	Medium	14.11	14.4	9.548	38.192	0.8207	Medium	14.11
C_p110 core+Memb	456	473	LNPIGVTGSNPNKETPCL	10.2	2	13	10.18	10.45	2.011	15.47	0.9548	Medium	10.18	10.45	1.997	15.36	0.927	Medium	10.18	10.45	2	15.388	0.9452	Medium	10.18	10.45	3.638	27.985	0.9419	Medium	10.18	10.45	3.64	27.999	0.9333	Medium	10.18	10.45	3.655	28.115	0.9339	Medium	10.18	10.45	6.693	51.483	0.9097	Medium	10.24
C_p110 core+Memb	456	474	LNPIGVTGSNPNKETPCLE	9.55	2	14	9.59	9.8	2.02	14.429	0.9433	High	9.59	9.8	1.965	14.035	0.8914	Medium	9.59	9.8	2.041	14.576	0.931	High	9.59	9.8	3.671	26.223	0.9246	High	9.59	9.8	3.713	26.523	0.9116	Medium	9.59	9.8	3.677	26.266	0.9204	High	9.59	9.8	6.57	46.927	0.9138	High	9.59
C_p110 core+Memb	483	491	VVKFPDMSV	11.11	2	6	11.09	11.3	1.711	28.513	0.9085	Medium	11.09	11.3	1.653	27.549	0.8554	Medium	11.09	11.3	1.692	28.199	0.9021	Medium	11.09	11.3	1.992	33.199	0.9247	Medium	11.09	11.3	1.998	33.3	0.923	Medium	11.09	11.3	1.999	33.323	0.9055	Medium	11.09	11.3	2.797	46.612	0.9068	Medium	11.09
C_p110 core+Memb	492	506	IEEHANWSVSREAGF	10.09	3	13	10.05	10.27	6.541	50.317	0.9004	Medium	10.04	10.27	6.337	48.747	0.8234	Medium	10.05	10.27	6.563	50.484	0.8835	Medium	10.05	10.27	7.653	58.867	0.8937	Medium	10.05	10.27	7.79	59.924	0.8902	Medium	10.05	10.27	7.621	58.619	0.8819	Medium	10.05	10.27	7.829	60.223	0.885	Medium	10.05
C_p110 core+Memb	507	522	SYSHAGLSNRLARDNE	6.49	3	14	6.56	6.78	6.872	49.089	0.9267	Medium	6.56	6.78	6.737	48.118	0.8068	Medium	6.56	6.78	6.732	48.085	0.9161	Medium	6.56	6.78	7.043	50.305	0.9139	Medium	6.56	6.78	6.991	49.934	0.8988	Medium	6.56	6.78	7.027	50.194	0.904	Medium	6.56	6.78	6.771	48.365	0.8898	Medium	6.56
C_p110 core+Memb	507	531	SYSHAGLSNRLARDNELRENDKEQL	7.72	5	23	7.67	7.95	8.494	36.931	0.8768	Medium	7.67	7.95	8.491	36.919	0.652	Medium	7.67	7.95	8.237	35.813	0.8626	Medium	7.67	7.95	10.111	43.96	0.8695	Medium	7.67	7.95	10.377	45.118	0.8503	Medium	7.67	7.95	10.315	44.846	0.8536	Medium	7.67	7.95	10.508	45.687	0.8508	Medium	7.67
C_p110 core+Memb	508	522	YSHAGLSNRLARDNE	6.39	4	13	6.33	6.66	6.792	52.243	0.8839	Medium	6.33	6.66	6.758	51.983	0.7378	Medium	6.33	6.66	6.703	51.563	0.8526	Medium	6.33	6.66	6.847	52.667	0.8423	Medium	6.33	6.66	6.77	52.074	0.8318	Medium	6.33	6.66	6.915	53.191	0.8627	Medium	6.33	6.66	6.864	52.799	0.8595	Medium	6.33
C_p110 core+Memb	523	533	LRENDKEQLKA	5.18	3	9	5.15	5.29	1.684	18.71	0.9043	Medium	5.15	5.28	1.764	19.605	0.8109	Medium	5.15	5.29	1.637	18.193	0.8838	Medium	5.15	5.28	2.985	33.166	0.8623	Medium	5.15	5.28	3.027	33.63	0.8548	Medium	5.15	5.29	3.071	34.124	0.8907	Medium	5.15	5.29	3.903	43.368	0.8718	Medium	5.15
C_p110 core+Memb	523	533	LRENDKEQLKA	5.18	4	9	5.13	5.33	1.711	19.01	0.9024	Medium	5.13	5.33	1.676	18.626	0.8536	Medium	5.13	5.33	1.63	18.112	0.8884	Medium	5.13	5.33	3.073	34.145	0.8921	Medium	5.13	5.33	2.938	32.65	0.8968	Medium	5.13	5.33	3.028	33.643	0.9098	Medium	5.13	5.33	4.094	45.49	0.8854	Medium	5.13
C_p110 core+Memb	524	533	RENDKEQLKA	4.55	3	8	4.44	4.71	1.017	12.711	0.9592	High	4.43	4.7	1.063	13.283	0.9361	Medium	4.44	4.71	1.055	13.185	0.9184	High	4.44	4.7	2.358	29.477	0.9481	High	4.44	4.71	2.328	29.102	0.9451	High	4.44	4.71	2.31	28.881	0.9464	High	4.44	4.71	3.339	41.736	0.9407	High	4.44
C_p110 core+Memb	524	551	RENDKEQLKAISTRDPLSEITEQEKDFL	11.54	4	25	11.57	11.89	3.27	13.08	0.8261	Medium	11.57	11.88	2.923	11.691	0.6506	Medium	11.58	11.89	3.25	12.999	0.7938	Medium	11.57	11.88	5.12	20.48	0.8325	Medium	11.57	11.88	4.969	19.878	0.783	Medium	11.58	11.89	5.074	20.298	0.8094	Medium	11.57	11.89	7.148	28.59	0.7487	Medium	11.57
C_p110 core+Memb	532	551	KAISTRDPLSEITEQEKDFL	11.91	3	17	11.99	12.22	2.713	15.959	0.8534	Medium	11.98	12.22	2.642	15.541	0.6915	Medium	11.99	12.22	2.682	15.779	0.8469	Medium	11.99	12.22	3.592	21.128	0.8095	Medium	11.98	12.22	3.531	20.769	0.805	Medium	11.99	12.22	3.438	20.221	0.823	Medium	11.99	12.22	4.476	26.327	0.795	Medium	11.99
C_p110 core+Memb	534	551	ISTRDPLSEITEQEKDFL	12.65	3	15	12.62	12.87	2.715	18.102	0.9294	Medium	12.62	12.87	2.655	17.698	0.867	Medium	12.62	12.87	2.668	17.79	0.9271	Medium	12.62	12.87	3.514	23.428	0.9214	Medium	12.62	12.87	3.482	23.213	0.9268	Medium	12.63	12.87	3.459	23.06	0.9245	Medium	12.62	12.87	4.394	29.294	0.9179	Medium	12.62
C_p110 core+Memb	552	560	WSHRHYCVT	6.39	3	7	6.38	6.77	0.177	2.525	0.8867	Medium	6.38	6.77	0.224	3.206	0.8042	Medium	6.38	6.77	0.19	2.709	0.8459	Medium	6.38	6.77	0.859	12.27	0.8053	Medium	6.38	6.77	0.876	12.514	0.8083	Medium	6.38	6.77	0.836	11.946	0.8663	Medium	6.38	6.77	1.757	25.1	0.8404	Medium	6.38
C_p110 core+Memb	552	570	WSHRHYCVTIPEILPKLLL	12.91	4	15	13.08	13.51	0.202	1.344	0.9404	High	13.08	13.51	0.237	1.582	0.9206	High	13.08	13.52	0.19	1.268	0.9423	High	13.08	13.51	0.791	5.276	0.9444	High	13.08	13.51	0.82	5.467	0.9465	High	13.08	13.52	0.804	5.36	0.947	High	13.08	13.51	1.957	13.049	0.9429	High	13.08
C_p110 core+Memb	571	583	SVKWNSRDEVAQM	8.75	2	11	8.8	9.03	0.193	1.755	0.9557	High	8.8	9.03	0.233	2.119	0.912	High	8.8	9.03	0.182	1.658	0.9493	High	8.8	9.03	0.275	2.497	0.9465	High	8.8	9.03	0.289	2.631	0.9275	High	8.8	9.03	0.296	2.689	0.9381	High	8.8	9.03	0.744	6.762	0.9439	High	8.8
C_p110 core+Memb	571	584	SVKWNSRDEVAQMY	9.62	3	12	9.7	9.91	0.27	2.251	0.8127	Medium	9.7	9.91	0.426	3.553	0.6775	Medium	9.7	9.91	0.254	2.113	0.7912	Medium	9.7	9.91	0.331	2.755	0.8102	Medium	9.7	9.91	0.441	3.674	0.7699	Medium	9.7	9.91	0.336	2.801	0.7922	Medium	9.7	9.91	0.769	6.406	0.7859	Medium	9.7
C_p110 core+Memb	584	598	YCLVKDWPPIKPEQA	10.74	3	10	10.79	11.03	0.303	3.031	0.9359	Medium	10.79	11.03	0.332	3.319	0.8811	Medium	10.79	11.03	0.324	3.236	0.9258	Medium	10.79	11.03	1.132	11.322	0.9286	Medium	10.79	11.03	1.13	11.3	0.9256	Medium	10.79	11.03	1.125	11.254	0.9241	Medium	10.79	11.03	2.276	22.762	0.9224	Medium	10.79
C_p110 core+Memb	584	601	YCLVKDWPPIKPEQAMEL	12.24	3	13	12.37	12.58	0.387	2.974	0.9328	Medium	12.37	12.58	0.33	2.536	0.8983	Medium	12.37	12.58	0.36	2.766	0.927	Medium	12.37	12.58	1.151	8.856	0.9084	Medium	12.37	12.58	1.12	8.614	0.9275	Medium	12.37	12.58	1.107	8.517	0.9252	Medium	12.37	12.58	2.181	16.778	0.9182	Medium	12.37
C_p110 core+Memb	602	613	LDCNYPDPMVRG	10.14	2	8	10.07	10.27	0.331	4.134	0.8994	Medium	10.07	10.27	0.304	3.805	0.8216	Medium	10.07	10.27	0.313	3.913	0.8952	Medium	10.07	10.27	0.689	8.607	0.9003	Medium	10.07	10.27	0.734	9.169	0.891	Medium	10.07	10.27	0.755	9.438	0.9023	Medium	10.07	10.27	1.766	22.074	0.8737	Medium	10.07
C_p110 core+Memb	636	649	VQVLKYEQYLDNLL	13.96	3	12	13.98	14.12	0.396	3.301	0.868	Medium	13.98	14.12	0.537	4.477	0.8068	Medium	13.99	14.12	0.452	3.765	0.8577	Medium	13.98	14.12	1.27	10.586	0.8018	Medium	13.98	14.12	1.125	9.375	0.7857	Medium	13.99	14.12	1.429	11.905	0.8635	Medium	13.98	14.12	1.983	16.522	0.8391	Medium	13.98
C_p110 core+Memb	653	666	LLKKALTNQRIGHF	7.51	3	12	7.58	7.68	0.149	1.238	0.9294	Medium	7.58	7.68	0.138	1.148	0.8143	Medium	7.58	7.68	0.1	0.833	0.9039	Medium	7.58	7.68	0.173	1.446	0.8965	Medium	7.58	7.68	0.163	1.357	0.8823	Medium	7.58	7.68	0.25	2.08	0.8959	Medium	7.58	7.68	0.279	2.321	0.888	Medium	7.58
C_p110 core+Memb	667	687	FFWHLKSEMHNKTVSQRFGLL	11.34	3	19	11.78	12.05	1.613	8.491	0.9217	Medium	11.77	12.05	1.622	8.535	0.8789	Medium	11.78	12.05	1.572	8.276	0.9214	Medium	11.78	12.05	4.054	21.337	0.9155	Medium	11.77	12.05	4.105	21.608	0.9105	Medium	11.78	12.05	3.98	20.949	0.9102	Medium	11.78	12.05	6.232	32.799	0.9073	Medium	11.78
C_p110 core+Memb	691	697	YCRACGM	7.56	2	5	7.56	7.65	1.517	30.348	0.9386	Medium	7.51	7.65	1.459	29.174	0.904	Medium	7.51	7.65	1.528	30.56	0.9346	Medium	7.51	7.65	1.657	33.134	0.9167	Medium	7.51	7.65	1.645	32.898	0.9315	Medium	7.51	7.65	1.626	32.522	0.9362	Medium	7.51	7.65	1.638	32.767	0.932	Medium	7.56
C_p110 core+Memb	698	708	YLKHLNRQVEA	5.87	2	9	5.82	6.1	0.122	1.353	0.9234	Medium	5.82	6.1	0.148	1.64	0.7739	Medium	5.82	6.1	0.116	1.284	0.8944	Medium	5.82	6.1	0.235	2.609	0.8841	Medium	5.82	6.1	0.376	4.182	0.8783	Medium	5.82	6.1	0.309	3.43	0.9072	Medium	5.82	6.1	0.529	5.876	0.866	Medium	5.82
C_p110 core+Memb	698	709	YLKHLNRQVEAM	7.18	3	10	7.13	7.43	0.059	0.593	0.9599	High	7.13	7.43	0.077	0.774	0.9254	Medium	7.13	7.43	0.078	0.783	0.9531	High	7.13	7.43	0.156	1.561	0.9539	High	7.13	7.43	0.164	1.644	0.9531	High	7.13	7.43	0.147	1.471	0.9502	High	7.13	7.43	0.34	3.403	0.9527	High	7.13
C_p110 core+Memb	713	734	INLTDILKQEKKDETQKVQMKF	10.79	4	20	10.82	11.05	4.058	20.291	0.8972	Medium	10.82	11.05	4.028	20.141	0.822	Medium	10.82	11.05	4.046	20.231	0.8883	Medium	10.82	11.05	8.15	40.752	0.8635	Medium	10.82	11.05	8.234	41.172	0.8535	Medium	10.82	11.06	8.061	40.307	0.8651	Medium	10.82	11.05	10.729	53.644	0.8067	Medium	10.82
C_p110 core+Memb	720	734	KQEKKDETQKVQMKF	6.71	4	13	6.7	7.07	2.64	20.304	0.9023	Medium	6.69	7.07	2.664	20.495	0.8175	Medium	6.7	7.08	2.596	19.967	0.8909	Medium	6.7	7.07	5.442	41.865	0.8851	Medium	6.7	7.07	5.528	42.521	0.8645	Medium	6.7	7.07	5.461	42.007	0.8958	Medium	6.7	7.07	6.99	53.768	0.864	Medium	6.7
C_p110 core+Memb	735	744	LVEQMRRPDF	8.86	2	7	8.95	9.07	0.522	7.461	0.8875	Medium	8.97	9.04	0.68	9.712	0.8043	Medium	8.95	9.07	0.554	7.92	0.8949	Medium	8.95	9.07	1.004	14.339	0.8844	Medium	8.95	9.07	1.003	14.332	0.8854	Medium	8.95	9.07	1.023	14.618	0.8889	Medium	8.95	9.07	2.892	41.315	0.845	Medium	8.95
C_p110 core+Memb	745	764	MDALQGFLSPLNPAHQLGNL	14.17	3	16	14.16	14.27	0.699	4.371	0.9012	Medium	14.16	14.27	0.643	4.017	0.8399	Medium	14.16	14.27	0.728	4.55	0.9023	Medium	14.16	14.27	0.879	5.495	0.8821	Medium	14.16	14.27	0.914	5.714	0.8841	Medium	14.16	14.27	0.888	5.549	0.8876	Medium	14.16	14.27	1.29	8.062	0.8847	Medium	14.16
C_p110 core+Memb	746	764	DALQGFLSPLNPAHQLGNL	13.91	2	15	13.9	14.13	0.591	3.942	0.8769	Medium	13.9	14.12	0.331	2.209	0.7744	Medium	13.9	14.13	0.564	3.761	0.8675	Medium	13.9	14.13	0.596	3.975	0.8467	Medium	13.9	14.12	0.558	3.721	0.8372	Medium	13.9	14.13	0.548	3.65	0.8442	Medium	13.9	14.13	0.958	6.387	0.8606	Medium	13.9
C_p110 core+Memb	746	766	DALQGFLSPLNPAHQLGNLRL	13.75	3	17	13.82	14.03	0.885	5.204	0.9244	Medium	13.81	14.02	0.786	4.624	0.8635	Medium	13.82	14.03	0.918	5.4	0.9237	Medium	13.82	14.03	1.349	7.935	0.9052	Medium	13.81	14.02	1.327	7.806	0.9027	Medium	13.82	14.03	1.382	8.127	0.9163	Medium	13.82	14.03	1.738	10.221	0.9183	Medium	13.82
C_p110 core+Memb	751	766	FLSPLNPAHQLGNLRL	12.06	3	12	12.1	12.36	0.734	6.113	0.916	Medium	12.09	12.36	0.779	6.495	0.9088	Medium	12.1	12.36	0.729	6.077	0.9079	Medium	12.09	12.36	1.251	10.429	0.8731	Medium	12.09	12.36	1.221	10.178	0.8847	Medium	12.1	12.37	1.324	11.031	0.889	Medium	12.1	12.36	1.493	12.444	0.8597	Medium	12.1
C_p110 core+Memb	766	780	LEECRIMSSAKRPLW	10.9	4	12	11	11.38	1.953	16.272	0.9341	Medium	11	11.38	1.844	15.363	0.8344	Medium	11	11.38	1.964	16.364	0.9222	Medium	11	11.38	2.405	20.042	0.8914	Medium	11	11.38	2.483	20.69	0.8858	Medium	11	11.38	2.399	19.994	0.9151	Medium	11	11.38	3.461	28.838	0.9008	Medium	11
C_p110 core+Memb	767	781	EECRIMSSAKRPLWL	11	4	12	11	11.38	1.953	16.272	0.9341	Medium	11	11.38	1.844	15.363	0.8344	Medium	11	11.38	1.964	16.364	0.9222	Medium	11	11.38	2.405	20.042	0.8914	Medium	11	11.38	2.483	20.69	0.8858	Medium	11	11.38	2.399	19.994	0.9151	Medium	11	11.38	3.461	28.838	0.9008	Medium	11
C_p110 core+Memb	769	781	CRIMSSAKRPLWL	10.41	3	10	10.53	10.75	1.525	15.25	0.8864	Medium	10.52	10.75	1.445	14.447	0.7804	Medium	10.53	10.75	1.547	15.47	0.8501	Medium	10.52	10.75	1.889	18.891	0.8572	Medium	10.52	10.75	1.926	19.255	0.8464	Medium	10.53	10.75	1.824	18.235	0.8753	Medium	10.53	10.75	2.767	27.667	0.8511	Medium	10.53
C_p110 core+Memb	782	789	NWENPDIM	11.75	1	5	11.72	11.89	1.151	23.02	0.9349	Medium	11.72	11.88	1.106	22.126	0.8721	Medium	11.72	11.89	1.195	23.898	0.9007	Medium	11.72	11.88	1.904	38.076	0.9141	Medium	11.72	11.88	1.917	38.34	0.9067	Medium	11.72	11.89	1.911	38.225	0.9092	Medium	11.72	11.89	2.733	54.651	0.8973	Medium	11.72
C_p110 core+Memb	793	798	LFQNNE	7.77	1	4	7.77	7.89	1.484	37.105	0.9088	Medium	7.79	7.85	1.43	35.74	0.7579	Medium	7.76	7.89	1.485	37.114	0.9073	Medium	7.76	7.89	1.966	49.138	0.9082	Medium	7.76	7.89	2.056	51.395	0.9045	Medium	7.76	7.89	1.929	48.237	0.8965	Medium	7.76	7.89	2.411	60.283	0.9045	Medium	7.76
C_p110 core+Memb	794	811	FQNNEIIFKNGDDLRQDM	10.76	2	16	10.79	10.92	1.483	9.268	0.457	Medium	10.79	10.92	1.017	6.354	0.5929	Medium	10.79	10.92	1.034	6.465	0.7524	Medium	10.79	10.92	2.698	16.861	0.4552	Medium	10.79	10.88	2.357	14.734	0.6513	Medium	10.79	10.92	2.416	15.098	0.7523	Medium	10.79	10.92	4.166	26.036	0.4401	Medium	10.79
C_p110 core+Memb	799	811	IIFKNGDDLRQDM	9.76	3	11	9.71	10.04	0.65	5.907	0.8649	Medium	9.71	10.04	0.697	6.336	0.8172	Medium	9.71	10.04	0.637	5.789	0.8559	Medium	9.71	10.04	1.659	15.078	0.8368	Medium	9.71	10.04	1.766	16.059	0.8066	Medium	9.71	10.04	1.707	15.518	0.8282	Medium	9.71	10.04	2.338	21.25	0.8159	Medium	9.71
C_p110 core+Memb	799	814	IIFKNGDDLRQDMLTL	12.39	3	14	12.47	12.57	0.605	4.322	0.8842	Medium	12.47	12.56	0.531	3.794	0.7546	Medium	12.47	12.57	0.6	4.288	0.8608	Medium	12.47	12.56	1.522	10.872	0.8377	Medium	12.47	12.56	1.553	11.094	0.8065	Medium	12.47	12.57	1.533	10.951	0.8443	Medium	12.47	12.57	2.372	16.943	0.7788	Medium	12.47
C_p110 core+Memb	815	821	QIIRIME	9.98	2	5	9.97	10.16	0.093	1.851	0.8423	Medium	9.97	10.15	0.078	1.564	0.8269	Medium	9.97	10.16	0.075	1.507	0.9124	Medium	9.97	10.16	0.1	1.998	0.9004	Medium	9.97	10.15	0.111	2.218	0.8834	Medium	9.97	10.16	0.079	1.582	0.9001	Medium	9.97	10.16	0.06	1.209	0.8918	Medium	9.97
C_p110 core+Memb	817	830	IRIMENIWQNQGLD	12.38	2	12	12.39	12.42	0.982	8.186	0.8364	Medium	12.39	12.42	0.937	7.812	0.7121	Medium	12.39	12.42	0.913	7.61	0.8272	Medium	12.39	12.42	1.255	10.457	0.8515	Medium	12.39	12.42	1.245	10.372	0.8127	Medium	12.39	12.42	1.204	10.029	0.8471	Medium	12.39	12.42	1.726	14.384	0.8168	Medium	12.39
C_p110 core+Memb	831	839	LRMLPYGCL	12.65	2	6	12.73	12.99	0.094	1.56	0.9438	High	12.72	12.98	0.119	1.977	0.9404	Medium	12.73	12.99	0.113	1.879	0.9427	High	12.72	12.98	0.243	4.043	0.9372	High	12.72	12.98	0.245	4.091	0.9568	High	12.73	12.99	0.245	4.079	0.9464	High	12.73	12.99	0.685	11.425	0.945	Medium	12.72
C_p110 core+Memb	840	847	SIGDCVGL	11.54	1	6	11.61	11.64	0.387	6.444	0.858	Medium	11.61	11.64	0.322	5.362	0.7312	Medium	11.61	11.64	0.392	6.536	0.8478	Medium	11.61	11.64	0.479	7.983	0.8046	Medium	11.61	11.64	0.429	7.145	0.8033	Medium	11.61	11.64	0.589	9.817	0.827	Medium	11.61	11.64	0.771	12.855	0.7913	Medium	11.61
C_p110 core+Memb	847	858	LIEVVRNSHTIM	9.07	2	10	9.02	9.26	1.357	13.571	0.7858	Medium	9.13	9.25	1.571	15.712	0.605	Medium	9.02	9.26	1.373	13.732	0.7657	Medium	9.02	9.26	1.945	19.447	0.7221	Medium	9.02	9.26	2.029	20.288	0.6845	Medium	9.02	9.26	2.054	20.536	0.725	Medium	9.02	9.26	2.733	27.335	0.6851	Medium	9.02
C_p110 core+Memb	848	858	IEVVRNSHTIM	7.98	2	9	8.01	8.1	1.237	13.745	0.9018	Medium	8	8.1	1.217	13.526	0.8213	Medium	8.01	8.1	1.243	13.814	0.8773	Medium	8.01	8.1	1.922	21.357	0.8733	Medium	8.01	8.1	1.959	21.765	0.8638	Medium	8.01	8.1	1.949	21.659	0.8569	Medium	8.01	8.1	2.544	28.262	0.8535	Medium	8.01
C_p110 core+Memb	850	858	VVRNSHTIM	6.23	3	7	6.18	6.41	1.111	15.869	0.9413	High	6.18	6.41	1.071	15.3	0.9114	Medium	6.18	6.41	1.07	15.286	0.9334	High	6.18	6.41	1.347	19.239	0.9338	High	6.18	6.41	1.344	19.203	0.9245	High	6.18	6.41	1.318	18.834	0.9329	High	6.18	6.41	1.647	23.526	0.9251	High	6.18
C_p110 core+Memb	850	859	VVRNSHTIMQ	5.76	3	8	5.88	5.95	1.235	15.438	0.8767	Medium	5.88	5.95	1.222	15.276	0.801	Medium	5.88	5.95	1.18	14.753	0.8426	Medium	5.88	5.95	1.468	18.354	0.8636	Medium	5.88	5.95	1.394	17.42	0.86	Medium	5.88	5.95	1.384	17.295	0.8636	Medium	5.88	5.95	1.79	22.374	0.8366	Medium	5.88
C_p110 core+Memb	873	893	NSHTLHQWLKDKNKGEIYDAA	8.29	4	19	8.25	8.7	1.812	9.536	0.9087	Medium	8.25	8.69	1.857	9.774	0.8322	Medium	8.25	8.7	1.867	9.825	0.9133	Medium	8.25	8.69	4.125	21.71	0.8916	Medium	8.25	8.69	4.127	21.722	0.8927	Medium	8.25	8.7	4.028	21.198	0.8984	Medium	8.25	8.7	4.927	25.931	0.8843	Medium	8.25
C_p110 core+Memb	880	893	WLKDKNKGEIYDAA	8.01	2	12	8.08	8.26	1.517	12.643	0.7609	Medium	8.08	8.26	1.238	10.316	0.5187	Medium	8.08	8.26	1.548	12.902	0.743	Medium	8.08	8.26	3.439	28.661	0.6653	Medium	8.08	8.26	3.439	28.662	0.6569	Medium	8.08	8.26	3.5	29.164	0.7249	Medium	8.08	8.26	4.116	34.302	0.6662	Medium	8.08
C_p110 core+Memb	897	908	FTRSCAGYCVAT	8.7	2	10	8.74	8.9	0.111	1.112	0.9032	Medium	8.73	8.89	0.061	0.605	0.7459	Medium	8.74	8.9	0.112	1.124	0.8742	Medium	8.74	8.9	0.089	0.89	0.9006	Medium	8.74	8.9	0.143	1.433	0.8691	Medium	8.74	8.9	0.12	1.197	0.8807	Medium	8.74	8.9	0.129	1.291	0.869	Medium	8.74
C_p110 core+Memb	922	929	MVKDDGQL	7.08	2	6	7.05	7.22	0.197	3.283	0.8783	Medium	7.05	7.22	0.193	3.21	0.7907	Medium	7.05	7.22	0.127	2.113	0.8754	Medium	7.05	7.22	0.215	3.586	0.8649	Medium	7.05	7.22	0.259	4.309	0.8518	Medium	7.05	7.22	0.339	5.647	0.8684	Medium	7.05	7.22	0.563	9.39	0.8683	Medium	7.05
C_p110 core+Memb	923	929	VKDDGQL	6.04	1	5	5.97	6.27	0.19	3.8	0.8673	Medium	5.96	6.27	0.336	6.724	0.6754	Medium	5.97	6.27	0.257	5.131	0.8293	Medium	5.96	6.27	0.233	4.659	0.8103	Medium	5.97	6.27	0.26	5.198	0.809	Medium	5.97	6.27	0.244	4.888	0.8357	Medium	5.97	6.27	0.54	10.794	0.8332	Medium	5.96
C_p110 core+Memb	923	934	VKDDGQLFHIDF	12.69	3	10	12.63	12.83	0.199	1.986	0.828	Medium	12.68	12.83	0.358	3.581	0.646	Medium	12.63	12.83	0.204	2.037	0.7749	Medium	12.63	12.83	0.18	1.805	0.7649	Medium	12.63	12.83	0.295	2.955	0.7394	Medium	12.63	12.84	0.264	2.635	0.79	Medium	12.63	12.83	0.373	3.733	0.7552	Medium	12.63
C_p110 core+Memb	930	937	FHIDFGHF	12.32	3	6	12.25	12.48	0.164	2.739	0.8872	Medium	12.25	12.48	0.106	1.762	0.8284	Medium	12.26	12.48	0.146	2.44	0.8879	Medium	12.25	12.48	0.476	7.928	0.8326	Medium	12.25	12.48	0.481	8.014	0.8398	Medium	12.26	12.48	0.523	8.717	0.8631	Medium	12.25	12.48	1.148	19.13	0.8349	Medium	12.25
C_p110 core+Memb	930	960	FHIDFGHFLDHKKKKFGYKRERVPFVLTQDF	10.81	7	28	11.12	11.31	2.292	8.185	0.7586	Medium	11.12	11.31	1.77	6.323	0.5557	Medium	11.12	11.32	2.152	7.684	0.7643	Medium	11.12	11.31	3.464	12.373	0.7348	Medium	11.12	11.31	3.386	12.092	0.6499	Medium	11.12	11.32	3.438	12.279	0.7373	Medium	11.12	11.31	5.968	21.315	0.6422	Medium	11.12
C_p110 core+Memb	930	961	FHIDFGHFLDHKKKKFGYKRERVPFVLTQDFL	11.38	7	29	11.67	11.73	2.319	7.998	0.871	Medium	11.67	11.73	2.287	7.886	0.7124	Medium	11.67	11.74	2.219	7.65	0.8441	Medium	11.67	11.73	3.718	12.819	0.8209	Medium	11.67	11.73	3.522	12.144	0.7666	Medium	11.67	11.74	3.612	12.456	0.8261	Medium	11.67	11.73	5.81	20.035	0.7974	Medium	11.67
C_p110 core+Memb	962	976	IVISKGAQECTKTRE	5.87	4	13	5.93	6.05	3.934	30.259	0.9539	Medium	5.88	6.03	3.609	27.763	0.9205	Medium	5.82	6.13	3.873	29.795	0.9334	Medium	5.82	6.12	4.61	35.462	0.9378	Medium	5.82	6.12	4.536	34.892	0.9197	Medium	5.82	6.13	4.464	34.341	0.9301	Medium	5.82	6.13	5.712	43.936	0.8831	Medium	5.82
C_p110 core+Memb	962	980	IVISKGAQECTKTREFERF	8.58	5	17	8.52	8.74	2.615	15.38	0.8626	Medium	8.47	8.69	2.367	13.926	0.696	Medium	8.48	8.74	2.6	15.292	0.8443	Medium	8.48	8.74	3.077	18.097	0.8413	Medium	8.48	8.74	3.217	18.922	0.7905	Medium	8.48	8.74	3.092	18.191	0.8314	Medium	8.48	8.74	4.087	24.041	0.7828	Medium	8.48
C_p110 core+Memb	985	989	YKAYL	9.07	2	3	9.05	9.3	0.042	1.412	0.9165	Medium	9.05	9.3	0.042	1.412	0.9024	Medium	9.05	9.3	0.04	1.335	0.9222	Medium	9.05	9.3	0.017	0.575	0.9206	Medium	9.05	9.3	0.057	1.893	0.9052	Medium	9.05	9.3	0.045	1.492	0.9232	Medium	9.05	9.3	0.053	1.774	0.9314	Medium	9.05
C_p110 core+Memb	989	997	LAIRQHANL	7.05	3	7	7.06	7.33	0.482	6.891	0.8962	Medium	7.06	7.32	0.515	7.351	0.7628	Medium	7.06	7.33	0.462	6.607	0.8492	Medium	7.17	7.29	1.233	17.618	0.8373	Medium	7.17	7.28	1.203	17.184	0.7619	Medium	7.06	7.33	1.176	16.801	0.8498	Medium	7.06	7.33	1.998	28.55	0.8643	Medium	7.06
C_p110 core+Memb	990	997	AIRQHANL	5.49	2	6	5.43	5.63	0.478	7.962	0.9634	Medium	5.43	5.63	0.461	7.681	0.9436	Medium	5.43	5.63	0.467	7.79	0.9479	Medium	5.43	5.63	1.171	19.513	0.9373	Medium	5.43	5.63	1.137	18.956	0.9454	Medium	5.43	5.63	1.158	19.294	0.9502	Medium	5.43	5.63	1.954	32.568	0.9471	Medium	5.43
C_p110 core+Memb	1002	1006	FSMML	13.75	1	3	13.79	13.93	0.055	1.831	0.9344	Medium	13.79	13.93	0.119	3.952	0.8805	Medium	13.79	13.94	0.064	2.137	0.9112	Medium	13.79	13.93	0.109	3.646	0.906	Medium	13.79	13.93	0.115	3.827	0.9161	Medium	13.79	13.94	0.102	3.412	0.9214	Medium	13.79	13.93	0.381	12.687	0.9213	Medium	13.79
C_p110 core+Memb	1002	1013	FSMMLGSGMPEL	14.28	2	9	14.4	14.48	2.062	22.915	0.8314	Medium	14.39	14.48	1.977	21.972	0.6952	Medium	14.4	14.48	2.063	22.926	0.8142	Medium	14.39	14.48	2.676	29.733	0.8139	Medium	14.39	14.48	2.807	31.186	0.7679	Medium	14.4	14.48	2.632	29.248	0.8024	Medium	14.39	14.48	4.141	46.008	0.7779	Medium	14.4
C_p110 core+Memb	1014	1021	QSFDDIAY	11.27	1	6	11.33	11.47	1.287	21.447	0.7535	Medium	11.33	11.47	1.264	21.075	0.6075	Medium	11.33	11.47	1.362	22.699	0.7235	Medium	11.32	11.42	1.933	32.209	0.7394	Medium	11.33	11.47	1.95	32.499	0.6993	Medium	11.33	11.48	1.933	32.218	0.7446	Medium	11.32	11.42	2.061	34.345	0.7455	Medium	11.33
C_p110 core+Memb	1017	1021	DDIAY	8.64	1	3	8.53	8.68	0.26	8.664	0.7951	Medium	8.52	8.68	0.242	8.08	0.6973	Medium	8.53	8.68	0.235	7.84	0.7989	Medium	8.53	8.68	0.689	22.97	0.7491	Medium	8.53	8.68	0.724	24.119	0.724	Medium	8.53	8.68	0.715	23.817	0.7708	Medium	8.49	8.68	0.795	26.504	0.7378	Medium	8.51
C_p110 core+Memb	1022	1038	IRKTLALDKTEQEALEY	9.2	2	15	9.25	9.43	1.571	10.475	0.8738	Medium	9.25	9.43	1.477	9.847	0.6198	Medium	9.25	9.43	1.562	10.415	0.8208	Medium	9.25	9.43	2.183	14.555	0.798	Medium	9.25	9.43	2.266	15.106	0.7286	Medium	9.25	9.43	2.234	14.89	0.8188	Medium	9.25	9.43	3.227	21.512	0.7668	Medium	9.25
C_p110 core+Memb	1029	1038	DKTEQEALEY	8.84	2	8	8.87	8.98	1.195	14.934	0.8438	Medium	8.87	8.98	1.126	14.071	0.6447	Medium	8.87	8.98	1.156	14.445	0.8235	Medium	8.87	8.98	1.707	21.335	0.7836	Medium	8.87	8.98	1.769	22.108	0.7101	Medium	8.87	8.98	1.656	20.701	0.7504	Medium	8.87	8.98	2.409	30.115	0.7287	Medium	8.87
C_p110 core+Memb	1038	1055	YFMKQMNDAHHGGWTTKM	9.12	5	16	9.02	9.27	1.078	6.734	0.8428	Medium	9.02	9.27	1.078	6.737	0.6553	Medium	9.02	9.27	1.071	6.694	0.8204	Medium	9.02	9.27	2.318	14.49	0.7909	Medium	9.02	9.27	2.336	14.602	0.7632	Medium	9.02	9.28	2.343	14.641	0.8247	Medium	9.02	9.27	3.474	21.711	0.7773	Medium	9.02
C_p110 core+Memb	1039	1055	FMKQMNDAHHGGWTTKM	8.08	2	15	8.07	8.27	1.291	8.604	0.8155	Medium	8.07	8.26	1.034	6.892	0.4271	Medium	8.07	8.27	1.209	8.059	0.7425	Medium	8.07	8.27	2.461	16.404	0.6244	Medium	8.07	8.27	2.521	16.807	0.597	Medium	8.07	8.27	2.451	16.34	0.6944	Medium	8.07	8.27	3.876	25.84	0.6615	Medium	8.07
C_p110 core+Memb	1040	1055	MKQMNDAHHGGWTTKM	7.18	4	14	7.21	7.45	1.085	7.753	0.8939	Medium	7.21	7.45	0.985	7.037	0.7719	Medium	7.21	7.45	1.03	7.357	0.89	Medium	7.21	7.45	2.451	17.504	0.8466	Medium	7.21	7.45	2.379	16.996	0.8292	Medium	7.21	7.45	2.521	18.004	0.8791	Medium	7.21	7.45	3.596	25.689	0.843	Medium	7.21
C_p110 core+Memb	1056	1068	DWIFHTIKQHALN	10.98	4	11	10.9	11.17	0.613	5.568	0.9198	High	10.98	11.16	0.716	6.508	0.8295	Medium	10.9	11.17	0.571	5.189	0.871	Medium	10.9	11.17	1.78	16.182	0.9071	High	10.9	11.17	1.737	15.79	0.8998	High	10.99	11.17	1.783	16.211	0.8908	Medium	10.9	11.17	3.81	34.634	0.8903	Medium	10.9
C_p110 core+Memb	1058	1068	IFHTIKQHALN	6.55	3	9	6.43	6.82	0.42	4.669	0.9087	Medium	6.43	6.82	0.514	5.708	0.7702	Medium	6.43	6.82	0.389	4.326	0.898	Medium	6.43	6.82	1.706	18.961	0.9157	Medium	6.43	6.82	1.7	18.892	0.9131	Medium	6.43	6.82	1.703	18.922	0.9201	Medium	6.43	6.82	3.245	36.055	0.9132	Medium	6.43
C_p110 core+Memb	1060	1068	HTIKQHALN	4.14	2	7	4.11	4.4	0.578	8.258	0.9069	High	4.11	4.36	0.621	8.867	0.8889	Medium	4.11	4.4	0.54	7.721	0.925	High	4.11	4.39	1.71	24.435	0.9098	Medium	4.11	4.39	1.65	23.573	0.9197	Medium	4.11	4.39	1.731	24.725	0.9111	High	4.11	4.39	3.32	47.427	0.9146	Medium	4.11
[truncated: 11 more columns]

## Sheet: HDX data Fig. 5 A,C,D, S5, S6 
Peptides corresponding to Figure 5 A, C, and D, S5 and S6
PI3Ka WT, Δc, H1047R, M1043L ± pY
Final % D2O: 75.5%
HPHDX3
0.3, 3, 30, 300, and 3000 second Timepoints
Comparing p110α WT vs H1047R, M1043L, Δc in basal and pY activated states (Used in Fig 5, fig S5 and S6)					% Deuterium
					WT											WT + pY											p110aΔc											p110aΔc + py											H1047R
S	E	Z	RT	Sequence	0.3	SD	3	SD	30	SD	300	SD	3000	SD		0.3	SD	3	SD	30	SD	300	SD	3000	SD		0.3	SD	3	SD	30	SD	300	SD	3000	SD		0.3	SD	3	SD	30	SD	300	SD	3000	SD		0.3
11	20	3	12	WGIHLMPPRI	13	0.2	21.7	0.7	36.9	0.5	43.4	0.9	52.9	0.2		16	1.2	24	0.6	37.3	0.2	45	0.5	53.8	0.5		14.7	1.2	24.9	0.5	37.5	1.1	45.7	0.6	53.3	0.3		17.3	0.5	26.3	1	37.8	0.8	45.5	0.4	54	0.7		17.6
11	23	3	12.6	WGIHLMPPRILVE	9.3	0.6	15.1	0.3	30.3	0.4	39.8	0.2	45.1	0.6		11.1	0.9	16.8	0.3	30.4	0.2	40.1	0.4	45.9	0.5		9.9	0.2	17.6	0.4	30.5	0.2	40.3	0.8	45.8	0.2		11.7	0.2	18.3	0.8	30.7	0.5	40.4	0.3	46.3	0.7		12
24	33	1	12.3	CLLPNGMIVT	11.1	0.9	11.6	0.1	13.3	0.4	19.4	1.2	35.1	0.5		10.9	0.8	12.9	0.2	13.3	0.7	18.8	0.5	34.6	0.2		11	0.4	12.4	0.7	14	0.6	19.5	0.4	34.9	1		11	0.3	12.3	0.3	13.1	0.5	18.7	0.4	35.4	0.2		10.9
31	35	1	8.9	IVTLE	36.9	1.3	51	1.1	54.6	1.4	55.3	0.9	54.4	0.5		40	1.1	51.9	1.1	55.5	1.1	55.8	0.6	55.7	1.7		37.5	0.8	52.4	0.6	55.5	0.3	55.2	1.5	54.3	0.9		37	0.6	52.7	1.1	56.2	0.5	55.8	0.5	55.9	0.3		39.9
36	42	2	8.3	CLREATL	1.9	0.4	2	0	2.4	0.8	5.1	0.7	27.1	0.4		2	0.5	2.1	0.5	2.5	0.5	5.2	0.7	27.7	0.6		2	0.6	2	0.3	2.6	0.2	5.1	0.1	28.5	0.4		2	0.4	2	0.4	2.8	0.1	5.6	0.2	29.8	0.4		2.2
37	42	1	7.6	LREATL	1.5	0.2	1.5	0.1	1.9	0.2	4.1	0.6	22.9	0.8		1.7	0.6	1.6	0.2	2	0.6	5.3	0.4	23.8	0.6		1.7	0.1	1.7	0.2	1.7	0.1	4.8	0.2	23.8	0.1		1.4	0.5	1.4	0.3	1.8	0.2	5.2	0.2	25.5	0.4		1.6
43	49	1	7.4	ITIKHEL	0.6	0.1	0.5	0.2	0.5	0.2	0.5	0.5	2.2	0.6		0.6	0.3	0.7	0.1	0.4	0.2	0.8	0.6	1.9	0.5		0.6	0.5	0.3	0.1	0.6	0.2	1.4	0.1	2.2	0.4		0.2	0	0.8	0.4	0.9	0.5	0.9	0.3	1.9	0.2		0.9
43	62	4	9.5	ITIKHELFKEARKYPLHQLL	3.4	0.4	5.2	0.2	14.1	0.4	23.3	0.7	35.6	0.5		4	0.1	5.8	0.2	14.1	0.5	23.6	0.5	35	1		4	0.2	5.7	0.1	14.1	0.1	23.8	0.2	35.2	1.1		4.1	0.2	5.9	0.4	14.4	0.4	23.2	0.2	35.1	0.4		3.9
43	68	5	10.2	ITIKHELFKEARKYPLHQLLQDESSY	3.8	0.4	5.7	0.1	14.9	0.6	25.7	1.2	35.4	0.3		4.2	0.2	6.2	0.3	15.2	0.3	26.3	0.2	35.4	0.3		4.2	0.3	6.2	0	15.6	0.1	26.5	0.3	34.6	1.4		4	0.4	6.5	0.2	15.8	0.8	26.4	0.4	34.9	1		4
50	68	4	9.6	FKEARKYPLHQLLQDESSY	7.7	0.9	9.9	0.5	24.1	1.6	36.2	0.1	42.9	1.3		7.5	0.3	11.5	1.2	23.4	0.8	36.3	0.4	41.7	1.1		7.8	0.1	11	0.2	24.8	1.4	36.1	1.3	41.1	1		7.5	0.6	12.2	1	24.4	1	34.6	1.5	43.3	1.3		7.4
69	82	2	11.1	IFVSVTQEAEREEF	2	0.6	4.9	0.8	11.8	0.2	18.7	0.1	22.9	0.3		2.8	1.1	5.1	0.7	12.3	0.9	19.3	0.2	24.9	0.3		1.8	0.5	3.7	0.3	11.6	0.7	18.7	0.5	23	0.7		1.9	0.5	4.3	0.3	12.2	0.7	19.2	0.7	24.8	0.6		1.5
71	82	2	9.6	VSVTQEAEREEF	1.5	0.2	3.6	0.1	13.4	0.3	23.6	0.4	27.8	0.2		1.9	0.1	4.8	0.3	14.5	0.3	24.3	0.1	29.4	0.2		1.7	0.2	4	0.1	13.4	0.1	23.9	0.3	27.9	0.8		1.8	0	4.4	0.1	14.7	0.3	24.1	0.2	30.1	0.6		1.8
83	91	2	7.5	FDETRRLCD	1.4	0.2	1.6	0	3.3	0.1	6.1	0.3	14.2	0.1		1.5	0.2	2	0.3	3.5	0.3	6.7	0.1	15.4	1.3		1.4	0.1	2	0.2	3.4	0.1	6	0.4	14.7	0.5		1.8	0.1	2.1	0.1	3.6	0.2	7	0.4	15.6	0.8		1.5
83	92	2	10.3	FDETRRLCDL	0.4	0.3	1.3	1.2	1.1	0.3	3.6	0.3	11.4	0.7		1.6	1	0.8	0.5	1.1	0.1	3.6	0.1	11.8	0.5		1	0.6	0.9	0.6	1.3	0.2	3.6	0.1	11.4	0.9		0.5	0.3	0.7	0.1	1.3	0.2	3.7	0.2	12.4	0.2		0.3
92	99	2	14.2	LRLFQPFL	0.6	0.5	0.6	0.2	0.9	0.1	1.4	0.1	4.4	0.1		1	0.1	0.9	0.1	1.1	0.2	1.4	0.2	5	0.3		0.7	0.1	0.8	0.1	0.8	0.2	1.5	0.1	4.8	0.1		0.9	0.2	0.8	0.2	1	0.1	1.6	0.3	5.7	0.1		0.9
93	99	2	13.3	RLFQPFL	1.1	0.2	1	0.1	1.3	0.1	1.3	0.2	2.1	0.3		1.4	0.5	1.3	0.3	1.4	0.1	1.4	0.3	2.4	0.1		1.4	0.3	1.4	0.3	1.3	0.2	1.1	0.1	2.1	0		1.1	0	1.2	0.3	1.2	0.1	1.5	0.2	2	0.4		1.1
100	116	4	7.1	KVIEPVGNREEKILNRE	11	1.2	17.6	1.2	26.7	0.6	41.6	0.7	55.9	0.2		14.8	1.1	20	1.3	31.6	0.6	51.2	0.4	57.8	1		11.3	0.5	17.8	0.2	26.6	0.1	42.9	0.1	56.4	0.7		12.1	0	19.3	0.8	33	0.5	53.4	0.4	58.8	1		12.5
100	119	4	9.9	KVIEPVGNREEKILNREIGF	6.1	0.3	10.8	0.2	19.4	1.6	31.7	0.8	45	0.3		7.7	0.3	12.6	0.4	23.7	1.6	40.5	0.3	48.4	0.5		6.7	0.3	11.4	0	18.4	0.1	32.8	0.4	44.7	1.1		7.4	0.2	13.1	0.3	24	0.4	42	0.6	49.6	0.7		7
120	127	1	10.3	AIGMPVCE	3.3	0.6	6.8	0.8	20.1	1.1	32.5	0.6	45.7	0.8		5.3	1	8.6	0.5	22.5	0.1	36.7	0.8	50.2	0.7		2.5	0.3	6.2	0.4	18.6	0.1	31.2	0.5	45.1	0.3		4.3	0.1	9.2	0.5	21.6	0.3	35.7	0.4	51.2	0.9		4.3
120	128	1	13.5	AIGMPVCEF	4.3	1.6	7.9	0.8	21.2	1.4	36.8	1.2	46.9	0.5		6.1	1.2	9.4	1.5	24.2	2.2	40.2	1.6	51	0.9		1.6	0.8	6.4	1.6	18.9	0.5	36.8	0.9	47	1		3.8	0.8	7.5	0.7	21.3	1	38.7	0.9	51.9	0.3		3.6
128	138	1	9.1	FDMVKDPEVQD	11.4	1	15.7	0.7	26.8	0.5	38.3	0.1	41.5	0.5		12.5	0.4	16.4	0.8	27.9	1.2	38.4	0.5	42.5	0.8		11	0.4	14.6	0.6	26.8	0.6	37.9	0.7	40.8	0.9		12	0.8	14.8	0.3	26.4	0.1	38	1.3	41.3	0.2		12.1
129	138	1	7.3	DMVKDPEVQD	14.6	0.8	16.9	0.1	27	0.7	38.3	1.2	42.2	0.8		15.2	0.6	17.5	0.6	27.5	0.8	39	0	42.7	1.1		14.4	0.3	16.5	0.6	26.2	0.2	35.2	1.1	41.5	0.5		13.7	0.3	16.7	1.5	26.4	0.6	37.5	0.7	42.5	0.3		15.3
131	138	1	5.5	VKDPEVQD	7.9	0.3	9.3	0.5	19.9	1.2	28.4	1.4	34.7	1.5		8.9	1.2	10.3	1.1	20.2	0.6	29.1	0.3	35.4	1.5		8	0.5	10.1	0.5	18.3	1.7	28.6	0.9	35.7	1.3		7.3	1.3	10.4	1	18.7	0.7	27.5	0.6	34.5	1.2		7.6
139	144	1	8	FRRNIL	2.9	0.5	2.5	0.5	3.9	0.4	4.1	0.7	8.7	0.1		3	0.1	2.5	0.8	3.2	0.4	4	0.7	9.9	0.4		1.5	0.3	2.4	0.7	2.2	0.1	3.2	0.3	8.7	0.4		1.9	0.9	1.8	0.2	1.8	0.1	2.9	0.4	8.6	1.1		2.6
139	146	2	9.3	FRRNILNV	5.4	0.2	11.1	0.7	25.1	0.3	29.6	0.2	32	0.2		6.5	0.8	12.2	1.1	25.5	0.4	30.2	0.1	32.6	0.2		5.6	0.1	11.5	0.1	24.8	0.3	29.6	0.7	31.7	0.6		5.3	0.4	11.3	0.3	25.1	0.6	29	0.4	32.2	0.5		6.6
145	149	1	4.3	NVCKE	3.8	1.5	5.3	0.2	7.3	0.5	11	0.6	41	1.2		4.8	1.8	3.8	1.5	7.7	1.7	13.3	0.7	46.9	0.9		2.3	1.7	2.8	1.1	3.5	0.5	10.3	1.2	41.5	1.4		1.8	1.7	3.1	1.4	4.4	0.9	13.3	1	48.5	0.6		2.8
147	152	1	4.3	CKEAVD	2.7	0.3	3.2	1.7	4.6	1.7	9.3	1.5	39.6	1		3.7	0.9	3.3	0.5	4.6	1.2	12.3	0.6	45.3	0.6		1.8	0.1	2.8	1	2.8	0.2	9.3	0.4	40.5	0.2		2.6	0.3	2.1	0.4	3.8	0.9	12.3	0.5	46.6	1.3		2.7
150	164	3	8.2	AVDLRDLNSPHSRAM	10.7	0.6	14	0.4	19.9	1.3	32.2	0.6	50.3	1.4		11.6	0.7	15.3	0.4	20.4	0.7	32.7	0.9	50.2	0.5		11.7	0.6	14.8	0.2	19.8	0.2	33	0.4	49.6	0.5		11.4	0.5	15.2	0.2	20.9	1.2	32.6	0.4	50.8	0.4		12.3
153	163	3	4.8	LRDLNSPHSRA	18.4	2.9	23	0.5	31.3	0.5	42.3	1.1	46	0.4		20.8	1.3	24.2	1.3	32.4	0.4	42.4	0.8	47	1.8		16.3	0.1	22.8	1	30.5	0.6	41.5	1.3	47.4	1.2		16.2	0.2	22.4	1	30	0.6	42.6	1.9	46.3	0.8		19.5
153	164	3	5.9	LRDLNSPHSRAM	11.4	0.7	15.8	0.5	22.3	0.5	34.1	1	43.4	0.5		13.1	0.7	17.1	0.6	22.8	0.3	34.7	0.5	44.5	1.5		12.3	0.4	16.7	0.3	22.8	0.1	34	0.3	44	0.6		12.4	0.1	16.8	0.6	22.9	0.3	35	0.7	44.4	0.7		13.1
165	191	5	10.3	YVYPPNVESSPELPKHIYNKLDKGQII	14.7	0.4	21	1.1	30	1	38.2	0.9	50.2	0.6		15.8	1	22.2	1.5	30.4	0.9	39.4	0.6	50.2	0.2		15.9	0.3	22	0.3	30.8	0.1	40.1	0.8	49.4	1.1		15.7	0.1	23.8	0.7	31.2	0.6	39.7	0.5	50.4	1		16.2
165	192	5	10.4	YVYPPNVESSPELPKHIYNKLDKGQIIV	14	0.3	20.9	0.7	29.4	0.4	37.1	0.6	48.7	0.4		15.6	0.8	22	0.9	29.6	0.3	38.1	0.3	49	0.3		15.3	0.3	22.1	0.6	29.8	0.3	38.4	0.2	48.3	1.1		15.1	0	22.8	0.9	30	0.7	38.4	0.4	49.2	1		15.6
191	195	1	14.2	IVVIW	0.7	0.4	1	0.5	0.8	0.2	1.4	0.5	1	0.4		1.4	0.2	0.8	0.7	0.7	0.3	1.1	0.7	0.9	0.5		0.9	0.8	0.8	0.3	0.8	0.1	1.3	0.7	1.9	1.2		0.9	0.2	0.5	0.4	0.7	0.4	0.8	0.2	1	0.5		1.7
193	209	3	12	VIWVIVSPNNDKQKYTL	16.8	0.4	20.3	0.3	32.7	0.3	40	0.1	40.5	0.2		17.4	0.4	21.4	0.8	32.8	0.3	40.2	0.4	40.7	0.3		17.3	0.2	21.4	0	33.1	0.3	40.6	0.7	40.8	0.4		17.2	1.1	21.6	0.5	33.2	0.9	40.5	0.8	41.2	0.3		17.2
196	220	4	8.8	VIVSPNNDKQKYTLKINHDCVPEQV	11.7	0.2	17.4	0.6	25	0.3	28	0.4	32.7	0.4		12.6	0.5	18.1	0.8	25.2	1.1	28.1	0.9	33.1	0.4		12.6	0.3	18.2	0.2	25.3	0.4	28.1	0.1	33	0.7		12.6	0.3	18.6	0.5	25.8	0.6	27.9	0.4	33.2	0.5		13.1
196	224	5	9.9	VIVSPNNDKQKYTLKINHDCVPEQVIAEA	8.9	0.5	12.9	0.3	19.3	0.2	21.6	0.4	28.3	0.1		10	0.8	13.7	0.4	19.6	0.4	21.7	0.9	28.7	0.5		10	0	13.8	0.2	19.6	0.4	21.2	0.5	28	0.6		10	0.7	14.2	0.5	19.7	0.7	21.6	0.7	28.9	0.3		10.6
223	233	3	5.3	EAIRKKTRSML	32.7	0.1	36.5	0.8	44.6	1	47.9	0.9	50.7	1.2		35.1	0.5	38.1	1.5	45.8	0.3	48	0.5	51.9	0.3		33.9	0.7	39.2	0.4	46.1	0.5	48.7	1.8	52.3	1.2		33.7	1.3	37.2	0.5	44.9	0.5	48.9	0.4	48.9	1.1		33.7
234	241	1	9.6	LSSEQLKL	64.2	0.9	73.8	0.8	74.1	0.4	74.1	1	73.7	0.5		64.8	2.7	73.7	1	73.5	1	74.2	0.7	72.9	0.4		64.6	0.6	74	0.9	75.1	0.9	75	1.8	72.5	1		63.3	2.9	74.5	1	73.2	1	74.2	0.7	73.7	0.6		65.1
245	252	2	10.5	EYQGKYIL	23.3	1.1	33.6	1.2	45.1	0.3	45.9	0.8	46	0.2		28.4	1.6	37	1.3	45	0.4	45.9	0.5	45.9	0.3		27.6	0.4	36.9	0.2	45.1	0.6	46.4	0.6	45.9	0.5		27.9	0.4	37.9	0.8	46	0.7	45.8	0.5	46.3	0.5		29
253	259	1	5.4	KVCGCDE	2.9	0.6	3.4	0.6	12.2	0.6	16.4	0.7	18.7	0.3		2.8	0.8	4.2	0.4	12.1	0.8	16.1	0.8	18.7	0.9		2.9	0.5	4.3	0.6	12.3	0.6	15.1	1	19.1	0.7		3.4	0.5	3.8	0.5	11.9	0.7	15.6	1.6	18.8	0.6		2.9
253	260	1	7.6	KVCGCDEY	1.8	0.1	2.5	0.5	8	0.2	10	0.6	14.6	1		1.9	0.2	2.7	0.1	8.3	0.6	11.7	0.6	14.3	0.9		2.2	0.5	2.7	0.3	8.6	0.1	10.8	0.7	14.8	0.6		2.6	0.4	3.2	0.1	7.8	0.8	11.1	0.8	15.1	0.5		2.4
261	275	4	9.5	FLEKYPLSQYKYIRS	10.7	0.3	13.5	0.2	14.4	0.1	17.3	0.5	23	0.3		11.4	0.2	13.5	0.2	14.2	0.7	17.4	0.4	23	0.1		11.2	0.3	13.5	0.3	14.4	0.3	17.6	0.5	23.4	0.1		11.3	0.3	13.5	0.3	14.3	0.4	17.8	0.3	23.3	0.2		11.5
262	275	4	9.1	LEKYPLSQYKYIRS	9.8	0.1	12.3	0.2	12.8	0.2	13.5	0.2	18.5	0.3		10.4	0.4	12.7	0.3	12.8	0.3	13.7	0.2	18.4	0		10.2	0.2	12.5	0.2	13	0.2	13.7	0.3	18.2	0.2		10	0.3	12.7	0.4	13	0.2	13.4	0.1	18.2	0.2		10.4
279	287	2	12.2	LGRMPNLML	14.2	0.8	15.4	0.2	19.8	0.9	26.8	0.2	30.2	0.5		15.1	0.7	15.9	0.3	19.2	0.1	27.1	0.8	30.5	0.5		14.8	0.6	15.7	0.4	19.8	0.9	27.1	0.7	30.8	0.7		14.3	0.1	15.7	0.2	19.5	0.3	27.3	0.8	31.1	0.5		14.8
280	287	1	11.7	GRMPNLML	16.1	0.9	16.5	0.4	21.5	0.3	30.1	0.1	29.8	1.1		16.2	0.6	17.1	0.9	21.9	0.8	29.9	0.4	30.2	0.3		16.1	0	17.6	0.4	21.8	0.5	29.3	0.5	30.4	0.8		16.6	0	17.2	0.5	22	0.4	29.5	0.7	30.1	1.1		17.2
294	301	1	10.7	YSQLPMDC	35.8	0.4	41.3	1.2	58	0.6	65.4	1.5	64.7	1.3		37.4	1.2	42.7	1.2	57.4	0.4	65.9	0.8	65.4	0.5		37	0.8	42.8	0.2	58.2	0.7	66.2	1.5	64.6	0.6		37.4	0.2	43.1	0.4	59.2	0.5	66	0.7	65.4	0.7		37.2
302	327	4	10	FTMPSYSRRISTATPYMNGETSTKSL	42.8	0.7	44.2	1	46.3	0.4	49.8	1.8	51.4	0.5		43.5	0.3	44.7	1.4	47.1	1.2	50	0.1	51.7	0.2		44	0.5	44.4	0.5	47.1	0.3	50.6	0.5	51.6	1		44.3	0	45.4	1	48.4	0.9	50.3	0.5	52.4	0.1		43.7
308	327	3	7.8	SRRISTATPYMNGETSTKSL	50.4	0.6	51.4	0.8	56.1	0.3	59.9	0.5	62	0.8		50.2	0.8	52.8	1	56.8	1.1	60.3	0.8	61.7	1.2		51.5	0.3	52.6	0.9	57.3	0.8	59.7	0.6	62.4	1.4		51	1.1	52.9	0.7	57.5	1	60	0.2	62.5	1.3		51.2
308	327	4	7.8	SRRISTATPYMNGETSTKSL	49.4	0.5	50.9	0.8	54.6	0.5	58.7	0.7	61.1	0.9		49.2	0.7	52	1.1	55.7	1.6	58.7	1.1	60.5	0.9		50.3	0.1	51.1	0.2	55.8	0.7	58.3	0.8	61.5	0.9		50	1.4	51.9	1.2	56.2	1.1	58.3	0.5	61.1	1.7		50.3
321	327	1	5.4	ETSTKSL	24	2.2	31	0.5	50.6	1.4	58.5	2.3	69.3	0.5		27.1	2.2	34.5	1.3	50.8	2.2	60.6	1	69.9	1.6		27.8	0.6	32.7	0.7	51.5	1.9	59	1.7	68.5	1.9		25.3	1.3	32.5	0.5	49	0.8	59.1	1.2	67.9	0.7		27
328	334	1	12.8	WVINSAL	30	0.6	33.2	0.3	40.8	0	43.4	0.6	46.3	0.4		29.5	1.4	33.7	0.5	41.8	1.1	43.5	0.3	47.7	0.5		29.4	1.6	34.5	1.1	41.1	0.4	44	0.5	46.7	0.7		28.6	1.3	33.5	0.7	41.2	1.4	43.3	0.8	48.2	1.2		31.4
335	342	1	8.4	RIKILCAT	0.7	0.2	1	0.1	4.4	0.3	17	0.3	30.8	0.2		0.7	0.1	1	0.2	4.1	0.2	16.5	0.1	30.6	0.5		0.4	0.2	1.1	0.1	4.4	0	16.8	0.5	29.8	0.6		0.9	0.2	0.8	0.1	4.7	0.2	16.3	0.4	29.5	0.2		0.8
335	342	2	8.4	RIKILCAT	0.3	0.2	0.3	0.4	3.8	0.7	15.5	0.2	29.4	0.7		0.2	0.1	0.5	0.1	3.6	0.1	15.5	0.4	29.2	0.7		0.3	0.2	0.3	0.2	4	0.2	14.8	1.1	28.4	0.6		0.1	0	0.2	0.3	3.7	0.2	14.7	0.4	27.8	0.4		0.1
343	350	2	8.1	YVNVNIRD	48.2	1.1	61.2	1	80.3	0.4	79.2	2.7	80.1	1.3		57.8	0.5	72.4	2.2	80.5	1.7	81	4.7	80.2	0.8		48.4	1.2	61.5	0.7	81.6	0.6	81.6	1.8	79.3	0.8		63.6	1.1	77.2	1.2	82.1	1.6	81	1.4	80.7	1.7		49.7
343	355	2	11.1	YVNVNIRDIDKIY	27.5	0.4	35.4	0.8	46.9	0.7	50.1	0.2	52	1.5		31.6	1.6	39.9	1.1	47.2	0.6	51.5	2	51.5	1.1		29.3	0.8	37.8	0.2	50.2	0.5	56.2	0.9	55.7	1.5		34.3	1.5	44.2	0.6	52	0.9	56.6	0.4	56.3	0.6		28.5
347	355	2	9.2	NIRDIDKIY	26	0.7	31.8	0.8	39.3	0.4	46.1	1.1	47.6	1.2		27	1.4	33.9	1.2	40.3	1.2	48.7	0.9	47.8	0.7		26.9	0.6	33.3	1.5	39.5	0.9	46.9	0.8	47.6	1.2		26.4	0.8	33.7	1.1	41.1	0.7	47.9	0.8	47.5	0.7		27.8
355	369	3	8.9	YVRTGIYHGGEPLCD	4.2	0.6	5.3	0.5	8.7	0.5	10	0.1	9.4	0.3		5.6	0	6.8	0.1	9.6	0.6	10.3	0.5	11.1	0.9		3.8	0.5	4.9	0.7	8.7	0.2	9.6	0.1	9.3	0.4		5.2	0.1	6.1	0.5	9.8	0.1	9.7	0.4	10.4	0.6		5.3
356	369	2	8.3	VRTGIYHGGEPLCD	2.5	0.7	4.3	0.2	8.1	0.3	9.6	0.2	10.6	0.4		4.5	0.3	5.6	0.1	8.6	0.3	9.9	0.4	10.5	0.1		2.9	0.5	4.9	0.6	8.6	0.1	9.6	0.3	10.7	0.6		5	0	5.8	0.1	9.1	0.4	9.8	0.1	10.6	0.6		3.1
356	373	3	8.7	VRTGIYHGGEPLCDNVNT	2.2	0.2	4.5	0.2	10.8	0.2	12.4	0.3	13	0.5		6.1	0.1	7.6	0.3	11.7	0.4	12.3	0.5	13	0.2		2.6	0.1	5.3	0.4	11.4	0.3	12.4	0.2	12.9	0.3		5.9	0	8.1	0.4	12.2	0.4	12.3	0.3	13	0.5		3
356	390	5	11.3	VRTGIYHGGEPLCDNVNTQRVPCSNPRWNEWLNYD	3.4	0.2	6	0.3	16.5	0.1	23.1	0.6	26.8	0.5		4.5	0.4	7.3	0.3	16.3	0.2	23.3	0.2	27.2	0.2		3.6	0.3	6.6	0.1	16.8	0.4	23.7	0.3	27	0.4		4.7	0.4	7.6	0.4	16.5	0.2	23.3	0.2	27.2	0.5		3.7
370	385	3	7.9	NVNTQRVPCSNPRWNE	12.2	0.6	16	0.7	31.3	0.9	43.4	0.7	51.5	0.9		12.9	0.4	17.7	0.5	31.5	0.8	43.8	0.4	51.6	0.9		13.1	0.2	17.3	0.8	32.9	0.5	42.5	1.5	52	1.1		13.2	0.2	18.5	0.4	32.3	0.5	43.3	0.3	52.1	1.4		12.6
370	389	3	12.1	NVNTQRVPCSNPRWNEWLNY	5.3	0.1	8.6	0.4	22.3	0.3	34.3	0.4	40.5	0.8		5.9	0.3	9.7	0.4	22.4	0.5	34.4	0.3	40.7	0.2		5.8	0.4	9.7	0.2	22.7	0.5	34.5	0.7	40.9	0.1		6	0.4	10.2	0.3	23	0.2	34.4	0.4	41.4	0.5		5.6
389	402	3	12.1	YDIYIPDLPRAARL	0.8	0.2	1.5	0.6	4	0.1	9.3	0.4	10.9	0.7		0.8	0.5	0.9	0.3	2.2	0.4	7.8	0.2	10.2	0.2		1.3	0.8	1.5	0.7	4	0.7	9.3	0.1	10.8	0.3		0.8	0.1	1.1	0.2	1.7	0.1	7.2	0.3	10.5	0.2		1.5
391	402	3	11.2	IYIPDLPRAARL	0.9	0.1	0.9	0	1	0.1	1.1	0.4	2.2	0.5		0.8	0.2	0.9	0.1	1.2	0.4	1.2	0.3	2	0.1		0.8	0	0.9	0.1	0.9	0.2	1	0.2	2.1	0.2		0.9	0	0.9	0.2	1.1	0.2	1.2	0.1	2.1	0		0.8
391	404	3	12.9	IYIPDLPRAARLCL	0.7	0.3	0.9	0	0.6	0.4	0.8	0.3	1.9	0.1		0.4	0.3	0.4	0.3	0.6	0.5	0.8	0.3	1.9	0.2		0.9	0.1	0.5	0.1	0.4	0.4	0.7	0.1	1.6	0.1		0.4	0.3	0.6	0.2	1.1	0.1	0.9	0.4	1.8	0.4		0.8
405	429	5	10.6	SICSVKGRKGAKEEHCPLAWGNINL	4.2	0.1	4.5	0.1	4.8	0.2	7	0.1	11	0.1		4.6	0.2	4.7	0.2	4.9	0.1	7.6	0	11.2	0.1		4.5	0.2	4.4	0.3	4.8	0.2	7.1	0.1	10.8	0.5		4.6	0	4.6	0.3	5.2	0.3	7.9	0	11.2	0.2		4.3
408	429	4	10.6	SVKGRKGAKEEHCPLAWGNINL	4.6	0.1	5.1	0.3	5.5	0.1	7	0.2	10.3	0.5		4.9	0.3	5.2	0.2	5.5	0.1	7.4	0.1	10	0.5		4.8	0.4	5.2	0.2	5.5	0.2	7.2	0.2	9.6	0.6		5	0.3	5.4	0.4	5.9	0.5	7.5	0.2	10.2	0.3		4.9
430	436	1	11.6	FDYTDTL	1.9	0.2	2.1	0.7	2.6	0.1	8.1	0.1	25.6	0.4		2.1	0.5	2.1	0.1	3.6	0.8	8.9	0.1	27	1.3		1.8	0.7	1.8	0.2	2.5	0.2	8.4	0.4	26.8	1		2.2	0.2	2.2	0.4	3.1	0.7	9.3	0.3	27.1	0.9		2.5
430	443	2	12.2	FDYTDTLVSGKMAL	6.8	0.6	10.3	0.1	18.6	0.4	26.6	0.2	33.4	0.7		7.3	0.7	11.2	0.4	18.3	0.1	27.1	0.2	33.9	0.2		6.8	0.3	11.3	0.2	18.6	0.1	27.2	0.6	33.6	0.1		6.6	0.3	11.2	0.2	18.6	0.4	27.2	0.2	34.7	0.5		7.6
437	443	1	8.1	VSGKMAL	13.8	0.4	23.3	0.1	37.9	0.8	42.8	0.6	42.5	0.6		15.1	1	25	0.9	38.5	1	43.1	1.3	42.8	0.9		14.6	0.4	24.8	0.4	38.8	0.6	42.7	0.9	42.9	0.6		13.6	1.1	25.3	1	38.9	0.6	42.6	0.5	42.9	1.1		15.4
444	454	1	11.9	NLWPVPHGLED	13.6	0.4	15.7	0.9	26	1	37.5	0.8	38.8	1.1		16.1	0.1	20.4	0.6	34.8	0.8	38.5	0.9	41.1	1		13.9	0.8	16.1	0.3	28	0.9	38.2	0.4	38	0.9		16	0.3	21.5	1.4	36.3	1	39.4	0.3	38.8	1.2		14.3
444	473	3	14.1	NLWPVPHGLEDLLNPIGVTGSNPNKETPCL	6.2	0.1	8.8	0.2	18	0.4	32.8	0.2	42.1	0.5		8	0.4	12.1	0.4	24	0.4	35.8	0.2	46.7	0.3		6.6	0.2	9.2	0.1	18.6	0.1	32.8	0.5	43.3	0.1		8.1	0.2	12.8	0.5	24.8	0.1	36.8	0.4	47.7	0.9		6.7
444	474	3	14	NLWPVPHGLEDLLNPIGVTGSNPNKETPCLE	6	0.2	8.4	0.3	17.4	0.4	31.2	0.2	40.2	0.6		7.8	0.5	11.6	0.4	22.9	0.3	34.4	0.3	44.3	0.2		6.3	0.3	8.9	0.1	17.9	0.3	31.4	0.6	41.1	0.1		7.8	0.3	12.3	0.4	24.1	0.4	35.4	0.3	45.3	0.9		6.4
444	475	3	14.2	NLWPVPHGLEDLLNPIGVTGSNPNKETPCLEL	5.4	0.2	7.6	0.3	15.5	0.2	28.4	0.1	36.4	0.4		6.9	0.5	10.5	0.2	21	0.8	31.1	0.4	40.2	0.2		5.7	0	8	0	16	0.4	27.8	0.5	37.2	0.4		7.1	0.2	11.1	0.3	21.6	0.4	31.5	0.7	41.3	1.2		5.9
456	473	2	10.2	LNPIGVTGSNPNKETPCL	8.5	0.5	13.4	0.2	21.1	0.4	40.4	0.7	58.6	1.2		9.9	0.8	14.5	0.4	23.7	0.4	45.2	0.2	60.6	0.1		9.2	0.4	13.9	0	21.1	0.5	40	0.7	59.1	0.8		9.2	0.6	14.6	0.4	24.4	0.1	46.4	0.8	61.3	0.6		9.4
456	474	2	9.7	LNPIGVTGSNPNKETPCLE	8	0.5	12.4	0.3	19.5	0.3	37.1	0.4	53.8	1		9.3	0.7	13.6	0.2	22	0.6	41.7	0.3	55.9	0		8.5	0.4	12.7	0.2	19.6	0	36.8	0.5	54.6	0.8		8.4	0.3	13.9	0.2	22.5	0.2	42.6	0.4	56.5	0.6		9
474	478	1	10.6	ELEFD	2.5	0.4	2.3	0.8	2.5	0.7	3.9	0.5	10.3	0.7		2.6	0.6	2.1	0.7	2.8	1.2	3.9	0.7	9.8	1.1		2.6	0.5	2.5	0.6	3.1	1.2	3.9	0.7	9.9	1.5		2.8	0.2	2.2	0.3	3.3	0.9	4	0.2	9.6	0.3		3.3
483	491	2	11.1	VVKFPDMSV	23.2	0.5	26.7	0.7	32.1	0.4	45.1	0.4	47.2	0.7		24.3	1.1	27.3	0.6	31.9	0.2	45.6	0.1	47.4	0.4		24	0.5	26.8	0.4	31.8	0.5	45.5	0.7	47.1	0.4		23.9	0.4	27.1	0.4	31.6	0.3	45	0.6	48	0.4		24.5
492	506	3	10	IEEHANWSVSREAGF	40.6	0.7	47.5	1.1	54.2	1.5	54.7	0.6	54.6	0.7		42.9	0.5	48.3	1.4	53.4	0.8	55.8	0.4	54.2	0.8		42	1.4	48.7	0.5	54.5	1	55.4	0.2	54.4	0.7		41.4	0.5	49	1.4	54.3	0.6	55.2	0.2	54.8	0.9		41.7
507	522	3	6.6	SYSHAGLSNRLARDNE	45.1	0.9	45.9	1.1	45.7	0.5	46.3	0.9	44.9	0.3		43.4	1	46.7	0.7	46.6	0.9	46.1	0.2	45.3	1.5		46.2	1	46.3	1.2	47	1.4	45.9	0.4	45.5	1.3		42.8	1.6	46.3	1	46.3	1.2	46.7	0.8	45.4	1.1		46.5
507	531	5	7.8	SYSHAGLSNRLARDNELRENDKEQL	31	1.4	33.7	0.9	39.7	0.2	42.3	0.6	44.1	0.2		28.7	0.9	35.1	0.7	40.8	1.6	42.6	0.9	43.4	1.2		31.2	0.4	34.8	0.3	41.1	0.9	42.5	0.7	44.8	1.5		28.7	0.5	35	1.1	41.1	0.8	42	0.6	44.2	1.1		30.9
508	522	4	6.4	YSHAGLSNRLARDNE	48.4	1.5	48.8	0.4	49.2	0.3	49.3	1.4	48.1	0.3		46.7	1.3	50.4	0.9	49.6	0.7	49.4	0.4	48.5	1		50.3	1.2	49.4	0.8	50.1	1.5	49.8	0.2	48.5	1.2		46.7	1.2	49.5	1	49.7	1	49.4	1	48.7	0.9		50.1
523	533	2	5.2	LRENDKEQLKA	12.5	0.7	16.9	0.5	32.5	0.5	41.9	1.2	57.2	0.7		13.1	0.2	18.6	0.6	32.5	0.3	42.9	0.3	57.4	0.8		12.6	0.8	18.5	0.9	33	0.6	41.6	0.9	57.9	1.1		12.8	0.3	17.6	0.4	32.6	0.3	43.3	0.2	57	1.1		12.7
524	533	3	4.6	RENDKEQLKA	6.4	0.3	12.1	0.3	29	0.3	39.7	0.9	58	0.6		8.2	0.1	13.5	0.6	29.6	0.5	41.1	1	58.4	1.7		7.1	0.7	13.4	0.3	29.8	0.7	40.5	0.9	59.1	1		7.4	0.3	13.7	0	29.9	0.9	41.7	1	58.6	1.3		7.5
524	551	4	11.6	RENDKEQLKAISTRDPLSEITEQEKDFL	3.6	0.4	6.5	0.2	16.2	0.1	26.5	0.4	45.2	0.5		7.9	0.5	11.9	0.3	18.8	0.2	27.3	0.4	46.9	0.3		3.6	0.2	7.5	0	16.5	0.4	26.9	0.7	44.7	1		7.8	0.7	12.1	0.1	19	0.5	27.4	0.4	47.8	0.9		4
532	551	3	12.1	KAISTRDPLSEITEQEKDFL	4	0.3	6.9	0.1	15.4	0.2	24	0.3	40.8	0.9		9.8	0.6	14.3	0.3	19	0.2	24.5	0.2	43.6	0.4		4	0.2	7.9	0.3	15.6	0.3	24.1	0.9	40.7	0.9		9.7	0.9	14.5	0.1	19.3	0.5	24.3	0.4	44.7	0.8		4.3
534	551	3	12.6	ISTRDPLSEITEQEKDFL	5.3	0.6	8.8	0.2	18.8	0.6	28.7	0.7	46.6	1		12.4	0.9	17.5	0.2	22.7	0.1	29.1	0.2	50.3	0.3		4.9	0.3	9.7	0.4	19.2	0.4	28.7	0.9	46.8	0.7		12.1	1	17.8	0.2	23.1	0.4	29.2	0.5	51.1	0.4		5.3
552	560	2	6.3	WSHRHYCVT	2.2	0.1	2.4	0.4	11.7	0.8	26.2	0.1	32.9	0.9		2.1	0.5	2.8	0.3	12.3	0.9	26.7	0.3	33.1	0.9		1.6	0.3	2.6	0.1	14.2	1.2	28	0.5	32.6	0.2		1.8	0.4	3.1	0.7	13.3	0.5	26.8	0.7	32.1	0.4		2.2
552	570	4	13.1	WSHRHYCVTIPEILPKLLL	0.5	0.2	0.8	0	4.4	0.2	11.3	0.3	15.6	0.1		0.5	0	0.9	0.1	4.6	0	11.7	0.1	15.3	0.1		0.6	0.1	1	0	4.9	0.2	11.8	0.3	15.7	0.1		0.7	0.2	1	0	4.9	0.2	11.6	0.1	15.3	0.2		0.7
571	583	2	8.8	SVKWNSRDEVAQM	1.2	0.1	1.1	0.1	2.4	0.1	7.5	0.1	19.3	0		1.1	0.2	1.3	0.1	1.9	0.1	6.2	0.1	16.3	0.1		1.1	0.1	1.2	0.1	2.5	0.1	7.7	0.2	19.1	0.4		1.2	0.2	1.2	0.1	2	0.1	5.8	0.3	16	0.3		1.1
571	584	3	9.7	SVKWNSRDEVAQMY	1.7	0.1	1.6	0.2	2.6	0.4	6	0.5	15.5	0.4		1.4	0.5	1.7	0.1	2.1	0.1	5.5	0.6	13.2	0.4		2.1	0.6	1.8	0.1	2.7	0.2	6.5	0.5	15.1	0.5		1.8	0.4	1.3	0.1	2.1	0.2	5	0.8	12.8	0.5		1.9
584	598	3	10.8	YCLVKDWPPIKPEQA	2.2	0.1	3.6	0.2	12.6	0.2	23.1	0.6	34.6	0.5		1.7	0.1	3.3	0.1	11.6	0.2	22.8	0.2	33.9	0.6		2	0.1	4.2	0.1	12.5	0.2	23.2	0.5	34.7	0.4		2	0.4	3.7	0.1	12	0.2	22.8	0.3	34.1	0.3		2.2
584	601	3	12.4	YCLVKDWPPIKPEQAMEL	1.6	0.2	2.8	0.1	9	0.1	16.8	0.4	25.2	0.5		1.6	0.1	2.6	0.2	8.7	0.3	16.8	0.1	24.8	0.3		1.6	0.1	3.1	0.3	9.3	0.1	17.1	0.9	25.4	0.4		1.6	0.2	2.8	0.1	9	0.3	16.6	0.5	25	0.1		1.7
602	613	2	10.2	LDCNYPDPMVRG	1.6	0.3	2.1	0.8	6.1	0.3	15.9	0.1	23.3	0.5		1.7	0.5	2.5	0.7	7	1.1	17.2	0.3	24.4	1.2		1.8	0.2	2.5	0.7	6.4	0.1	16.6	0.3	23.6	0.2		1.8	0.3	2.3	0.7	6.4	0.6	18.2	0.2	25.2	1.1		2.3
602	632	5	14.1	LDCNYPDPMVRGFAVRCLEKYLTDDKLSQYL	3.7	0.2	5.1	0.1	8.6	0.3	19.4	0.2	24.7	0.5		3.7	0.3	5.2	0.1	8.8	0	19.3	0.2	25	0.5		3.6	0.5	5.2	0.4	8.9	0.1	19.7	0.1	25	0.2		3.6	0.3	5.3	0.2	8.9	0.1	19.5	0.2	25	0.5		3.7
619	632	3	11.5	LEKYLTDDKLSQYL	3.6	0.3	5.2	0.1	9.6	0.2	25.5	0.1	35.4	0.5		3.9	0.2	5.6	0.1	9.6	0.1	25.6	0.2	35.2	0.4		4.2	0.4	5.9	0.2	10.1	0.4	26.5	0.7	35.2	1		3.8	0.2	6	0.2	10.2	0.3	25.9	0.3	35.8	0.6		4.1
635	649	3	14.3	LVQVLKYEQYLDNLL	1.1	0.4	2.3	0.4	8.7	0.3	14.4	0.1	17.8	0.2		1	0.1	2.7	0	9.2	0.3	14.9	0	18.7	0.5		1.4	0.1	2.4	0.2	9	0.3	14.3	0.4	17.9	0.1		0.8	1	3	0.4	9.7	0.5	15.1	0.1	19	0.2		1.3
636	649	2	14	VQVLKYEQYLDNLL	1	0.5	2.5	0.2	9.5	0.6	14.9	0.9	19.3	0.1		1	0.3	2.8	0.1	9.7	0.5	15.9	0.3	20.3	0.2		1.3	0.6	2.9	0.2	9.7	0.2	15.2	0.5	19	0.4		0.9	0	3	0.4	9.9	0.3	15.9	0.3	20.1	0.4		0.8
650	667	5	10.2	VRFLLKKALTNQRIGHFF	0.6	0.2	0.5	0	0.8	0.3	0.7	0.2	1.6	0.4		0.8	0.3	0.7	0.2	0.7	0.3	0.8	0.1	1.8	0.1		0.5	0.5	0.9	0.1	0.7	0.3	1	0.1	1.8	0		0.5	0.8	0.5	0.5	0.8	0.1	0.9	0.1	2.1	0.3		0.2
653	666	3	7.6	LLKKALTNQRIGHF	0.9	0.2	0.7	0.1	0.9	0	1.1	0.1	3.8	0.2		0.7	0.3	0.7	0.1	1	0.1	1.6	0.2	4.6	0.3		0.8	0.1	0.6	0.1	1.1	0.2	1.4	0.2	4.4	0		1.1	0	0.7	0	1.1	0.1	1.6	0.1	5.1	0.3		1
667	687	3	11.8	FFWHLKSEMHNKTVSQRFGLL	4.2	0.1	7.3	0.5	20.5	0.3	31.2	0.5	36.5	0.7		4.6	0.4	7.9	0.5	20.2	0.3	31.2	0.4	36.1	0.5		4.8	0.4	8	0.4	21.1	0.2	32	0.3	36.4	0.4		4.5	0.2	8.5	0.2	21	0.3	30.9	1.2	37	0.3		4.6
691	697	2	7.6	YCRACGM	14.1	0.5	20.8	0.7	30.9	0.6	31.4	0.7	35.5	0.2		15.9	0.9	23.2	0.2	31.4	0.3	32.4	0.7	35.9	1		14.9	0.3	22.5	0.5	32.1	0.5	31.6	0	35.4	1		15.4	0.1	23.4	0.2	31.5	0.8	31.1	0.7	36.5	0.8		15.5
698	708	2	5.9	YLKHLNRQVEA	0.4	0.2	0.8	0.1	2.7	0.3	4.9	0.7	5.5	0.3		0.6	0.2	0.9	0	3.1	0.3	5	0.2	5.9	0.4		0.5	0.1	0.9	0.2	3	0.1	5.3	0.3	5.8	0.3		0.5	0.1	1	0.2	2.9	0.3	5.2	0.2	5.6	0.1		0.4
698	709	3	7.2	YLKHLNRQVEAM	0.3	0.1	0.3	0.1	1.4	0.2	2.6	0.1	2.9	0.2		0.4	0	0.6	0.1	1.5	0.1	2.6	0.1	3	0.1		0.5	0	0.4	0.1	1.5	0.1	2.8	0	2.9	0		0.3	0	0.4	0.1	1.6	0.1	2.7	0	3	0.1		0.5
709	715	2	11.2	MEKLINL	1	0.4	1	0.2	1.7	0.9	2	0.3	3.1	0.4		1.6	0.2	1.9	0.4	1.1	0.6	1.6	0.3	3	0.5		1.3	0.3	1.2	0.3	1.7	0.6	1.9	0.6	3.3	0.2		1.2	0.5	1.4	0.1	1.2	0.5	1.4	0.4	3.8	0.6		1.9
713	734	4	10.9	INLTDILKQEKKDETQKVQMKF	27.8	0.7	39.1	1.2	48.7	0.5	53.5	1.3	63.7	0.6		30.1	1.5	40.9	1	48.8	0.2	54	0.5	64	0.5		29	1	40.9	0.4	49	0.7	54.4	0.8	63.5	1.6		29.1	1.4	41.7	1.4	49.6	1.4	54.2	0.3	64.7	0.9		31
720	734	4	6.7	KQEKKDETQKVQMKF	31.4	0.3	42.9	0.7	52.4	0.2	53.4	1.2	52.4	0.5		33.1	0.1	45.8	0.7	53.8	0.8	53.6	0.9	53.5	0.8		31	0.8	45.4	1.2	54.2	1.3	54	0.3	53.6	1.7		31.3	0.4	45.5	1.1	53.3	0.8	53.7	0.9	52.8	0.9		32.8
735	744	2	9	LVEQMRRPDF	4.3	0.4	7	0.2	29.8	0.4	63.8	0.7	66.7	1		4.3	0.2	7	0.3	27.3	1.1	62.3	1.6	66.3	0.7		5	0.2	8.7	0.3	32.9	0.8	64.9	1.4	66.7	1.3		4.2	0.2	8.3	0.5	31.3	0.2	63.5	0.7	66.8	0.4		5
745	764	3	14.1	MDALQGFLSPLNPAHQLGNL	1.4	0.3	1.5	0.3	2.2	0.1	4.4	0.2	15.7	0.1		1.5	0.4	1.6	0.2	2.4	0.1	4.9	0.4	15.9	0.5		1.3	0.3	1.3	0.8	2.4	0.3	4.5	0.3	16.1	0.2		1.4	0.3	1.7	0.4	2.4	0.3	4.8	0.1	16.2	0.1		1.3
746	764	2	14.1	DALQGFLSPLNPAHQLGNL	1.3	0.1	1.4	0.1	1.7	0.1	3.5	0.1	15.4	0.6		1.2	0.2	1.6	0.3	1.8	0.1	3.6	0.2	15.7	0.4		1.4	0.2	1.4	0.3	1.6	0.4	3.7	0.1	15.6	0.2		1.3	0.2	1.4	0.1	1.6	0.2	3.9	0.4	15.5	0.5		1.3
746	766	3	13.9	DALQGFLSPLNPAHQLGNLRL	2.8	0.3	4.9	0.1	6.7	0	8.5	0.2	20.1	0.2		3.3	0	5.3	0.1	6.7	0.1	8.6	0.1	19.6	0.2		3	0.2	5.2	0.1	7	0.4	8.8	0.1	20.5	0		3.1	0.4	5.3	0.1	6.8	0.1	8.7	0.2	19.9	0.4		3
751	766	3	12.2	FLSPLNPAHQLGNLRL	3.4	0.1	6.2	0.1	8.8	0.3	10.9	0.1	21.1	0.5		3.7	0.3	6.7	0.1	8.7	0.2	11	0.1	20.8	0.2		3.5	0.1	6.6	0.2	8.9	0.2	10.9	0.2	21.4	0.1		3.6	0.3	6.8	0.2	8.7	0.2	10.8	0.1	20.5	0.3		3.6
766	780	4	11.1	LEECRIMSSAKRPLW	14.3	0.3	15.2	0.6	22.6	0.2	29.9	0.7	32.5	0.2		14.5	0.1	15.8	0.7	22.7	0.3	30.5	0.1	32.3	0.4		14.4	0.1	15.9	0.2	23.8	0.4	30.4	0.6	32.1	0.7		14.8	0.9	16.4	0.7	24.4	0.4	30.7	0.2	32.6	0.8		14.3
767	781	4	11	EECRIMSSAKRPLWL	14.5	0.2	15.3	0.7	22.8	0.1	30.4	0.6	32.7	0.3		14.6	0.2	15.7	0.5	22.9	0.1	30.7	0.4	32.6	0.2		14.7	0.3	16.1	0.2	24.2	0.3	30.3	0.6	32.4	0.6		14.9	0.6	16.3	0.7	24.5	0.5	30.8	0.2	32.9	0.5		14.8
769	781	3	10.5	CRIMSSAKRPLWL	12.8	0.1	13.8	0.5	20.8	0.2	27.9	0.6	30.4	0.3		13.2	0.2	14.4	0.5	21.2	0.2	28.3	0.5	30.4	0.2		13.2	0.3	14.5	0.2	22.1	0.4	28.2	0.3	30.3	0.6		13.5	0.2	14.9	0.4	22.4	0.3	28.5	0.2	30.3	0.4		13.3
770	781	3	10.1	RIMSSAKRPLWL	13.3	0.2	13.4	0	19.4	0.3	24.9	1	26.8	0.4		13.2	0.4	14.2	0.5	20.4	0.7	25.1	0.4	26.6	0.4		13.4	0.4	14.4	0.8	20.1	0.1	25.2	0.4	26.6	0.3		13.7	0.6	14.7	0.1	20.6	0.3	25.1	0.3	26.9	0.3		13.4
782	789	1	11.8	NWENPDIM	18.8	0.1	20.8	0.4	35.8	0.4	50.8	0.7	52	0.7		19	0.2	21.4	0.6	35.7	0.3	50.5	0	51.9	0.4		19.3	0.4	21.3	0.2	36.6	0.1	51.1	0.8	52	0.2		19	0.4	21.7	0.1	36.9	0.3	51.1	0.4	52.4	0.5		19.6
793	798	1	7.8	LFQNNE	34.3	1.1	35.4	0.6	49.9	0.6	63.2	1.1	63.5	0.5		35	0.7	38.1	1.3	49.8	0.4	64	1.4	63.5	1		35	0.7	37.4	0.8	51.2	0.4	64.1	2.1	63.8	1.5		35.8	0.1	37.4	0.4	50.7	0.6	64.2	0.6	63.9	1.1		35.6
794	811	2	10.8	FQNNEIIFKNGDDLRQDM	3.5	0.1	6.3	0.3	15.1	0.2	25.4	0.7	31.7	1.3		4.6	0.4	7	0.2	15.3	0.2	25.9	0.8	31.8	0.1		3.9	0.5	6.9	0.3	16.1	0.4	25.2	0.8	31.2	0.4		4.2	0.5	7.8	0.8	17.6	0.7	25.3	0.7	31.5	0.8		4.8
799	811	3	9.8	IIFKNGDDLRQDM	3.5	0.2	6.9	0.2	15.7	0.2	25.8	0.5	34.7	0.4		4	0.4	7.4	0.2	16.1	0.4	26.6	0.6	34.8	0.2		3.7	0.2	7	0.1	16.9	0	25.9	0.5	34.3	1.1		4.1	0	8.3	0.3	18.7	0.4	26.4	0.3	34.8	0.7		3.8
799	814	3	12.4	IIFKNGDDLRQDMLTL	2.5	0.3	4.6	0.2	10.8	0.3	17.8	0.3	23.8	0.5		2.7	0.5	5.2	0.1	11	0.4	17.9	0.3	23.6	0.8		2.5	0.3	4.8	0.1	12	0.2	17.9	0.6	23.3	1.3		3	0.2	5.3	0.3	13.1	0.3	17.6	0.5	24.1	1.4		2.4
812	816	1	11.8	LTLQI	1	0.3	0.7	0.3	0.6	0.5	1	0.8	1.6	0.6		0.8	0.5	0.8	0.4	0.6	0.2	1	0.3	1.4	0		1.3	0.7	0.8	0.2	0.5	0.2	0.3	0.1	1	0.3		0.5	0.6	1.2	0.2	0.6	0.6	1	0.3	1.6	0.6		0.6
815	821	2	10	QIIRIME	0.9	0.4	0.8	0.2	0.9	0.3	1	0.2	1	0.1		0.8	0.2	0.9	0.1	0.7	0.3	0.8	0.1	1	0.2		1.2	0.2	0.8	0	1.1	0.2	1	0.3	1.1	0.4		0.6	0.1	0.7	0.5	0.8	0.1	0.7	0.2	1.1	0		0.5
816	821	2	9.5	IIRIME	1.1	0.6	0.9	0.4	1	0.3	1.2	0.5	2.4	0.4		0.8	0.4	0.9	0.1	1.2	0.4	1.4	0.3	1.4	0.3		0.6	0.5	0.9	0.3	1.3	0.8	1.1	0.2	1.5	0.3		0.7	0.3	0.8	0.2	1.1	0.2	0.7	0.6	1.7	0.3		2.1
816	831	3	14	IIRIMENIWQNQGLDL	3.2	0.3	5.2	0.2	7.2	0	11.1	0.4	20.9	0.2		4.1	0.3	5.3	0.1	6.7	0.2	11.8	0.8	21.5	0.3		3.3	0.3	5.4	0.2	6.5	0.3	11.3	0.7	21.1	0.9		3.8	0.1	5.5	0.2	6.8	0.2	11.5	0.4	21.3	0.7		3.6
817	830	2	12.3	IRIMENIWQNQGLD	5.5	0.2	7.4	0.1	10.1	0.7	14.5	0.3	22.1	0.9		6.2	0.7	8	0.4	9.9	0.3	14.7	0.3	22.7	0.4		6.2	0.4	7.9	0.5	10.1	0.5	14.7	0.4	22.4	0.1		6	0.3	8.3	0.4	10.2	0.5	14.7	0.6	23.1	0.7		6.5
822	830	1	11.2	NIWQNQGLD	8.6	0.8	12.4	0.5	16.6	0.7	25	0.3	39.2	0.1		10.8	0.4	13.7	0.4	16.6	0.3	25.7	0.4	40.1	0.7		9.7	0.4	13.8	0.3	16.9	0	25.6	0.3	39.6	0.7		10.3	0.1	14	0.3	17	0.4	26	0.8	40	0.4		10.4
831	839	2	12.7	LRMLPYGCL	1.2	0.2	1.2	0.2	5	0.1	11.5	0.4	18.6	0.3		1.3	0.3	1.3	0.3	4.7	0.1	11.4	0.2	19.3	0.2		1.2	0.1	1.4	0.2	4.5	0.2	12.3	0.9	23.9	0.6		1.2	0.3	1.4	0.1	4.4	0.2	12.3	0.2	24.1	0.5		1.3
840	847	1	11.7	SIGDCVGL	3.1	0.2	4	0.3	6.3	0.3	9.3	0.6	11.7	0.5		3	0.3	4.6	0.3	6.8	0.7	9.4	0.4	10.7	0.3		3.3	0.4	4.5	0.2	5.8	0	9.2	0.3	11.2	0.2		3.4	0.3	4.4	0.2	6.5	0.3	9.3	0.4	11.4	0.5		3.4
847	858	2	9	LIEVVRNSHTIM	10.1	0.2	11.8	0.2	18.2	0.2	25.1	0.3	30.6	0.8		10.5	0.4	12.2	0.4	17.9	0.6	25.8	1.4	32.3	0.5		10.9	0.6	13	0.6	22.4	0.1	31	0.4	38.3	0.7		11.3	0.4	14	0.2	23.7	0.2	33.3	0.4	41.1	0.8		10.8
848	858	3	8	IEVVRNSHTIM	10.3	0.7	11.9	0.5	20.6	2.6	27.3	2.4	32.5	1.3		10.6	0.2	12.6	0.2	19.1	0.3	28.2	1.3	34.9	0.5		10.9	0.2	13.4	0.1	22.5	0.6	32.7	0.5	42.4	0.7		11.2	0.1	14.1	0.3	25.4	0.5	34.9	0.2	44	0.6		11
850	858	3	6.2	VVRNSHTIM	12.7	0.7	14.9	0.2	17.7	1.1	23.3	0.6	31.6	0.8		14	0.4	15.4	0.7	18	0.3	24.5	0.6	34.5	0.8		13.9	0.5	16.2	0.6	23.2	0.4	31.6	0.4	44.2	0.9		13.9	0.5	16.4	0.6	24	0.7	34.7	0.7	44.8	1.1		13.5
850	859	2	5.7	VVRNSHTIMQ	12.4	0.6	13.9	0.5	17.1	0.8	26.4	0.8	38	0.2		13.2	0.5	14.5	0.5	17.4	0.2	27.1	0.1	40.6	0.7		13.7	0.6	16.1	0.6	24.1	0.4	36.3	0	46.7	0.8		14.2	0	16.5	1.1	25.6	1.1	40.4	1.7	50.1	1.8		13.2
873	893	2	8.3	NSHTLHQWLKDKNKGEIYDAA	6.9	0.4	9.9	0.1	22.2	0.2	25.9	0.4	28.3	0.2		7.4	0.4	11	0.5	22.5	0.7	26.6	0.7	28.1	0.7		7.2	0.2	10.7	0.2	23	0.8	26.1	0.7	27.9	1.4		7.6	0.1	11.3	0.5	23.5	1.1	26.1	0.6	28.5	0.9		7.2
880	893	2	8.1	WLKDKNKGEIYDAA	9.2	0.8	13.8	0.3	30.3	0.5	34.3	0.3	35.1	0.6		9.6	0.4	14.9	0.7	30.9	1.3	34.3	1.1	35.4	1.1		9.9	0.5	14.9	0.2	31.1	0.4	33.9	0.1	36.2	0.2		9.5	0.1	15.8	0.5	31.3	1.1	34.5	0.5	36	0.8		9.8
897	908	2	8.7	FTRSCAGYCVAT	0.9	0.2	0.9	0.2	1.4	0.5	0.9	0.4	1.3	0.4		0.8	0.3	0.7	0.2	0.8	0.2	0.9	0.2	1.4	0.2		0.5	0	0.6	0.4	1	0.4	0.9	0.1	1.8	0.7		0.7	0	0.6	0.3	0.6	0	1.3	0.1	1.9	0.4		0.8
909	920	2	9.9	FILGIGDRHNSN	5.1	0	6	0.1	11.1	0.2	16.9	0.8	20.4	0.9		5.8	0.7	6.8	0.4	11.9	0.8	16.8	0.6	21	0.8		7.3	0.5	10.6	0.4	15.5	0.3	19.7	0.4	23	1		8.1	0.1	11.9	0.5	16.5	0.6	19.9	0.1	23.3	0.8		7.6
909	922	2	11.2	FILGIGDRHNSNIM	2.5	0.5	3	0.3	5.5	0.1	8.7	0.1	10.7	0		2.6	0.4	2.8	0.1	6.3	0.6	8.6	0.3	10.9	0.2		4	0.4	5.7	0.4	8.8	0.4	10.8	0.1	15.7	0.3		4.2	0.2	6.6	0.7	8.9	0.2	11	0.4	16.5	0.1		3.9
922	929	2	7.1	MVKDDGQL	2.1	0.5	1.9	0.3	2.8	0.3	8	0.9	11.5	0.4		2.3	0.9	2	0.2	3	0.1	8.4	0.2	11.2	0.5		1.9	0.1	1.8	0.2	3.7	0.3	9.8	0.9	12	0.8		2.5	0.3	1.7	0.3	3.8	0.5	10.4	0.1	12.5	0.8		2.2
923	929	1	6	VKDDGQL	1.4	0.5	1.8	0.4	2.5	0.5	7.4	0.5	10.8	0.6		1.3	0.2	2.2	0.5	2.3	0.5	8	0.9	10.9	0.7		1.5	0.3	1.5	1.2	3.5	0.1	8.5	1	12.1	0.5		0.5	0.4	2	0.7	3.4	0.6	9	1.1	12	0.4		1.1
923	934	3	12.7	VKDDGQLFHIDF	1.2	0.9	1.4	0.7	3	0.7	6	2.1	8.7	0.1		3.8	0.3	2.5	0.7	4.1	1	6.4	0.4	9.8	0.2		2.9	0.9	2.3	0.5	2.9	0.9	4.5	1.1	10.7	0.8		3.7	0.4	2.6	1.8	3.3	1.5	6.3	0.3	12.6	0.8		3.3
930	937	3	12.3	FHIDFGHF	1.7	0.3	2.7	0.4	11	0.7	22.5	0.2	27.3	0.7		2.2	0.3	3.3	0.2	14.2	0.4	23	1.2	26.8	0.9		2.5	0.1	4.9	0.5	13.6	0.8	22.1	1	28.1	1		4.9	1	7.7	0.7	16.2	0.5	22.9	0.7	28.6	0.8		2.5
930	960	5	11	FHIDFGHFLDHKKKKFGYKRERVPFVLTQDF	6.1	0.3	8.2	0.3	11.5	0.2	18.7	0.7	24.6	0.2		7	0.2	8.8	0.3	12.5	0.1	20	0.3	24.7	0.3		7.9	0.3	11.1	0.4	19.4	0.6	24.7	0.4	24.6	1.3		9.5	0.9	13.1	0.6	21.2	1	24.7	0.2	25.5	0.9		8.6
930	961	8	11.5	FHIDFGHFLDHKKKKFGYKRERVPFVLTQDFL	5.1	0.3	6.9	0.2	9.8	0.1	16.5	0.3	22.5	0.1		5.7	0.3	7.6	0.2	10.8	0.1	17.9	0.5	22.4	0.6		6.6	0.4	9.5	0.6	17.4	0.6	22.1	0.5	22.9	0.9		7.9	0.1	10.9	0.6	18.9	0.6	22.5	0.6	24	0.6		7
961	976	4	7.3	LIVISKGAQECTKTRE	28.4	1.2	29.9	0.8	34.6	0.5	44.8	0.8	47.8	0.4		28.6	0.7	31.3	0.7	35.3	0.8	45.6	0.6	47.5	1.6		28.3	0.3	30.6	0.7	34.2	0.9	45.2	0.1	50	2		28.4	1	30.7	0.6	33.7	0.9	44.7	0.5	49.3	1.2		30.8
961	980	4	9.4	LIVISKGAQECTKTREFERF	15.9	0.4	16.5	0.3	19.8	0.9	29.3	1.3	36.1	1.6		16	0.2	17	0.9	19.3	0.9	29.2	0.7	35.1	0.1		16.2	0.4	17	0.8	19.5	0.5	29.3	1.2	36.9	3.8		16.6	0.1	17.3	0.3	19.2	0.7	28.3	1.1	37.4	1.4		17.4
962	976	4	5.9	IVISKGAQECTKTRE	30.1	1.2	32.1	0.3	38	0.3	49.1	0.7	50.9	0.4		31.2	0.7	33.1	0.9	38	0.3	48.9	0.5	51.4	1.2		29.7	0.9	32.6	0.7	37.1	0.5	48.3	0.7	53.5	1.7		30.4	0.8	32.2	0.7	36.2	0.7	48.6	0.9	52.8	1.2		32.7
962	980	5	8.5	IVISKGAQECTKTREFERF	15	0.8	15.7	0.6	19.7	0.7	30	0.2	38.4	0.5		15.1	0.2	16.4	0.5	19.6	0.7	29.8	0.7	37.7	0.8		14.9	0.2	16.3	0.9	19.2	0.6	29.9	0	39.8	1.1		15.4	0.1	16.5	0.5	18.8	0.2	28.6	0.4	39.1	0.8		16.5
977	984	2	10.6	FERFQEMC	1.1	0.6	1.3	0.9	1.7	0.6	2.9	0.1	11.3	0.2		0.9	0.2	3.5	0.3	3.5	0.3	3.2	0.5	10.2	0		1.2	0.8	1.7	0.6	3.4	0.3	6.2	0.3	12.5	0.4		1.3	0.4	1.9	0.8	2.1	0.9	4.3	0.9	11.4	0.1		1.2
985	989	2	9	YKAYL	1	0.5	1	0.4	0.6	0.3	1.4	0.9	1.2	0.2		0.9	0.6	0.4	0.1	0.6	0.4	0.9	0.4	1.2	0.2		0.9	0.4	0.6	0.3	1	0.7	0.9	0.4	2	0.6		0.3	0.1	1	0.2	0.9	0.3	0.8	0.6	1.7	0.2		1.5
990	997	2	5.4	AIRQHANL	3.4	0.5	7.8	0.5	19.1	0.3	36.2	0.5	42.6	1		3.9	0.3	8.6	0.1	19.6	0.2	36.3	0.8	42.1	0.8		4	0.2	8.5	0.4	16.6	0.2	33.9	0.6	41	1.1		3.3	0.1	8	0.3	16.9	0.3	34.5	0.6	40.5	0.7		4.2
1002	1006	1	13.7	FSMML	1.4	0.2	0.8	0.4	1.8	0.2	8.8	0.5	30	0.2		0.8	0.1	0.9	0.2	2.2	0.3	13.1	0.2	30.9	0.8		1.1	0.2	0.9	0.7	1.8	0.2	11.4	1.3	30.6	0.9		1.2	0.2	1.5	0.7	2.2	0.3	13.7	1.1	31.4	1.1		1.4
1002	1013	2	14.3	FSMMLGSGMPEL	10.8	0.2	14.7	0.5	23	0.6	33.4	0.3	43	0.6		14.2	0.6	16.9	0.5	24.3	1	35.5	0.3	45.6	0.9		10.8	0.7	15.9	0.4	25.1	0.3	36.9	0.3	48	0.1		13.9	0.2	17.6	0.3	27.8	0.7	40.5	0.3	50.8	0.4		11.4
1006	1013	1	11.5	LGSGMPEL	13	0.8	21.6	0.7	30.8	1.2	43.8	0.9	50.1	0.4		19.2	0.6	23.3	0.7	33.2	0.6	47.1	0.9	53.8	0.6		14.6	1.4	23	0.7	32.6	0.9	50.2	1	57.7	1.1		16	0.6	21.4	0.2	39.2	0.9	55.3	0.5	61.6	0.9		17.3
1007	1013	1	10.7	GSGMPEL	11.7	0.3	16.3	0.3	29.4	1.2	48.5	0.9	54.8	1.5		14.8	1.4	17.8	0.5	30.5	0.2	50.3	0.5	59.8	0.4		12.2	0.5	18.2	0.1	32.8	0.8	54.4	0.7	65.8	0.4		15.3	1.2	19.4	0.3	37.8	0.6	59.4	1.1	69.5	1		12.8
1014	1021	1	11.4	QSFDDIAY	16	0.5	18.5	0.8	27.9	0.2	30.1	0.9	34.5	0.9		18	0.2	20.9	0.8	29.2	0.4	31.8	0.4	36.1	0.1		18.7	0.6	22.5	0.4	28.6	0.3	32.3	0.8	43.1	0.6		20.5	1.6	25.2	0.2	31.1	1.5	35.3	0.9	51.3	0.4		18.7
1017	1021	1	8.7	DDIAY	4.4	1.4	8	0.8	22.7	0.5	24.9	1.2	30.3	1		4	0.8	10.1	0.6	23.5	0.2	24.8	0.6	32.6	0.7		7.3	0.7	15.4	1.1	24.1	0.6	27	0.5	43.9	0.9		8.4	0.7	17.3	0.3	24.4	0.9	29.6	1.1	56.9	1.1		8.8
1021	1033	2	6.6	YIRKTLALDKTEQ	10.4	0.5	11.1	0.3	18.5	0.8	24.9	0.2	28.9	1.2		11.2	0.2	11.5	0.7	18.6	0.8	23.8	0.5	30.4	0.5		11.8	0.6	14.4	0.7	21.4	0.5	26.8	0.6	38.4	0.7		10.7	0.6	14.5	0.2	19.3	1.1	27.5	1	37.6	0.9		11.9
1021	1036	2	8.5	YIRKTLALDKTEQEAL	7.1	1	7.9	0.2	13.5	0.7	19.6	0.7	26.4	0.9		6.8	0.5	8.5	1.1	13.5	0.2	20.3	1	26.3	0.2		7.8	0.7	10.5	0.2	14.5	0.5	22.5	0.6	27.9	0.9		7.9	0.3	10.4	0.2	14.7	0.5	23.2	0.3	35	0.5		7.6
1021	1038	3	9.6	YIRKTLALDKTEQEALEY	7.6	0.2	8.9	0.2	14.8	0.4	21.1	0.4	28.2	0.6		7.8	0.4	9.2	0.3	14.5	0.3	21.5	0.6	28.2	0.4		8.4	0.3	10.9	0.2	15.8	0.1	24.7	0.9	38.5	1.9		8.8	0.4	11	0.5	15.9	0.2	25.1	0.8	39.2	0.4		9.6
1022	1035	2	6.5	IRKTLALDKTEQEA	9.3	0.4	10.5	0.4	18.2	0.4	25.7	0.5	33.3	0.9		9.2	0.4	11.4	1.2	17.8	0.4	25.8	0.6	34.2	0.9		10.2	0.3	12.8	0.4	18.7	0.7	28.3	0.6	39.4	0.6		9.9	0.5	12.9	0.2	18.7	0.6	28.6	0.3	41	1		10.2
1022	1038	2	9.3	IRKTLALDKTEQEALEY	7.1	0.3	8.6	0.1	14.6	0.1	21.7	0.4	28.6	0.1		7.4	0.3	8.9	0	14.9	0.5	22.1	0.1	28.9	0.2		8.4	0.4	10.8	0.1	15.3	0.3	25	0.3	37.5	0.7		7.9	0.3	10.8	0.4	15.7	0.3	24.5	0.5	39.2			8.1
1029	1037	2	6.6	DKTEQEALE	11.5	0.5	14.7	0.7	24	0.6	34.6	1.2	42.4	1.5		12.1	0.5	15.1	0.8	24.2	0.6	35.2	1.1	43.8	0.9		13	0.3	18	1.6	25.3	0.2	37.3	1	46.5	1.7		13	0.2	17.5	0.4	25.2	1.2	37.1	1.3	47.7			13.4
1029	1038	2	8.8	DKTEQEALEY	9.7	0.5	11.6	0.8	20.8	0.2	30.6	0.1	40.1	0.3		9.9	0.2	12	0.1	20.6	0.6	32.1	0.5	40.4	0.7		11.6	0.3	15.1	0.4	22.6	0.4	35.8	0.7	51.5	1.2		11.1	0.1	15.3	0.5	22.5	0.5	35.8	0.4	52.7			11.2
Comparing p110α Mutant Site WT vs H1047R, M1043L, Δc in basal and pY activated states (Used in Fig 5, fig S6 and S7)					% Deuterium
					WT											WT + pY											p110aΔc											p110aΔc + py											H1047R
S	E	Z	RT	Sequence	0.3	SD	3	SD	30	SD	300	SD	3000	SD		0.3	SD	3	SD	30	SD	300	SD	3000	SD		0.3	SD	3	SD	30	SD	300	SD	3000	SD		0.3	SD	3	SD	30	SD	300	SD	3000	SD		0.3
1038	1059	4	12.74	YFMKQMNDAHHGGWTTKMDWIF	15.955	0.148159	21.2333	0.445198	25.6793	0.978358	25.2203	1.22346	25.425	0.0973396		16.9463	1.44016	22.1343	0.796192	25.149	1.06824	26.4985	0.0417193	25.619	0.889622
1039	1055	2	8.21	FMKQMNDAHHGGWTTKM	17.943	0.44964	20.1773	0.297504	23.8927	0.289559	25.981	0.514238	28.5713	0.0276827		17.9587	0.364006	20.8737	0.290078	24.3147	0.65691	26.309	0.569227	27.9463	0.578984																								30.6827
1039	1057	4	10.26	FMKQMNDAHHGGWTTKMDW	17.275	0.385454	20.6853	0.36885	22.8783	0.501455	24.39	0.269223	25.8663	1.12027		18.1787	0.23412	20.7293	0.592726	23.4733	0.587688	24.6867	0.633517	26.5287	0.635165																								26.5617
1040	1055	4	7.4	MKQMNDAHHGGWTTKM	20.2187	0.354583	22.922	0.167592	27.341	0.31248	29.215	1.19968	31.1247	0.209689		20.4543	0.937376	23.588	0.745307	28.3943	0.828502	29.493	0.985621	30.4003	0.944094																								33.1223
1040	1059	4	12.21	MKQMNDAHHGGWTTKMDWIF	17.5063	0.352117	23.738	0.664359	28.5293	0.110297	29.448	0.695548	29.3377	0.33444		18.442	0.692011	24.9677	0.676107	28.461	0.332608	28.876	0.510964	29.4463	0.343532																								25.0977
1056	1068	4	10.85	DWIFHTIKQHALN	40.914	0.309244	49.503	1.28578	54.1543	0.766379	54.862	1.16716	54.4037	0.923438		43.25	1.53943	51.261	1.28702	53.537	0.285242	55.1817	0.7119	54.7453	0.372688																								43.1337
1060	1068	1	4.19	HTIKQHALN	48.5997	2.30901	54.901	1.57501	57.8397	1.52126	55.9757	1.71861	54.901	0.497163		52.8117	1.35548	56.5487	1.11872	57.9133	0.0734938	57.4957	1.8285	56.5863	2.26814																								49.9993
Comparing p85α WT vs H1047R, M1043L, Δc in basal and pY activated states (Used in Fig 5, fig S6 and S7)					% Deuterium
					WT											WT + pY											p110aΔc											p110aΔc + py											H1047R
S	E	Z	RT	Sequence	0.3	SD	3	SD	30	SD	300	SD	3000	SD		0.3	SD	3	SD	30	SD	300	SD	3000	SD		0.3	SD	3	SD	30	SD	300	SD	3000	SD		0.3	SD	3	SD	30	SD	300	SD	3000	SD		0.3
8	24	2	9.1	YRALYDYKKEREEDIDL	6.22233	0.751879	8.754	0.404475	13.8867	0.418839	15.8867	0.7678	18.485	0.969901		6.009	0.663244	9.126	0.31163	13.444	0.508766	16.597	0.380619	16.154	0.231605		5.819	0.602726	8.664	1.00462	15.0293	0.906	18.1713	0.845742	18.4813	0.894563		6.269	0.277186	10.0053	0.911389	14.3467	0.563129	15.5293	0.545656	15.9253	0.65555		6.912
12	21	2	4.92	YDYKKEREED	17.3753	0.831268	24.2487	0.307305	39.9557	1.07201	42.0287	1.1753	43.374	0.876038		19.939	1.39951	24.3447	0.75047	40.651	0.605114	43.6607	1.39003	43.72	1.61179		18.5523	1.11559	25.7567	0.404	40.7613	0.415613	43.7553	1.28314	44.228	0.199188		19.2635	0.473054	24.794	1.47411	39.5067	0.68705	43.176	1.06084	43.0193	1.3796		19.7413
13	21	2	4	DYKKEREED	20.0133	0.683589	26.448	0.973724	43.7287	1.04335	48.032	1.38834	47.83	1.6819		22.5823	2.58453	28.8937	1.02542	45.0257	0.836159	47.0327	1.14205	49.296	2.37502		22.244	0.514849	30.6117	0.467886	46.4093	0.518733	46.7913	0.668364	49.801	0.424088		21.45	0.840043	28.562	1.2438	44.56	2.133	47.1463	0.302183	48.894	1.14382		21.456
14	21	2	3.63	YKKEREED	19.316	1.21408	24.026	1.18153	35.7737	0.905832	38.503	0.322782	38.449	1.04594		21.293	0.525555	25.1463	0.883951	35.5183	0.229178	38.1307	1.23591	40.408	0.663809		20.373	0.227857	26.462	1.38528	35.1093	1.27677	38.6713	0.838098	41.1217	0.952742		21.287	0.681651	26.0353	0.446773	36.8113	1.11636	39.0697	0.592144	39.3567	0.469166		21.3367
14	24	2	7.67	YKKEREEDIDL	9.65867	0.965674	10.9707	0.520616	14.496	0.161651	16.1203	0.38508	17.9303	0.587941		9.49233	0.293677	11.5603	0.272405	14.982	1.07193	16.2293	1.09193	17.011	0.549454		10.4593	0.145225	11.5007	0.106006	15.1947	0.735711	15.8327	0.976738	17.8277	1.10658		10.0355	0.464569	11.8087	0.388084	15.1937	0.32298	15.8687	0.247421	17.1807	0.859393		10.5593
25	30	1	10.36	HLGDIL	3.627	0.3245	2.449	0.505189	5.18767	2.09251	6.20267	1.01157	7.417	1.79801		3.55	0.319479	2.55267	0.516771	3.19333	0.814008	6.60867	1.0682	7.60033	0.996988		3.702	0.359426	2.67233	1.00126	5.09	1.37729	6.231	1.25253	6.58167	0.168218		3.992	0.0183848	3.52833	1.71455	3.88733	0.347549	7.11533	0.318874	8.04567	0.726602		3.432
25	37	3	10.2	HLGDILTVNKGSL	21.0207	0.216925	24.6263	0.410349	25.4753	0.741138	26.009	0.39136	25.2577	0.692721		22.0167	0.841809	25.1883	0.472614	25.5873	0.513007	26.1013	0.28912	25.5803	0.50139		22.002	0.15583	25.462	0.072753	25.6987	0.28081	25.989	0.206376	25.325	0.510072		22.256	0.0919239	25.1927	1.09353	25.9263	0.529721	26.358	0.781452	25.5163	0.343191		22.3963
31	37	1	5.92	TVNKGSL	62.3807	1.28325	73.205	0.652114	76.9603	1.08753	77.007	0.564465	74.4073	0.867508		66.803	1.49468	75.6547	0.507131	76.378	0.231058	77.176	0.424802	74.7203	1.04307		65.4147	0.884105	74.4493	0.627556	77.012	1.65222	77.072	0.72674	74.9897	1.63082		65.4975	0.0190919	74.909	1.98872	76.2817	1.45671	76.5737	0.764628	75.622	1.5905		67.496
38	52	2	9.28	VALGFSDGQEARPEE	20.6093	0.675731	30.2217	0.634385	50.7757	0.427502	59.0337	0.394655	57.4717	1.48327		22.4	1.15356	32.167	1.19762	50.7703	1.21192	58.9193	1.30724	57.858	0.513		22.3083	0.519119	32.4617	0.492545	51.9343	0.53249	59.145	0.814825	57.9007	1.13907		21.8855	0.724784	33.1573	1.03177	52.266	0.372779	58.8593	0.519442	58.4977	0.847973		22.8847
38	72	3	11.93	VALGFSDGQEARPEEIGWLNGYNETTGERGDFPGT	6.18733	0.411075	10.211	0.195824	22.4387	0.256188	30.6737	0.260358	33.9347	0.575974		7.01967	0.446404	11.231	0.229541	22.507	0.296155	30.664	0.435738	34.2087	0.160967		6.67633	0.336592	11.2293	0.120176	22.6903	0.373744	30.7813	0.613314	34.1123	0.556814		6.751	0.405879	11.3707	0.370002	22.949	0.479947	30.613	0.434742	34.6673	0.783684		6.951
38	73	3	12.55	VALGFSDGQEARPEEIGWLNGYNETTGERGDFPGTY	5.96533	0.404165	9.97867	0.250185	21.44	0.122119	29.4517	0.509369	32.8147	0.986333		6.75967	0.336096	10.9173	0.27148	21.5773	0.484822	29.4557	0.570355	33.3423	0.328531		6.50833	0.369955	10.7567	0.159507	22.2473	0.0900685	29.763	0.399083	33.4433	0.859859		6.7465	0.704985	11.226	0.355602	22.4103	0.286612	29.8137	1.0192	33.6353	0.516427		6.80267
53	60	1	12.76	IGWLNGYN	3.858	0.26382	5.717	0.424586	16.6333	0.381783	21.8477	0.192347	22.1517	0.92705		3.77267	0.458093	6.45933	0.283271	15.9123	0.134693	21.627	0.73477	22.4633	0.387678		3.71433	0.0722311	5.98067	0.267702	16.3747	0.467591	21.9193	0.625068	22.306	1.13987		3.793	0.138593	6.19367	0.379222	17.3437	0.549469	22.074	0.536339	22.2227	0.367824		3.89533
53	65	1	12.37	IGWLNGYNETTGE	1.85467	0.336854	2.90233	0.192723	8.256	1.21908	16.507	0.421427	27.123	0.923729		2.00433	0.675625	3.454	0.817327	9.147	0.628036	17.277	0.588207	27.8173	0.162297		1.75667	0.364667	3.48433	0.12079	9.04133	0.638013	17.2937	0.440829	28.2513	0.344596		1.2175	0.550836	3.12	0.542252	9.04967	0.69288	17.4623	0.86107	27.9207	0.376264		2.17067
53	72	3	12.12	IGWLNGYNETTGERGDFPGT	2.17433	0.161649	3.79667	0.0771384	12.1137	0.228108	18.177	0.301383	23.7233	0.108048		2.33033	0.0941134	4.28133	0.0731118	12.0887	0.248508	18.2407	0.290452	23.9353	0.230723		2.30267	0.198155	4.343	0.0753857	12.3187	0.287349	18.2147	0.347822	23.8543	0.308934		2.2905	0.267993	4.38733	0.0951753	12.586	0.188936	18.1767	0.138854	24.5133	0.396931		2.347
53	73	2	12.6	IGWLNGYNETTGERGDFPGTY	2.12867	0.236009	3.598	0.130242	11.0617	0.394127	16.894	0.352813	22.048	0.26229		2.33533	0.0244404	4.063	0.205297	11.1543	0.291685	16.9097	0.213439	22.5087	0.141737		2.29567	0.366915	3.899	0.051449	11.4623	0.396616	17.062	0.685521	22.6123	0.217865		2.3215	0.259508	4.131	0.0877268	11.619	0.289377	16.9697	0.263067	22.9187	0.328203		2.24267
59	72	2	8.39	YNETTGERGDFPGT	2.67667	0.544273	4.417	0.333065	13.033	0.154415	19.6867	0.0520032	30.2677	0.796256		2.929	0.214133	5.00867	0.0846719	13.245	0.391399	19.6763	0.354824	30.6923	0.264938		2.59	0.068942	4.293	0.208904	13.3117	0.323934	19.5177	0.40382	30.8887	0.397787		2.477	0.200818	4.737	0.036428	13.7557	0.270511	19.729	0.305089	30.1333	0.779686		2.702
59	73	2	9.45	YNETTGERGDFPGTY	3.372	0.409429	4.161	0.0975961	11.8247	0.281219	17.23	0.266803	26.0127	0.301631		4.05833	0.491162	4.871	0.260592	11.917	0.0217945	17.6997	0.460375	25.9357	0.183418		3.135	0.103286	5.36567	0.654783	12.121	0.46287	17.411	0.291079	26.206	0.487782		4.061	0.825901	5.201	0.510077	12.0147	0.5885	17.375	0.426582	25.981	0.519072		3.30567
73	106	5	6.72	YVEYIGRKKISPPTPKPRPPRPLPVAPGSSKTEA	46.748	0.659569	51.5177	0.49925	54.9393	0.395906	57.7973	0.526441	56.9823	0.217569		48.3023	0.829663	52.91	0.884426	55.5647	0.985162	57.597	0.247473	57.448	1.08639		48.5843	0.52804	52.401	0.888245	55.8083	0.626802	58.123	0.492355	58.109	1.23532		47.878	0.353553	52.879	0.703352	55.9977	0.404389	58.0617	0.250602	57.7303	0.949624		48.8867
73	112	5	7.3	YVEYIGRKKISPPTPKPRPPRPLPVAPGSSKTEADVEQQA	52.061	1.20328	56.5317	0.518784	59.0893	0.15955	61.4127	0.774123	60.9033	0.376513		52.9287	1.13537	58.183	0.722488	59.8633	1.06184	61.8	0.49544	60.9797	1.25088		53.969	0.594144	57.686	0.79791	60.1743	0.895868	61.89	0.188072	61.494	1.34116		53.073	0.571342	58.088	0.953906	60.2123	0.917093	61.7883	0.571077	61.557	0.985974		54.1343
74	106	5	6.49	VEYIGRKKISPPTPKPRPPRPLPVAPGSSKTEA	48.4233	0.995379	53.2563	0.444804	56.621	0.532014	59.0267	0.420381	58.495	0.160184		50.5103	1.20739	54.77	0.681567	56.803	0.85771	58.769	0.230775	58.8117	1.22253		50.5753	0.782634	54.513	0.997744	57.511	0.524707	59.3593	0.278671	59.2103	0.972365		50.1555	0.976514	54.4877	0.800488	57.2073	0.442374	59.3537	0.318153	59.0653	0.59704		51.125
74	107	5	6.11	VEYIGRKKISPPTPKPRPPRPLPVAPGSSKTEAD	47.907	1.16398	52.0937	0.241102	55.015	0.421572	57.3643	0.668	56.7343	0.278299		49.243	1.33896	53.681	0.754632	55.9383	1.16206	57.4947	0.441484	57.1683	1.83119		49.6143	0.462872	52.9157	0.62027	56.0907	0.937195	57.8607	0.22673	57.7427	1.41324		48.8095	0.826608	53.6467	0.838237	55.9963	0.923918	57.7913	0.785435	57.0147	0.260393		49.8487
74	112	5	6.93	VEYIGRKKISPPTPKPRPPRPLPVAPGSSKTEADVEQQA	54.7877	1.03863	59.381	0.452673	61.744	0.0824864	64.2953	0.623936	63.3307	0.277817		56.156	1.20296	61.1393	0.71827	62.6053	0.852038	64.2273	0.292037	63.5413	1.07395		56.588	0.68047	60.7447	1.0446	62.7693	0.650897	64.262	0.2452	64.0483	1.02549		55.697	0.767918	60.774	1.00171	62.9557	0.652733	64.4373	0.55298	64.0453	0.890987		56.9417
77	112	4	6.66	IGRKKISPPTPKPRPPRPLPVAPGSSKTEADVEQQA	59.646	1.52153	63.8823	0.926173	65.3227	0.12148	66.345	0.753094	64.6217	0.3449		61.8697	1.09037	65.6473	1.1168	65.911	0.847443	66.213	0.369582	65.1083	1.06656		61.2447	1.13921	65.6273	1.29126	66.3207	0.698023	66.2833	0.535467	65.5043	1.38626		60.7585	0.721956	65.7683	0.9415	65.9093	0.714315	66.4987	0.420731	65.6847	0.682517		61.6213
113	118	1	12.65	LTLPDL	6.887	0.90115	14.9037	0.537176	44.7687	0.532988	69.565	1.12979	69.2753	1.60884		8.37467	0.919872	16.6283	1.18542	45.3967	1.27031	69.3103	0.57107	68.9687	0.624019		8.48767	0.593799	17.3703	0.537466	46.4307	0.885423	68.9583	0.789533	69.3837	0.506068		9.132	0.868327	16.6893	0.980434	46.4777	0.413805	68.825	1.36951	69.83	0.131943		8.39367
119	132	2	13.38	AEQFAPPDIAPPLL	3.48733	0.38553	7.54633	0.320634	20.283	0.38947	29.0773	0.0410041	37.3357	0.458988		4.046	0.340586	8.40033	0.18393	20.1187	0.2435	29.253	0.296641	37.57	0.276702		4.253	0.323436	8.451	0.607789	20.444	0.123089	29.496	0.226077	37.832	0.483822		4.152	0.106066	8.63867	0.360034	20.4423	0.201108	29.2643	0.316914	38.1277	0.510496		4.23667
133	137	1	7.83	IKLVE	0.572333	0.250728	0.812667	0.524612	1.39933	0.188718	1.415	0.229972	3.421	0.337443		1.12267	0.518083	1.074	0.259825	1.48967	0.434988	1.126	0.575527	2.669	0.118647		1.509	0.410556	1.28333	0.0317857	1.19867	0.660765	1.36833	0.41259	3.14767	0.41728		1.326	0.414365	1.02367	0.0545191	1.25033	0.0947435	1.49733	0.0974491	2.84133	0.762596		1.15033
133	146	3	10.04	IKLVEAIEKKGLEC	3.96267	0.313647	6.575	0.325497	15.532	0.261207	27.728	0.661444	31.3023	0.398649		4.42633	0.287396	7.40733	0.554309	15.8497	0.339561	28.395	0.120129	31.0173	0.392925		4.96033	0.13238	7.935	0.234578	16.476	0.0773499	28.3807	0.458106	30.4567	1.39695		5.062	0.179605	7.952	0.319019	16.7443	0.247561	28.456	0.255678	31.2257	0.968534		5.37567
133	148	2	10	IKLVEAIEKKGLECST	9.438	0.249512	13.8743	0.285483	24.2953	0.42433	35.8097	1.20749	38.6523	2.02973		10.805	0.680514	15.2797	0.786614	24.259	0.505784	36.2087	0.862121	38.7613	0.858082		12.0317	0.133332	16.9143	0.584521	25.3293	0.236857	36.7133	0.977968	38.1937	1.77479		11.62	0.414365	16.4743	0.529721	25.6707	1.19709	36.758	0.583972	39.207	1.38155		12.1637
133	149	2	11.17	IKLVEAIEKKGLECSTL	8.74133	0.0417892	13.4547	0.154626	24.644	0.312495	41.0677	0.805988	43.7383	0.96815		9.72867	0.561286	14.6057	0.494434	24.897	0.240475	41.4487	0.314805	43.835	0.087023		11.003	0.478676	16.0053	0.346405	25.9527	0.291852	41.765	1.0218	43.478	1.42077		10.956	1.00551	15.9323	0.294313	26.1063	0.637164	41.3817	0.309717	44.275	1.40642		11.6357
136	146	2	7.28	VEAIEKKGLEC	4.979	0.172502	8.09767	0.185786	19.7233	0.426757	34.5257	1.25228	37.5447	0.95677		6.14333	0.496192	9.596	0.418326	20.8757	0.0969553	34.279	0.960047	37.745	0.352935		6.96567	0.498057	9.54733	0.269815	21.836	0.226663	35.3563	0.420298	38.424	1.23815		6.6205	0.365574	10.358	0.505042	21.8307	0.593681	34.487	0.580035	38.5353	1.03021		7.55367
136	149	2	8.86	VEAIEKKGLECSTL	9.19433	0.215354	13.7803	0.438245	24.7013	0.701573	41.9307	1.25887	44.0203	1.0728		10.1117	0.266776	14.8677	0.732148	25.3253	0.692366	42.0133	0.743553	43.7643	1.18769		11.5023	0.285561	15.8673	0.721023	26.184	0.688804	42.0477	1.88999	42.5593	0.55371		11.2955	0.267993	15.8087	0.162001	26.3	0.730979	42.3947	0.922971	44.7933	1.26772		11.9473
138	146	2	6.03	AIEKKGLEC	6.27467	0.237298	10.778	0.389978	26.0437	0.916068	45.4177	0.37228	48.9763	0.257962		7.36767	0.23099	11.8583	0.364843	26.6733	0.542594	45.4153	1.02489	50.0383	1.49593		8.59133	0.554936	12.8287	0.397019	28.1277	0.405839	45.875	0.340906	50.1217	1.12914		8.238	0.989949	12.8093	0.50648	27.6643	0.161373	45.384	0.536562	50.2363	1.00896		8.71367
149	158	2	7.08	LYRTQSSSNL	52.5813	0.998139	56.079	0.970546	58.5017	0.654839	65.2027	0.783263	64.678	0.658911		53.003	1.63799	57.8923	1.05463	58.9703	1.32651	65.3	0.99719	64.99	1.37292		52.728	0.450338	56.939	0.792144	59.6127	1.01907	65.4487	1.35151	65.7127	1.33756		52.783	1.79605	57.2773	1.2552	59.4737	0.864269	65.2937	0.674761	65.219	1.86938		52.972
150	158	2	6.13	YRTQSSSNL	60.6917	1.75114	65.062	0.347924	66.4313	0.715402	66.9393	1.24387	65.1087	0.274972		62.4867	1.68734	66.8753	1.50969	67.047	1.151	67.048	0.21144	65.5577	1.09256		61.1103	1.14688	66.176	1.10895	67.6593	0.994205	66.9083	0.462682	66.4617	1.27056		61.06	1.74514	65.5887	1.00473	66.8047	1.11559	67.1983	1.66317	66.1107	1.2636		61.9477
150	160	2	5.97	YRTQSSSNLAE	49.944	1.8992	57.641	0.554311	66.4127	0.669062	68.3403	1.01862	66.5573	0.209624		51.8533	1.63862	59.981	1.50809	66.915	0.828848	68.188	0.287129	67.245	1.64817		50.6537	0.919517	59.5243	0.901369	67.1723	0.996743	68.191	0.711589	67.569	1.25429		50.467	1.34067	58.8643	1.41806	66.822	0.76722	68.3577	1.07051	67.0477	0.785865		51.2643
159	165	2	10.63	AELRQLL	0.846	0.525187	3.986	0.858893	18.8937	1.62723	52.285	1.50581	82.9537	1.20898		1.86533	0.110518	4.16	0.191627	19.64	0.857507	56.1803	0.722973	81.871	1.3176		1.91433	0.205293	4.576	0.398569	19.7727	0.88071	53.2717	1.90856	81.8203	0.336793		1.394	0.47659	4.008	0.213586	19.807	1.16239	53.3733	2.50674	82.9367	1.89604		2.43133
162	169	2	8.86	RQLLDCDT	24.278	1.31228	31.1443	0.838198	35.844	0.43402	46.022	0.397106	62.0373	0.40986		26.0057	1.35393	31.3843	0.69855	36.4263	0.577564	46.5303	0.917394	66.96	0.99064		27.5667	1.23866	31.7347	0.775574	35.3837	0.658879	45.3863	0.667049	64.6613	1.36306		24.794	0.155563	32.794	1.68759	37.099	0.432005	43.7607	0.647649	63.3143	1.96128		28.854
162	173	2	9.55	RQLLDCDTPSVD	36.4343	0.580061	42.241	1.04806	44.9503	0.402992	52.5383	0.906449	63.1347	1.21575		37.8897	1.15093	42.9247	1.11547	45.1047	1.2805	52.5033	0.773868	63.6217	0.977063		39.1107	0.241608	42.4917	0.494454	46.2777	0.36541	53.1473	0.89409	63.5207	0.425902		38.484	0.217789	43.0103	1.02792	46.9563	0.265357	51.5757	1.91534	64.2537	0.980166		39.8003
166	173	1	6.71	DCDTPSVD	55.1323	0.776397	64.502	0.372332	65.9747	0.27521	66.8283	0.41041	64.414	0.688906		58.3867	1.16273	66.365	1.45849	66.662	1.34309	66.7887	0.656366	63.776	0.644053		57.893	0.281117	66.1597	1.62429	66.42	1.19544	66.728	0.171974	65.992	1.11929		56.3505	0.945402	66.1363	0.516125	66.97	1.45732	67.032	0.353343	66.1407	0.935148		59.278
177	185	1	9.93	IDVHVLADA	6.267	0.351209	9.92667	0.418385	12.399	0.378731	14.1903	0.143396	17.7117	0.144504		6.634	0.317681	10.673	0.284153	12.4167	0.230353	14.6257	0.161976	18.036	0.519381		5.90833	0.346354	10.23	0.343913	12.5213	0.249548	14.1187	0.140019	16.964	0.81546		6.3325	0.1393	10.3457	0.173509	12.4707	0.0900074	14.1467	0.38405	17.3837	0.252773		6.17333
177	186	2	12.79	IDVHVLADAF	4.79733	0.278757	7.572	0.200905	10.2563	0.66166	12.2443	0.173785	15.32	0.238799		5.673	0.301616	8.72	1.01654	9.931	0.200928	12.6343	0.968129	15.647	0.719639		4.61267	0.304797	9.336	1.35128	10.3177	0.682936	12.8203	1.30052	15.37	0.8548		5.275	0.902268	8.14233	0.368836	9.99833	0.326258	12.896	1.27665	15.6257	1.38037		5.68233
177	190	3	13.21	IDVHVLADAFKRYL	2.51667	0.21911	4.05533	0.417929	5.59167	0.585392	6.95867	0.645478	8.268	0.522422		2.87267	0.25852	4.55833	0.541071	5.74133	1.03998	6.64333	0.413823	8.501	0.767771		2.50833	0.724539	4.37667	0.316187	5.003	0.739231	6.64767	0.868581	8.21133	0.424681		2.635	0.101823	4.52367	0.476116	5.62533	0.685351	7.16633	0.560036	8.88833	1.51246		2.60067
177	202	4	14.22	IDVHVLADAFKRYLLDLPNPVIPAAV	5.34133	0.354628	7.14133	0.346203	9.65467	0.10982	10.7247	0.053454	15.7773	0.273293		5.60867	0.0770541	7.67133	0.0925707	9.74433	0.143465	10.8477	0.221798	16.0343	0.322025		5.46367	0.47342	7.89433	0.345636	9.82167	0.276241	11.0883	0.48481	15.8617	0.0387986		5.481	0.485075	7.699	0.160496	9.69567	0.41329	11.1093	0.336097	15.997	0.440214		5.64933
180	202	4	13.43	HVLADAFKRYLLDLPNPVIPAAV	4.982	0.643021	6.24633	0.0474271	7.85633	0.241363	8.81833	0.419743	13.295	0.315043		5.24167	0.391467	6.388	0.158654	7.68733	0.344958	8.82067	0.280728	13.2187	0.23437		5.144	0.229105	6.34	0.15262	7.68767	0.473513	9.29633	0.338386	13.3513	0.230448		5.063	0.842871	6.311	0.0713583	7.793	0.145341	9.14967	0.573172	13.504	0.443117		4.98467
186	202	2	12.33	FKRYLLDLPNPVIPAAV	7.653	0.23205	9.249	0.205823	12.252	0.145038	13.2337	0.163173	20.3777	0.409069		7.66633	0.203716	9.73333	0.116363	12.1603	0.11809	13.322	0.170344	20.5467	0.346996		7.42133	0.169016	9.84533	0.156845	12.1993	0.0643454	13.2573	0.1735	20.7003	0.399903		7.4495	0.205768	9.71067	0.198455	12.305	0.106663	13.3523	0.0709389	20.9873	0.407593		7.63167
186	203	3	12.66	FKRYLLDLPNPVIPAAVY	7.27233	0.354301	8.57533	0.281791	11.257	0.291252	12.222	0.277973	20.9043	0.394411		7.47967	0.1215	9.133	0.292717	11.3063	0.167157	12.4797	0.0680759	21.36	0.450823		7.36433	0.177787	9.52167	0.389586	11.438	0.209902	12.5123	0.444018	21.233	0.433139		7.506	0.366281	9.27067	0.148702	11.1337	0.0791854	12.5773	0.140233	21.505	0.512749		7.51033
207	218	2	9.44	ISLAPEVQSSEE	33.1233	1.01199	45.6177	0.88028	67.987	0.309574	69.601	1.40495	68.565	1.1236		36.0973	1.34163	48.292	1.16754	67.0257	0.839863	69.4207	0.697613	68.389	1.34536		35.165	0.849382	47.785	0.741707	68.024	0.62301	69.6113	1.67394	68.476	1.28551		35.147	0.803273	49.2347	1.18353	68.7603	0.419119	69.9643	0.60937	69.0243	0.843798		36.2543
207	219	1	10.58	ISLAPEVQSSEEY	31.2333	0.666001	42.983	0.843593	63.9527	0.557005	70.7163	1.2591	66.611	1.20777		33.4627	1.48369	44.8217	0.948676	62.2327	1.05121	70.2063	0.254669	69.0173	1.14432		32.098	0.889594	44.667	0.554548	62.7413	0.6314	70.6693	0.965054	67.2697	0.685153		32.1735	1.16885	44.8547	0.798039	64.576	0.347046	68.201	1.54306	68.5673	1.09226		33.8263
220	237	4	10.58	IQLLKKLIRSPSIPHQYW	4.799	0.147652	4.658	0.0361663	4.98067	0.147697	8.912	0.775259	27.0407	0.212342		4.749	0.161577	4.966	0.255537	5.111	0.170693	9.30067	0.153835	27.292	0.293469		4.88333	0.118682	4.714	0.0820183	5.22833	0.0439811	9.34867	0.275175	27.0683	0.542614		4.994	0.106066	4.90033	0.264848	5.17467	0.269303	9.34767	0.248601	27.3027	0.296928		4.865
223	237	2	9.12	LKKLIRSPSIPHQYW	7.28667	0.149514	6.935	0.116155	7.501	0.162231	11.3893	0.330854	28.9597	0.328406		7.29833	0.0299555	7.24767	0.364898	7.58733	0.221509	11.832	0.244	29.0703	0.382021		7.37633	0.105652	6.99633	0.273332	7.743	0.0900722	11.72	0.0564269	29.097	0.637463		7.4735	0.222739	7.15333	0.338894	7.819	0.264195	11.7463	0.159516	29.1873	0.431974		7.02267
238	247	3	13.83	LTLQYLLKHF	0.924667	0.717925	0.342333	0.195275	0.652	0.494301	0.779667	0.637075	1.17067	0.758173		0.586333	0.257622	1.04967	0.689772	0.574667	0.316212	0.370333	0.297167	1.12867	0.530381		0.316	0.294725	0.957	0.697617	0.429667	0.292763	0.559	0.493997	0.636667	0.0757914		0.923	0.274357	0.531333	0.431325	0.604333	0.625385	0.539667	0.608536	0.932333	0.330219		1.11767
238	261	4	13.8	LTLQYLLKHFFKLSQTSSKNLLNA	8.16333	0.179023	10.0127	0.320718	13.6257	0.207331	17.5697	0.159168	22.8807	0.284507		8.41233	0.456217	10.4167	0.432382	13.879	0.14163	17.8213	0.313084	23.543	0.266231		8.09967	0.342739	10.239	0.123049	13.486	0.211028	17.6637	0.488553	23.033	0.108513		8.1735	0.225567	10.115	0.203929	13.4907	0.217532	17.8637	0.292292	23.3637	0.656937		8.05
242	261	4	10.68	YLLKHFFKLSQTSSKNLLNA	10.4947	0.277867	13.1267	0.316672	16.353	1.12635	22.9457	0.797067	29.7943	0.508348		11.4553	0.643806	13.357	0.757414	17.7453	0.308568	23.4553	0.395313	30.1597	0.122394		11.2083	0.753828	13.692	0.340577	17.7103	0.324968	22.9057	0.0652559	29.3027	0.657299		11.3105	0.106773	13.6207	0.560122	17.4367	1.31901	23.404	0.58643	29.6963	0.724896		11.154
244	261	3	9.16	LKHFFKLSQTSSKNLLNA	9.858	0.246441	11.9777	0.22239	16.102	0.267849	21.8497	0.223914	28.7717	0.531903		9.78633	0.515519	11.9873	0.216948	16.145	0.395713	22.0147	0.435259	29.1727	0.519514		10.2987	0.304265	12.1323	0.229112	16.3347	0.122932	21.967	0.441406	28.627	0.808601		10.086	0.148492	12.3017	0.160864	16.5157	0.344218	21.8943	0.416185	28.72	0.179198		9.976
262	272	2	13.48	RVLSEIFSPML	0.719333	0.085442	0.809333	0.0659571	1.359	0.180519	4.95933	0.122198	11.269	0.179268		0.871333	0.103317	1.01467	0.141931	1.48033	0.0642365	5.26167	0.233204	11.5907	0.107128		0.858	0.0582065	0.948	0.169576	1.35133	0.163096	5.11333	0.262451	11.4997	0.0705006		0.81	0.0537401	1.01167	0.193174	1.37867	0.0665006	5.091	0.324389	11.3687	0.133829		0.821
273	286	2	9.98	FRFSAASSDNTENL	40.9593	0.247759	43.4107	0.814804	45.894	0.744984	55.161	0.973213	55.0497	0.876727		42.058	1.13289	43.788	1.2731	46.4167	0.722583	56.0257	0.742297	55.797	0.310889		41.3583	0.607574	43.7023	0.78874	46.447	0.215307	55.8367	0.381369	54.676	0.841012		41.7505	0.292035	44.346	1.42685	47.453	0.821413	56.0427	0.278073	55.9843	0.308124		41.792
287	293	1	11.47	IKVIEIL	0.956667	0.0516753	0.609333	0.204627	0.983333	0.171506	1.14667	0.624244	1.654	0.144596		0.749	0.334893	0.69	0.264051	0.894667	0.158774	1.002	0.363858	1.55367	0.160407		0.511667	0.557557	0.942667	0.442123	0.859333	0.190027	1.37467	0.608859	1.74667	0.21491		0.8695	0.0205061	1.168	0.546513	0.900667	0.129083	1.121	0.340621	1.696	0.307449		0.769
294	328	3	9.34	ISTEWNERQPAPALPPKPPKPTTVANNGMNNNMSL	65.854	0.412566	68.8003	1.09716	68.519	0.350107	69.9163	1.02051	68.7233	1.04424		66.5173	0.974929	69.2353	1.73508	68.933	1.40871	69.752	0.746979	69.2967	0.567497		66.6423	0.544148	68.8223	0.455379	69.1733	0.10659	70.3	0.642629	68.689	0.682574		66.168	0.550129	69.8597	1.15128	70.125	0.39509	69.9123	0.359183	69.7353	0.578074		66.648
329	333	1	10.09	QDAEW	26.9103	0.710921	27.1903	0.203854	36.994	1.31746	47.1483	0.373246	48.358	2.32087		27.152	1.18062	27.6687	0.925869	35.2443	0.76605	46.9383	0.989546	47.9303	0.76265		26.1217	0.431859	26.8647	0.481632	34.4453	1.25332	47.4707	0.741643	46.9563	0.680287		26.555	0.151321	27.3717	0.389961	36.5193	0.330079	46.799	0.777855	47.3717	1.29918		26.6453
333	341	2	12.54	WYWGDISRE	11.613	0.440186	21.0367	0.742324	36.6537	0.539991	51.926	0.506963	53.4083	1.17285		16.6943	1.10746	21.6233	0.20288	27.6893	0.33378	46.709	0.551025	53.387	0.155792		12.2927	0.655702	21.74	0.417314	36.8683	0.783928	52.9463	1.22432	53.7077	0.329864		16.4835	0.946816	21.2263	0.214346	27.2237	0.354122	46.3637	0.96288	54.3147	0.544219		12.5633
334	341	2	10.03	YWGDISRE	14.9653	0.631615	25.623	0.918004	41.478	0.752598	59.2347	1.36418	61.4707	0.642488		21.1843	1.1792	26.5087	1.34415	32.4527	0.428553	52.988	0.669436	61.6937	0.319758		15.2493	0.427025	26.0423	0.296765	42.174	0.688392	60.1017	0.693189	60.869	0.944464		21.0095	0.546594	26.6773	0.767376	32.634	0.545517	52.122	0.563666	61.7287	0.608054		15.8403
334	355	3	11.22	YWGDISREEVNEKLRDTADGTF	6.002	0.255975	11.9033	0.591211	24.2257	0.223567	36.4643	0.874874	47.6147	1.11829		9.162	0.244006	14.0147	0.401809	21.0567	0.322959	35.7597	0.466789	47.5177	1.16718		6.13133	0.380053	12.8587	0.529389	23.492	0.433854	36.046	1.09368	45.8217	1.45378		8.887	0.80893	14.0543	0.639192	21.2663	0.553579	35.1693	0.476611	47.203	1.74452		6.51433
342	349	2	5.13	EVNEKLRD	4.215	0.962507	7.101	0.0997146	21.2287	0.965894	36.5063	1.12019	56.2783	0.330025		5.22733	0.234148	8.22933	1.08655	19.7413	0.942017	36.164	1.06813	55.7123	1.61518		5.30733	1.00579	8.122	0.855704	20.069	0.60065	33.02	1.00288	54.7747	1.01732		5.3885	0.545179	7.626	0.352107	18.7113	0.848948	36.4693	1.35951	55.9437	1.27583		5.68733
342	355	3	8.37	EVNEKLRDTADGTF	3.57233	0.36969	8.01967	0.220003	16.9547	0.164746	23.5477	0.472606	38.3677	0.453328		5.526	0.322144	10.6193	0.255684	16.5777	0.671105	24.2357	0.451779	37.8413	0.923361		4.12967	0.0480139	9.03433	0.271224	17.0183	0.494395	23.0517	0.1905	36.6353	0.971269		5.4325	0.263751	10.9403	0.41167	17.076	0.306152	24.16	0.75112	38.5293	0.920201		4.36933
342	356	3	10.1	EVNEKLRDTADGTFL	2.892	0.279505	6.33033	0.303793	15.0927	1.18162	20.1133	0.34682	33.1603	0.358644		4.988	0.655305	9.29567	0.186508	14.5397	0.13377	21.0153	0.360772	30.6933	0.502407		3.42967	0.35838	7.835	0.318266	14.939	0.67907	19.8813	0.250155	32.651	0.89478		4.411	0.189505	9.72867	0.763849	14.7723	1.01344	20.8417	0.874365	33.425	0.836267		4.10933
346	355	2	7.35	KLRDTADGTF	4.15567	0.672016	9.37033	0.102617	16.936	0.183633	19.9867	0.57086	30.7033	0.300919		6.93033	0.869452	12.5053	0.148709	17.5603	0.573807	21.2183	0.463772	30.824	1.4228		4.70933	0.669658	10.479	0.375725	17.391	0.435039	19.783	0.383579	30.7107	0.74643		6.4295	0.00636396	12.818	0.567136	17.3623	0.628834	20.8827	0.201922	31.0763	0.723301		5.33333
356	370	3	8	LVRDASTKMHGDYTL	18.6753	0.689163	18.1957	0.861559	23.0053	1.00278	27.4283	0.644829	27.9517	0.625751		14.0447	0.337012	17.0063	0.559366	20.009	0.612094	25.6823	1.03682	27.1747	1.03408		19.006	0.315025	18.849	0.333879	23.7853	0.55935	27.9767	0.639103	28.0843	1.14183		13.873	0.871156	16.9597	0.635815	20.207	0.80828	24.9467	0.596051	27.2963	1.37758		18.824
356	371	2	7.42	LVRDASTKMHGDYTLT	18.2677	1.34682	18.4303	0.682721	21.3093	0.142304	25.9973	1.11728	27.5927	0.589795		13.7027	0.534581	17.8037	0.819879	20.149	1.01427	24.8917	0.671591	26.7143	0.777258		18.6673	0.457277	18.4903	0.886788	22.734	0.168164	26.1417	1.15661	27.5157	1.06148		14.588	1.63342	16.5243	1.16833	19.265	0.655835	24.0333	0.670853	26.5183	1.05454		18.454
356	380	5	7.5	LVRDASTKMHGDYTLTLRKGGNNKL	8.66467	0.738654	8.96	0.539936	12.56	0.147959	16.3923	0.546838	21.259	0.361772		7.35	0.160234	9.51967	0.0235443	11.731	0.698403	15.8173	0.479746	19.7603	1.0875		8.514	0.384349	9.373	0.186518	13.1293	0.615232	16.578	0.520257	21.5033	1.28103		7.3765	0.536694	9.42367	0.562441	11.5523	0.508233	15.3603	0.701742	19.396	0.817396		8.67667
357	380	4	7.26	VRDASTKMHGDYTLTLRKGGNNKL	8.318	0.425126	8.57933	0.926685	12.2327	0.531	16.29	0.719753	21.3467	0.417845		7.07033	0.0172143	9.496	0.101237	11.5483	0.621249	14.9173	0.451417	19.5247	0.889945		7.635	0.259977	8.84433	0.562815	13.0517	0.518016	16.4643	0.318996	21.7223	1.03986		6.9495	0.600334	9.11467	0.243847	11.371	0.478627	14.9383	0.440956	19.6897	1.05122		8.53733
372	380	2	4.04	LRKGGNNKL	4.03667	0.887964	8.46833	0.503341	19.014	0.381076	24.7777	0.615308	39.6847	0.726221		10.594	0.861314	14.5763	0.605463	19.4343	0.332268	25.5167	1.28531	36.6607	0.956452		4.41333	0.544676	10.0983	0.373971	18.2833	0.556482	25.1933	0.328903	41.9667	0.680263		10.2115	0.490025	15.1803	0.273964	19.8207	0.828426	24.6373	0.467819	36.153	1.13945		5.534
373	380	2	3.78	RKGGNNKL	4.69367	0.399361	9.55	0.894725	19.5957	0.398278	25.3547	1.03712	36.208	0.86154		11.872	0.797347	15.439	0.202007	20.2777	0.0713606	24.386	1.11766	33.0997	1.66756		4.41533	0.622752	11.1173	0.294391	18.879	0.98917	24.7173	1.12512	37.8277	0.58385		10.715	0.44972	16.4787	0.401094	20.485	1.48177	24.493	0.55243	30.9857	1.24657		5.557
381	398	2	11.12	IKIFHRDGKYGFSDPLTF	12.817	0.10916	17.4987	0.540079	22.0817	0.101894	27.1317	0.877511	28.585	0.718501		7.56867	0.819321	13.47	0.620335	19.263	0.439724	26.0473	0.624399	28.1197	0.208924		13.6573	0.679877	18.64	0.642169	22.2647	0.478248	26.9863	0.427936	28.1033	0.481228		7.2205	0.0912168	13.1803	0.528424	19.4673	0.377087	25.2383	0.394201	27.8297	0.392981		14.1607
381	400	4	10.84	IKIFHRDGKYGFSDPLTFSS	12.9757	0.188855	17.1093	0.293103	21.3873	0.129616	27.654	0.841575	29.416	0.070342		8.06767	0.469129	13.462	0.563003	19.526	0.126194	27.1483	0.339655	29.0997	0.0976542		13.969	0.333783	17.5417	0.0571868	21.535	0.32504	28.3533	0.630315	28.765	1.00207		7.7605	0.375474	13.1363	0.439382	19.9017	0.33561	27.0697	0.230671	28.944	0.285722		14.0057
381	401	4	11.16	IKIFHRDGKYGFSDPLTFSSV	13.448	0.424226	19.464	0.324372	23.5117	0.0162891	28.757	0.841809	29.526	0.213277		9.587	0.741385	16.137	0.518695	21.8293	0.297036	28.0457	0.113094	29.535	0.235421		14.675	0.504887	20.1313	0.106829	23.701	0.340229	29.1643	0.686845	29.6993	0.740778		9.169	0.657609	16.1473	0.492904	22.268	0.186952	27.778	0.335894	29.5957	0.215087		14.9363
401	413	3	9.55	VVELINHYRNESL	5.739	0.604997	9.425	0.108862	24.1847	0.579384	26.013	0.467453	27.905	0.540977		4	0.0451331	7.42733	0.175924	17.237	0.437515	25.703	0.320838	27.642	0.314892		6.567	0.255693	11.4123	1.12556	25.1613	0.4015	26.4983	0.582633	27.9927	0.51994		3.4315	0.0883883	7.56767	0.184091	17.014	0.178076	26.1117	0.632092	27.6667	0.229068		7.31267
402	413	2	9.07	VELINHYRNESL	5.58333	0.252874	9.41767	0.187257	24.598	0.051643	26.1183	0.420733	26.3077	0.539927		3.499	0.16289	7.37067	0.644007	17.7323	0.559494	25.6067	0.494471	26.11	0.532962		6.67	0.202926	11.5137	0.268636	25.4647	0.256656	26.6457	0.244461	26.284	0.726869		3.369	0.258801	7.23567	0.301039	17.1133	0.125085	25.5517	0.262245	26.2553	0.261336		7.285
405	413	3	6.56	INHYRNESL	7.783	0.233778	13.949	0.242761	36.3153	0.347227	38.0977	0.690058	37.6047	0.352032		4.99367	0.611703	10.4957	0.328722	26.1713	0.328162	37.15	0.410113	37.6017	0.748328		9.41433	0.25613	16.6833	0.673083	37.8197	0.735205	38.121	0.489519	38.412	0.566374		4.574	0.0523259	10.245	0.525592	25.0193	1.08167	37.3697	0.73718	37.4903	0.902358		10.597
414	420	1	7.67	AQYNPKL	31.202	1.44291	44.0177	0.732325	75.707	0.10333	83.42	0.326798	81.4013	1.3719		5.07133	0.234984	15.5453	0.912628	51.2887	1.38853	79.8943	0.766186	81.6117	1.07701		36.126	0.940079	49.9687	0.304714	78.9367	1.09196	83.4543	1.00698	82.0407	1.21879		4.3745	0.306177	13.8033	0.899222	48.9697	1.33717	79.101	0.552329	82.2647	0.816432		39.2983
414	443	5	9.79	AQYNPKLDVKLLYPVSKYQQDQVVKEDNIE	26.3267	0.638155	33.1913	0.354748	46.8807	0.31719	54.4623	1.41535	57.022	0.618976		28.4223	1.26878	32.794	0.709839	42.8363	0.442086	52.3693	0.386681	55.1317	0.445527		27.8087	0.967536	34.692	0.213439	47.598	0.717749	55.583	0.976294	56.6653	0.871341		28.215	1.50472	33.2637	0.283726	43.328	0.786981	52.3263	0.338276	55.155	0.509271		28.0853
421	434	3	9.69	DVKLLYPVSKYQQD	21.6833	0.542784	26.4427	0.964004	36.6887	0.451779	44.3813	1.15188	49.8637	0.847063		22.4177	0.280017	26.867	0.81609	36.8063	1.26887	45.608	0.921774	47.079	1.21507		22.3043	0.751954	27.0987	0.373942	36.7337	0.683645	46.589	0.973022	52.0967	0.768851		22.5065	0.0572756	26.9457	0.602015	37.971	0.172948	44.4313	0.753459	47.457	0.475046		22.5277
421	456	4	10.39	DVKLLYPVSKYQQDQVVKEDNIEAVGKKLHEYNTQF	18.099	0.51291	22.6473	0.975265	29.5213	0.280347	37.5873	0.533067	49.9953	0.423512		20.95	0.736644	25.0387	1.01106	34.1817	0.460097	47.239	0.368586	55.616	0.310537		18.2893	0.187556	21.719	0.68149	29.906	0.633647	37.6747	0.374948	49.4027	1.46954		20.9105	0.251023	25.521	1.38408	35.2593	0.539513	48.1523	0.402896	56.481	0.892732		17.9317
457	466	3	6.38	QEKSREYDRL	1.796	0.239125	1.147	0.447235	1.071	0.563108	3.105	0.790833	9.48833	0.11106		1.622	0.821476	1.476	0.274192	1.74067	0.542111	3.703	0.267905	14.0707	1.09753		1.87333	0.793629	1.36367	0.341469	1.59433	0.885714	2.94133	0.0906661	8.992	0.172832		2.125	1.21905	0.920333	0.318283	1.72967	0.298331	3.835	0.395546	14.7933	1.05473		1.918
467	476	2	6.23	YEEYTRTSQE	1.22667	0.373484	1.29733	0.0195021	3.02733	0.416522	12.3407	0.615956	35.5027	0.468649		1.56933	0.429891	1.76333	0.28941	4.025	0.235459	16.1637	0.449055	40.9463	1.12483		1.34	0.305752	1.458	0.110991	3.28	0.236882	13.446	0.324264	36.9407	0.498448		1.612	0.0961665	2.04633	0.121706	4.56667	0.643027	17.389	0.471755	42.9523	0.964906		1.621
477	486	2	6.82	IQMKRTAIEA	1.08933	0.138479	0.973667	0.268226	1.011	0.256842	2.59567	0.370076	11.041	0.216564		0.985	0.701738	1.33667	0.236132	1.27933	0.324506	3.21667	0.206786	14.3467	0.339177		0.766	0.781616	1.27267	0.578832	1.12933	0.198031	2.32767	0.387599	11.1437	0.273738		1.186	0.226274	1.307	0.172659	1.00767	0.35124	3.761	0.345643	14.8453	0.608954		0.624667
508	520	3	5.36	YIEKFKREGNEKE	18.744	1.0359	27.6373	0.763703	48.5783	0.416805	55.1447	0.843555	51.37	0.749883		20.737	1.47525	28.5067	0.852006	48.271	0.757061	55.135	0.661628	53.062	0.295714		20.2833	1.6142	30.8407	1.88832	49.2153	0.710552	53.848	0.978811	53.833	1.11804		17.988	0.379009	28.8543	0.275645	46.5377	1.13735	52.9767	1.59236	51.981	0.296709		19.9983
508	537	4	9.41	YIEKFKREGNEKEIQRIMHNYDKLKSRISE	3.12167	0.152487	4.991	0.209902	14.3413	0.461044	25.05	1.0186	46.85	1.11316		3.34967	0.129701	5.25533	0.169777	14.4017	0.318717	26.3043	0.790907	46.2047	1.19384		3.23867	0.213517	5.45767	0.354926	19.1877	7.80747	25.6087	0.587355	44.407	2.43487		3.15	0.263044	5.58533	0.205001	14.959	0.424509	26.394	1.39458	45.8957	0.935009		2.95533
571	581	4	7.56	IQLRKTRDQYL	0.663	0.115365	0.562333	0.0720578	1.09867	0.158222	4.13167	0.259608	15.4563	0.635678		0.633333	0.0931254	0.615667	0.181913	1.118	0.213502	6.04033	0.216334	25.3613	0.997358		0.589333	0.100431	0.588667	0.193195	0.937	0.166304	3.86133	0.292235	15.3807	0.682507		0.6555	0.303349	0.614667	0.0887149	1.31333	0.131062	7.174	0.242081	29.574	1.14443		0.576333
582	606	4	10.09	MWLTQKGVRQKKLNEWLGNENTEDQ	15.786	0.0563205	20.326	0.773548	36.2253	0.668511	45.2287	1.39801	45.9907	0.671904		16.8387	0.515684	22.311	1.09152	38.969	0.913851	46.4123	0.432617	49.0237	0.200642		16.5117	0.216569	21.5797	0.458893	37.4043	0.196167	45.7303	0.196648	45.7203	1.2971		17.1505	0.178898	24.392	1.04447	41.607	0.995758	46.707	0.511637	49.48	0.441992		16.6057
610	637	5	7.77	VEDDEDLPHHDEKTWNVGSSNRNKAENL	10.4013	0.850593	15.483	0.402676	24.3307	0.440737	30.7697	0.0886585	38.0017	0.199254		6.908	0.324463	11.5223	0.34971	16.2837	0.489486	19.1003	0.0848901	25.2533	0.629429		10.922	0.28461	16.41	0.300601	25.071	0.440078	30.7293	0.376569	38.238	0.91155		6.5915	0.0289914	11.5323	0.303645	16.3437	0.308908	18.8733	0.377018	24.9087	0.593416		10.8373
610	646	5	8.37	VEDDEDLPHHDEKTWNVGSSNRNKAENLLRGKRDGTF	8.52667	0.51632	12.4313	0.554188	18.8837	0.634122	25.7067	0.307997	37.3013	0.020306		6.08933	0.137515	9.48867	0.301421	12.8733	0.707797	16.121	0.502519	23.1707	0.55621		9.08167	0.13571	13.129	0.337134	19.0227	0.733925	25.6647	0.398242	37.13	1.19017		5.9575	0.0459619	9.54433	0.512371	13.0617	0.384235	15.7917	0.596703	22.6947	0.547303		8.88333
612	637	4	7.74	DDEDLPHHDEKTWNVGSSNRNKAENL	11.19	0.518323	16.3867	0.482372	25.4173	0.93445	32.316	0.746188	40.4733	1.3128		6.85367	0.819582	11.882	0.258455	16.77	0.877002	19.981	0.453759	25.5117	0.355362		11.6593	0.0845833	17.3437	0.518861	25.6387	1.00038	31.924	1.00702	41.6897	1.0302		6.357	0.352139	12.0597	0.787707	16.716	0.584421	19.643	0.695244	25.5287	1.57307		11.6763
613	646	5	8.33	DEDLPHHDEKTWNVGSSNRNKAENLLRGKRDGTF	8.669	0.497401	12.4283	0.552247	19.0713	0.478866	26.9357	0.204876	38.9313	0.219227		6.08033	0.277777	9.39233	0.297735	13.102	0.442098	16.3723	0.592243	23.9627	0.669672		9.14633	0.118682	13.415	0.3018	19.7037	0.626589	26.9887	0.602476	38.7473	0.731082		5.9515	0.140714	9.62533	0.569238	13.1203	0.52742	15.9473	0.65341	23.5237	0.702141		8.92433
614	646	5	8.27	EDLPHHDEKTWNVGSSNRNKAENLLRGKRDGTF	9.056	0.634253	13.0277	0.677691	20.0607	0.610374	27.9517	0.423341	40.679	0.116116		6.24333	0.245773	9.74333	0.283673	13.1597	0.74909	16.9017	0.443148	24.7133	0.843959		9.60833	0.0770216	13.888	0.280929	20.153	0.55901	27.834	0.797617	40.4817	1.88754		5.978	0.0579828	9.73433	0.662221	13.3323	0.487854	16.473	0.609469	24.2353	0.735091		9.30967
638	647	2	7.46	LRGKRDGTFL	5.97533	0.469411	7.01933	0.588118	8.755	0.366986	12.93	0.342983	29.7343	0.599742		5.74633	0.0829478	7.598	0.321478	8.44767	0.761032	10.5987	0.374011	13.1577	0.720726		5.88267	0.490679	7.28467	0.172001	8.878	0.101533	12.0547	0.649636	29.5527	0.623963		5.491	0.42285	7.12333	0.461216	8.38267	0.188906	10.1527	0.365711	12.955	0.848539		6.082
647	656	2	4.14	LVRESSKQGC	37.855	0.677391	43.275	1.15253	49.3353	0.851415	54.66	0.495031	55.474	0.591554		25.7983	0.496018	30.0037	0.476035	35.463	0.110856	45.6743	0.753402	51.6007	1.01414		37.9873	0.57872	46.1657	0.771641	50.025	1.23311	56.457	0.63938	60.1713	1.06768		23.9625	0.243952	28.868	0.390649	35.359	0.976252	46.5283	0.96518	53.5427	0.101402		37.5393
647	657	2	5.7	LVRESSKQGCY	28.927	0.981259	34.7613	0.265745	44.6587	0.612017	50.6067	1.27205	51.707	0.241808		19.904	0.559453	22.5343	0.634289	27.1013	0.279468	36.441	0.170643	48.1733	1.426		29.6503	0.767908	35.9303	0.808074	45.0447	0.654845	50.1853	0.366964	53.2213	1.40647		18.796	0.285671	21.874	0.597568	26.4983	0.199525	36.0117	0.617532	48.1223	0.484634		29.777
647	660	3	6.13	LVRESSKQGCYACS	23.5703	0.960603	29.0727	0.0370045	36.7487	0.574392	42.566	1.23379	52.653	0.465088		15.785	0.390793	18.786	0.210445	22.1463	0.343881	30.3383	0.240452	40.153	0.474071		23.6767	0.41702	29.443	0.201671	37.0797	0.847577	41.9807	0.269043	53.5483	1.3495		15.518	0.0763675	18.1833	0.35068	21.692	0.214413	29.771	0.709135	39.6953	1.16797		24.164
648	656	2	3.8	VRESSKQGC	43.8607	1.06039	51.2693	2.14383	57.6963	1.03071	62.3123	0.828531	59.9953	1.126		29.0863	0.476483	34.042	1.66007	40.3923	1.03172	52.0913	1.57527	61.5187	2.07822		43.4987	1.2816	53.2993	1.86397	57.0463	1.57872	62.5513	0.392016	63.0263	0.435339		27.6255	0.919946	33.432	0.73645	41.2123	1.30988	53.5083	0.754988	60.902	2.06375		44.313
648	657	2	4.97	VRESSKQGCY	33.998	0.98707	41.3317	0.146889	53.5813	0.560234	58.8257	1.39809	56.185	1.2685		24.0347	0.46725	27.372	0.57162	32.1117	0.480115	43.3047	0.033828	55.8017	0.95756		35.4143	0.633048	42.9297	0.652691	53.0133	1.2354	59.535	1.54361	57.7483	1.8099		22.3305	0.0615183	26.3003	0.380605	31.9983	1.15296	42.955	0.264785	55.613	1.58603		35.8277
661	680	3	7.82	VVVDGEVKHCVINKTATGYG	12.124	0.434462	16.8033	0.613337	25.8157	0.192796	36.445	0.297713	49.1253	0.67976		8.82233	0.375953	11.2277	0.0410406	18.8573	0.353008	25.9133	0.0254231	31.2953	0.65311		12.292	0.324224	17.427	0.317463	25.8957	0.314134	35.3293	0.738686	49.2957	1.34204		9.1465	0.0360624	11.3667	0.459655	19.1417	0.111464	25.6173	0.183015	31.3653	0.584716		12.6033
661	687	4	10.73	VVVDGEVKHCVINKTATGYGFAEPYNL	12.435	0.797873	18.065	0.379479	30.9083	0.298587	39.36	0.96144	47.6203	0.854665		9.92567	0.324509	13.622	0.318539	22.192	0.345618	31.932	0.175579	36.2093	0.240887		12.4363	0.531528	18.2847	0.137885	30.7333	0.615502	39.2517	0.702677	47.0503	0.615518		9.7965	0.341533	13.775	0.286407	22.9583	0.509639	31.916	0.501856	36.3753	0.292262		13.11
661	691	3	12.01	VVVDGEVKHCVINKTATGYGFAEPYNLYSSL	13.7003	0.401757	19.8843	0.424105	32.1563	0.130201	40.496	0.569418	50.5763	0.657575		12.1427	0.655581	17.31	0.467722	25.3387	0.27916	34.1993	0.312993	41.1647	0.326414		13.9223	0.623075	20.8863	0.269177	31.9993	0.317856	40.436	0.720019	50.418	0.933588		12.099	0.571342	17.399	0.162714	25.8773	0.255891	34.354	0.375489	41.677	0.52745		14.491
662	680	3	7.27	VVDGEVKHCVINKTATGYG	13.2013	0.516373	18.2407	0.165899	28.2407	0.757285	38.135	0.559654	51.024	0.508133		9.696	0.267125	12.2893	0.199222	20.7	0.185922	27.8203	0.210571	33.5183	0.737716		13.6033	0.410523	18.967	0.619119	28.485	0.42708	37.467	0.424013	51.0107	1.55999		9.3825	0.120915	12.421	0.390933	21.0727	0.40421	27.4113	0.156465	33.5987	0.856759		13.8793
662	687	4	10.57	VVDGEVKHCVINKTATGYGFAEPYNL	12.9523	0.296928	19.128	0.288049	32.1487	0.323305	40.466	0.840251	48.5323	0.61926		10.5563	0.537633	14.45	0.305077	23.5503	0.223567	33.3493	0.0879451	37.8767	0.11909		13.4023	0.367044	19.5667	0.092029	32.066	0.374128	40.679	0.657633	48.4157	0.677089		10.355	0.291328	14.6457	0.264972	24.1847	0.306896	33.3843	0.300956	37.894	0.308409		13.821
681	687	1	11.15	FAEPYNL	30.2997	1.71438	42.0053	1.87008	60.1197	0.564247	64.935	2.10561	65.3577	0.450218		25.6793	1.24478	36.1843	0.647476	52.559	0.757723	64.6973	0.68382	65.971	0.814168		29.0633	1.03686	42.54	1.01104	59.6073	0.678063	67.2977	0.950571	65.6753	1.87965		24.329	0.291328	36.9533	1.88694	53.7107	0.785573	65.8197	0.974957	66.0643	1.10465		28.5973
688	693	1	5.55	YSSLKE	12.3193	1.04529	31.8607	0.406763	47.0773	0.510632	52.3867	0.796353	67.8523	0.0502129		16.4853	1.47626	36.5127	0.759936	45.6747	0.71012	47.9833	0.373179	60.3757	1.14971		12.7477	0.41697	34.566	0.757858	46.845	0.484201	52.362	0.34949	69.4717	0.825955		14.8285	0.402344	36.802	1.27496	45.0017	0.302067	47.876	0.237716	60.6747	1.22382		14.61
692	703	3	8.31	KELVLHYQHTSL	2.204	0.272666	4.26333	0.204564	7.88933	0.090185	14.598	0.417316	27.387	0.748327		1.90267	0.113006	3.41733	0.217611	4.951	0.346572	5.79367	0.128741	6.67533	0.0893999		2.358	0.0304138	4.3	0.0671044	7.883	0.183322	14.7107	0.4795	26.5813	0.718961		1.8905	0.0289914	3.38167	0.291164	5.095	0.10878	5.64033	0.243689	6.74867	0.352445		2.492
694	703	2	8.85	LVLHYQHTSL	2.93967	0.182155	5.45033	0.531792	10.1373	0.194898	19.2613	0.250921	27.2043	0.27829		2.484	0.202245	4.29167	0.301678	6.661	0.557727	7.511	0.205249	8.84533	0.418332		2.98133	0.272507	5.405	0.148199	10.0203	0.270489	18.966	0.333078	26.874	0.776394		2.4145	0.053033	4.42467	0.302523	6.868	0.203738	7.518	0.195517	8.84867	0.645151		3.10833
694	710	2	8.67	LVLHYQHTSLVQHNDSL	5.53	0.599986	7.61067	0.337082	15.1407	0.829972	24.5443	0.425715	27.4007	0.339833		1.433	0.113912	1.30533	0.324213	3.177	0.473298	8.70167	0.492397	10.5757	0.929914		5.17733	0.682135	8.39167	0.750761	15.209	0.648042	24.4587	0.407127	26.7723	1.4705		0.53	0.0707107	1.06333	0.508945	3.532	0.673962	8.58533	0.382952	10.4257	0.607378		5.46767
697	703	1	5.61	HYQHTSL	5.133	0.556935	9.46433	0.225549	17.7917	0.481097	30.1947	0.749337	32.2163	0.526218		4.24333	0.462813	8.018	0.519096	11.838	0.443355	13.59	0.699695	15.0103	0.854207		5.14033	0.625448	10.643	0.568173	17.329	0.817159	30.8943	0.346318	33.6207	0.951384		4.2175	0.724784	8.597	0.411481	11.069	0.504441	13.7993	0.597076	14.976	0.862284		5.58233
697	710	3	6.87	HYQHTSLVQHNDSL	7.71367	0.372217	11.889	0.134933	21.1943	0.116762	31.8227	0.600468	31.77	0.101148		1.363	0.243772	2.39167	0.0551483	4.95567	0.135942	12.0717	0.0935539	14.4667	0.532675		8.20767	0.203397	12.426	0.051643	21.152	0.179209	32.3087	0.0973875	32.1097	0.836211		1.428	0.268701	2.51533	0.261236	4.38133	0.33158	11.9403	0.420662	14.367	0.536187		8.11
704	710	1	5.97	VQHNDSL	14.41	0.937212	18.038	0.267602	28.239	0.39666	33.5283	1.24774	32.9037	0.218578		1.87533	0.281017	1.79367	0.223684	4.15333	0.208231	14.6547	0.273372	18.8207	0.66781		14.8287	1.14815	18.939	0.538852	28.4743	0.465594	33.8967	0.388013	33.4803	0.675187		1.4045	0.0657609	1.54433	0.138338	4.071	0.276718	14.153	0.448886	18.0483	0.584993		14.3927
704	711	1	4.82	VQHNDSLN	15.9613	1.24079	21.5177	1.06702	35.3447	0.966748	41.354	0.570611	40.2157	1.06759		4.897	0.207538	5.076	0.208612	14.5037	0.161072	25.3987	0.653258	28.406	0.465449		16.6727	0.293258	22.8253	0.523219	36.846	1.38124	39.658	1.07846	41.4353	0.971188		5.4865	0.0516188	4.50067	0.478966	13.6113	0.256672	25.1797	1.3536	27.6047	0.988823		15.3807
711	719	1	11.7	NVTLAYPVY	1.74333	0.168548	2.618	0.208847	4.635	1.06836	17.1707	0.823387	64.3533	0.783166		1.87067	0.254959	1.95333	0.281646	3.322	0.120611	10.559	0.124431	14.425	0.291707		1.92967	0.147961	1.685	0.05003	3.942	1.20228	16.307	1.17719	64.995	1.02991		1.747	0.411536	1.79367	0.300932	2.98133	0.282461	10.5123	0.334069	14.4947	0.0311341		1.77367
711	724	3	9.07	NVTLAYPVYAQQRR	25.4403	0.123589	30.9207	2.06824	34.016	0.407446	43.1883	0.322132	72.0613	0.952064		25.781	0.630719	28.8157	0.730741	33.1853	0.520504	41.608	0.578062	43.493	0.37704		25.9193	0.198848	28.8723	0.65224	34.0927	0.319639	43.497	0.800129	71.6913	0.718158		25.2585	0.0247487	28.687	0.523997	33.4077	0.265877	41.2897	0.193549	43.7237	0.524295		26.144
712	724	3	8.91	VTLAYPVYAQQRR	27.9247	0.191252	31.5047	0.350243	37.0527	0.410785	43.6773	0.833442	71.0877	0.409507		28.2867	0.586178	31.551	1.14092	35.9607	0.757823	40.5597	0.627761	40.0137	0.22984		28.5057	0.263092	31.8433	0.463743	37.139	0.316043	43.6383	0.286071	70.3537	0.259454		27.364	0.0509117	31.7023	0.808162	36.0377	0.515995	40.349	0.40281	40.092	1.08797		28.991
[truncated: 123 more columns]

## Sheet: Raw Data Fig. 5 A,C,D, S5, S6
Raw data for p110α HDX comparing WT vs H1047R, M1043L, dC in basal and pY activated states (Used in Fig 5, fig S6 and S7)
							0.3s						0.3s						0.3s						3s						3s						3s						30s						30s
State	Start	End	Sequence	Search RT	Charge	Max D	Start RT	End RT	#D	%D	Score	Conf	Start RT	End RT	#D	%D	Score	Conf	Start RT	End RT	#D	%D	Score	Conf	Start RT	End RT	#D	%D	Score	Conf	Start RT	End RT	#D	%D	Score	Conf	Start RT	End RT	#D	%D	Score	Conf	Start RT	End RT	#D	%D	Score	Conf	Start RT
WT	11	20	WGIHLMPPRI	11.8	3	6	11.93	12	0.768	12.807	0.869	High	11.92	12	0.776	12.926	0.9173	High	11.93	12	0.795	13.246	0.9237	High	11.92	12	1.319	21.99	0.9196	High	11.93	12	1.25	20.839	0.9108	High	11.92	12	1.333	22.209	0.9374	High	11.92	12	2.192	36.529	0.904	High	11.93
WT	11	23	WGIHLMPPRILVE	12.44	3	9	12.6	12.67	0.831	9.231	0.8872	Medium	12.59	12.67	0.782	8.692	0.8997	High	12.6	12.67	0.893	9.923	0.8622	Medium	12.6	12.67	1.385	15.384	0.913	High	12.6	12.67	1.328	14.754	0.8978	Medium	12.6	12.67	1.373	15.251	0.8999	Medium	12.6	12.67	2.76	30.663	0.8795	Medium	12.6
WT	24	33	CLLPNGMIVT	12.12	1	7	12.27	12.34	0.808	11.542	0.8567	Medium	12.27	12.33	0.706	10.089	0.8558	Medium	12.27	12.34	0.824	11.776	0.8422	Medium	12.27	12.34	0.804	11.481	0.7943	Medium	12.27	12.34	0.805	11.501	0.8375	Medium	12.27	12.34	0.819	11.706	0.8069	Medium	12.27	12.34	0.939	13.413	0.8778	Medium	12.27
WT	31	35	IVTLE	8.86	1	3	8.85	8.97	1.132	37.737	0.8749	Medium	8.85	8.97	1.064	35.476	0.8547	Medium	8.84	8.97	1.127	37.566	0.8598	Medium	8.85	8.97	1.53	50.993	0.864	Medium	8.84	8.97	1.564	52.121	0.8267	Medium	8.85	8.97	1.497	49.886	0.8275	Medium	8.84	8.97	1.67	55.66	0.8361	Medium	8.85
WT	36	42	CLREATL	8.39	2	5	8.2	8.39	0.119	2.384	0.8433	Medium	8.2	8.39	0.075	1.495	0.8708	Medium	8.2	8.39	0.092	1.846	0.8379	Medium	8.2	8.39	0.099	1.98	0.8734	Medium	8.2	8.39	0.097	1.931	0.8514	Medium	8.2	8.39	0.097	1.939	0.8289	Medium	8.2	8.39	0.115	2.291	0.842	Medium	8.2
WT	37	42	LREATL	7.56	1	4	7.46	7.81	0.065	1.613	0.8927	Medium	7.46	7.81	0.052	1.301	0.8725	Medium	7.46	7.81	0.068	1.702	0.8822	Medium	7.46	7.81	0.057	1.42	0.8908	Medium	7.46	7.81	0.062	1.544	0.8666	Medium	7.46	7.81	0.06	1.496	0.8741	Medium	7.46	7.81	0.067	1.676	0.8807	Medium	7.46
WT	43	49	ITIKHEL	7.46	1	5	7.29	7.54	0.034	0.677	0.9243	Medium	7.29	7.55	0.027	0.547	0.8744	Medium	7.29	7.54	0.032	0.64	0.9024	Medium	7.29	7.54	0.032	0.646	0.9031	Medium	7.29	7.54	0.023	0.466	0.9215	Medium	7.29	7.54	0.017	0.339	0.9091	Medium	7.29	7.54	0.036	0.72	0.9054	Medium	7.29
WT	43	62	ITIKHELFKEARKYPLHQLL	9.5	4	17	9.43	9.5	0.649	3.819	0.8999	Medium	9.43	9.5	0.563	3.311	0.8923	Medium	9.43	9.5	0.525	3.09	0.8502	Medium	9.39	9.46	0.936	5.504	0.8953	Medium	9.43	9.5	0.853	5.016	0.9117	Medium	9.43	9.5	0.879	5.173	0.9187	Medium	9.47	9.54	2.371	13.947	0.8886	Medium	9.43
WT	43	68	ITIKHELFKEARKYPLHQLLQDESSY	10.09	5	23	10.19	10.26	0.951	4.133	0.9079	Medium	10.19	10.26	0.791	3.438	0.9071	Medium	10.19	10.26	0.907	3.945	0.9195	Medium	10.19	10.26	1.335	5.804	0.8997	Medium	10.19	10.26	1.314	5.712	0.9084	Medium	10.19	10.26	1.3	5.65	0.8996	Medium	10.19	10.26	3.399	14.779	0.8778	Medium	10.19
WT	50	68	FKEARKYPLHQLLQDESSY	9.56	4	16	9.63	9.66	1.201	7.504	0.7959	Medium	9.63	9.66	1.098	6.862	0.7982	Medium	9.63	9.66	1.379	8.62	0.7548	Medium	9.63	9.66	1.492	9.323	0.8305	Medium	9.63	9.66	1.623	10.142	0.8187	Medium	9.63	9.66	1.619	10.116	0.8232	Medium	9.63	9.66	3.828	23.925	0.7826	Medium	9.64
WT	69	82	IFVSVTQEAEREEF	11.22	2	12	11.09	11.16	0.317	2.638	0.8173	Medium	11.09	11.16	0.181	1.508	0.8847	High	11.09	11.16	0.227	1.892	0.7147	Medium	11.09	11.16	0.69	5.747	0.9053	High	11.09	11.16	0.513	4.274	0.8374	Medium	11.09	11.16	0.57	4.75	0.8873	High	11.09	11.16	1.388	11.564	0.7513	Medium	11.09
WT	71	82	VSVTQEAEREEF	9.55	2	10	9.61	9.68	0.161	1.615	0.9116	High	9.61	9.68	0.133	1.33	0.909	High	9.61	9.68	0.16	1.6	0.9145	High	9.61	9.68	0.377	3.766	0.9173	High	9.61	9.68	0.355	3.55	0.9147	High	9.61	9.68	0.358	3.579	0.9141	High	9.61	9.68	1.372	13.723	0.9102	High	9.61
WT	83	91	FDETRRLCD	7.45	2	7	7.43	7.49	0.1	1.434	0.9275	High	7.43	7.49	0.085	1.221	0.9336	High	7.43	7.48	0.11	1.575	0.9105	High	7.43	7.49	0.109	1.557	0.9312	High	7.43	7.49	0.113	1.613	0.9327	High	7.43	7.49	0.107	1.533	0.9328	High	7.43	7.49	0.224	3.204	0.9096	High	7.43
WT	83	92	FDETRRLCDL	10.25	2	8	10.25	10.31	0.032	0.4	0.7806	Medium	10.25	10.31	0.049	0.617	0.7696	Medium	10.25	10.31	0.007	0.084	0.7673	Medium	10.25	10.31	0.055	0.686	0.7785	Medium	10.25	10.31	0.044	0.548	0.7765	Medium	10.25	10.31	0.221	2.766	0.71	Medium	10.25	10.31	0.077	0.962	0.8063	Medium	10.25
WT	92	99	LRLFQPFL	14.12	2	5	14.12	14.19	0.036	0.721	0.9169	High	14.12	14.19	0.001	0.012	0.9156	High	14.12	14.19	0.048	0.968	0.9263	High	14.12	14.19	0.036	0.728	0.9204	High	14.12	14.19	0.027	0.543	0.9191	High	14.12	14.19	0.02	0.399	0.9108	High	14.12	14.19	0.054	1.076	0.9138	High	14.13
WT	93	99	RLFQPFL	13.17	2	4	13.25	13.33	0.052	1.298	0.9495	Medium	13.25	13.32	0.034	0.857	0.9464	High	13.25	13.33	0.047	1.181	0.9569	Medium	13.25	13.33	0.039	0.972	0.9584	High	13.25	13.33	0.04	0.991	0.9525	Medium	13.25	13.33	0.043	1.076	0.9494	Medium	13.25	13.33	0.049	1.218	0.9422	Medium	13.25
WT	100	116	KVIEPVGNREEKILNRE	7.13	4	14	7.04	7.17	1.484	10.597	0.8942	Medium	7.04	7.18	1.423	10.167	0.8848	Medium	7.04	7.17	1.729	12.349	0.9009	Medium	7.04	7.17	2.57	18.359	0.9061	Medium	7.04	7.17	2.567	18.333	0.9039	Medium	7.04	7.17	2.273	16.235	0.8822	Medium	7.04	7.17	3.787	27.047	0.8959	Medium	7.04
WT	100	119	KVIEPVGNREEKILNREIGF	9.92	4	17	9.82	10.05	1.062	6.249	0.89	High	9.82	10.05	0.972	5.718	0.8828	High	9.82	10.05	1.062	6.248	0.8877	High	9.82	10.05	1.866	10.977	0.8883	High	9.82	10.05	1.829	10.757	0.8834	High	9.82	10.05	1.811	10.654	0.8833	High	9.82	10.05	3.323	19.549	0.9092	High	9.82
WT	120	127	AIGMPVCE	10.19	1	5	10.3	10.37	0.195	3.893	0.8753	Medium	10.3	10.37	0.164	3.29	0.8711	Medium	10.3	10.37	0.14	2.794	0.8692	Medium	10.3	10.37	0.325	6.503	0.8618	Medium	10.3	10.37	0.309	6.174	0.8724	Medium	10.3	10.37	0.386	7.725	0.8568	Medium	10.3	10.37	1.063	21.257	0.8822	Medium	10.3
WT	120	128	AIGMPVCEF	13.49	1	6	13.49	13.56	0.342	5.695	0.8408	Medium	13.48	13.56	0.153	2.552	0.8224	Medium	13.49	13.56	0.285	4.747	0.8048	Medium	13.49	13.56	0.509	8.482	0.8465	Medium	13.49	13.56	0.417	6.958	0.8329	Medium	13.49	13.56	0.487	8.114	0.8242	Medium	13.48	13.56	1.329	22.145	0.8565	Medium	13.49
WT	128	138	FDMVKDPEVQD	9.1	1	8	9.07	9.15	0.982	12.273	0.8838	Medium	9.07	9.15	0.829	10.369	0.8754	Medium	9.07	9.15	0.921	11.51	0.8649	Medium	9.07	9.15	1.261	15.76	0.9012	Medium	9.07	9.15	1.191	14.883	0.8876	Medium	9.07	9.15	1.307	16.343	0.8916	Medium	9.07	9.15	2.192	27.394	0.8444	Medium	9.07
WT	129	138	DMVKDPEVQD	7.26	1	7	7.31	7.38	1.071	15.307	0.8942	Medium	7.31	7.39	0.964	13.765	0.8646	Medium	7.31	7.38	1.022	14.601	0.8777	Medium	7.31	7.39	1.19	17	0.8973	Medium	7.31	7.38	1.18	16.859	0.8783	Medium	7.31	7.38	1.187	16.964	0.8887	Medium	7.31	7.38	1.876	26.8	0.8942	Medium	7.31
WT	131	138	VKDPEVQD	5.48	1	5	5.33	5.62	0.412	8.246	0.7593	Medium	5.33	5.62	0.38	7.596	0.675	Medium	5.33	5.62	0.397	7.936	0.8156	Medium	5.33	5.62	0.438	8.763	0.7878	Medium	5.33	5.62	0.48	9.601	0.7826	Medium	5.33	5.62	0.481	9.62	0.7101	Medium	5.33	5.62	0.933	18.659	0.8206	Medium	5.31
WT	139	144	FRRNIL	8	1	4	7.91	8.12	0.122	3.042	0.9012	Medium	7.91	8.12	0.091	2.27	0.8609	Medium	7.9	8.12	0.132	3.291	0.855	Medium	7.91	8.12	0.077	1.937	0.8897	Medium	7.91	8.12	0.112	2.807	0.8811	Medium	7.91	8.12	0.114	2.847	0.8935	Medium	7.9	8.12	0.166	4.151	0.8515	Medium	7.91
WT	139	146	FRRNILNV	9.23	2	6	9.28	9.35	0.317	5.283	0.9086	Medium	9.28	9.35	0.313	5.213	0.9023	Medium	9.28	9.35	0.34	5.659	0.908	Medium	9.28	9.35	0.713	11.883	0.904	Medium	9.28	9.35	0.66	10.995	0.8945	Medium	9.28	9.35	0.624	10.405	0.8903	Medium	9.28	9.35	1.517	25.278	0.9078	Medium	9.28
WT	145	149	NVCKE	4.22	1	3	4.27	4.34	0.151	5.036	0.796	Medium	4.27	4.34	0.065	2.166	0.81	Medium	4.27	4.34	0.122	4.083	0.7713	Medium	4.27	4.34	0.152	5.08	0.8098	Medium	4.34	4.42	0.166	5.531	0.7297	Medium	4.19	4.26	0.163	5.423	0.7481	Medium	4.27	4.34	0.204	6.808	0.7758	Medium	4.27
WT	147	152	CKEAVD	4.16	1	4	4.24	4.31	0.118	2.938	0.9028	Medium	4.25	4.32	0.114	2.855	0.8968	Medium	4.24	4.31	0.092	2.305	0.8875	Medium	4.24	4.31	0.087	2.175	0.8994	Medium	4.24	4.31	0.089	2.231	0.9056	Medium	4.24	4.31	0.209	5.225	0.8854	Medium	4.24	4.31	0.156	3.892	0.8906	Medium	4.24
WT	150	164	AVDLRDLNSPHSRAM	8.27	3	12	8.2	8.27	1.356	11.301	0.696	Medium	8.2	8.27	1.22	10.164	0.8193	Medium	8.2	8.27	1.286	10.72	0.7826	Medium	8.2	8.27	1.687	14.055	0.8872	Medium	8.2	8.27	1.723	14.359	0.8666	Medium	8.2	8.27	1.627	13.554	0.8922	Medium	8.2	8.27	2.543	21.196	0.7166	Medium	8.2
WT	153	163	LRDLNSPHSRA	4.81	3	8	4.73	4.81	1.303	16.284	0.9165	High	4.73	4.81	1.38	17.244	0.903	High	4.73	4.81	1.739	21.731	0.8739	Medium	4.73	4.81	1.801	22.516	0.9125	High	4.73	4.81	1.842	23.028	0.9123	High	4.73	4.81	1.874	23.421	0.9165	High	4.73	4.81	2.459	30.74	0.8993	Medium	4.73
WT	153	164	LRDLNSPHSRAM	5.86	3	9	5.81	5.89	1.01	11.222	0.947	High	5.82	5.89	0.97	10.783	0.9463	High	5.81	5.89	1.092	12.136	0.956	High	5.81	5.89	1.448	16.087	0.9503	High	5.81	5.89	1.442	16.019	0.9449	High	5.81	5.89	1.367	15.191	0.9414	High	5.81	5.89	2.001	22.229	0.9459	High	5.81
WT	165	191	YVYPPNVESSPELPKHIYNKLDKGQII	10.26	5	21	10.28	10.35	3.169	15.09	0.8625	Medium	10.28	10.35	2.992	14.249	0.8398	Medium	10.28	10.35	3.126	14.885	0.8514	Medium	10.28	10.35	4.67	22.238	0.8396	Medium	10.28	10.35	4.245	20.215	0.8409	Medium	10.28	10.35	4.302	20.486	0.841	Medium	10.28	10.35	6.246	29.742	0.8228	Medium	10.28
WT	165	192	YVYPPNVESSPELPKHIYNKLDKGQIIV	10.36	5	22	10.39	10.46	3.139	14.266	0.8774	Medium	10.39	10.46	2.999	13.633	0.8634	Medium	10.39	10.46	3.099	14.086	0.8649	Medium	10.39	10.46	4.762	21.647	0.8829	Medium	10.39	10.46	4.453	20.239	0.8715	Medium	10.39	10.46	4.589	20.861	0.887	Medium	10.39	10.46	6.504	29.563	0.8771	Medium	10.39
WT	191	195	IVVIW	14.28	1	3	14.17	14.23	0.026	0.865	0.9186	Medium	14.16	14.23	0.028	0.935	0.9306	Medium	14.16	14.23	0.008	0.256	0.9258	Medium	14.16	14.23	0.048	1.617	0.9161	Medium	14.16	14.23	0.023	0.766	0.905	Medium	14.16	14.23	0.019	0.65	0.9257	Medium	14.16	14.23	0.019	0.642	0.9095	Medium	14.17
WT	193	209	VIWVIVSPNNDKQKYTL	11.81	3	14	11.93	12	2.309	16.492	0.9093	Medium	11.93	12	2.328	16.629	0.8809	Medium	11.93	12	2.414	17.242	0.881	Medium	11.93	12	2.879	20.562	0.8229	Medium	11.93	12	2.803	20.024	0.8841	Medium	11.93	12	2.843	20.31	0.8728	Medium	11.93	12	4.597	32.837	0.8932	Medium	11.94
WT	196	220	VIVSPNNDKQKYTLKINHDCVPEQV	8.86	4	21	8.78	8.84	2.468	11.754	0.8381	Medium	8.78	8.84	2.43	11.57	0.8259	Medium	8.78	8.84	2.495	11.879	0.8245	Medium	8.78	8.84	3.778	17.989	0.8274	Medium	8.78	8.84	3.688	17.563	0.8163	Medium	8.78	8.84	3.525	16.787	0.8222	Medium	8.78	8.84	5.18	24.665	0.8261	Medium	8.78
WT	196	224	VIVSPNNDKQKYTLKINHDCVPEQVIAEA	9.88	5	25	9.83	9.89	2.229	8.918	0.8119	Medium	9.83	9.89	2.09	8.359	0.7978	Medium	9.83	9.89	2.34	9.358	0.7395	Medium	9.83	9.89	3.325	13.299	0.87	Medium	9.83	9.89	3.21	12.839	0.8285	Medium	9.83	9.89	3.177	12.706	0.8413	Medium	9.86	9.93	4.771	19.083	0.8208	Medium	9.83
WT	223	233	EAIRKKTRSML	5.33	3	9	5.25	5.32	2.943	32.705	0.723	Medium	5.26	5.34	2.931	32.565	0.8273	Medium	5.42	5.49	2.942	32.684	0.9455	High	5.42	5.49	3.223	35.809	0.954	High	5.42	5.49	3.26	36.222	0.9466	High	5.42	5.49	3.361	37.342	0.9393	Medium	5.42	5.49	3.913	43.476	0.9373	High	5.42
WT	234	241	LSSEQLKL	9.61	1	6	9.6	9.67	3.911	65.181	0.8383	Medium	9.6	9.67	3.802	63.361	0.8198	Medium	9.65	9.72	3.836	63.926	0.8057	Medium	9.65	9.72	4.467	74.449	0.7877	Medium	9.57	9.63	4.442	74.037	0.8248	Medium	9.65	9.72	4.378	72.973	0.7762	Medium	9.65	9.72	4.422	73.692	0.8163	Medium	9.58
WT	245	252	EYQGKYIL	10.36	2	6	10.34	10.58	1.458	24.296	0.9099	High	10.34	10.58	1.322	22.035	0.9109	High	10.34	10.58	1.41	23.492	0.9075	High	10.34	10.58	2.096	34.926	0.911	High	10.34	10.58	1.969	32.818	0.9146	High	10.34	10.58	1.981	33.009	0.9057	High	10.34	10.58	2.702	45.038	0.9117	High	10.34
WT	253	259	KVCGCDE	5.35	1	5	5.34	5.41	0.13	2.606	0.8976	Medium	5.35	5.41	0.179	3.579	0.8389	Medium	5.34	5.41	0.12	2.394	0.8856	Medium	5.34	5.41	0.142	2.846	0.907	Medium	5.34	5.41	0.206	4.122	0.8936	Medium	5.34	5.41	0.167	3.337	0.8976	Medium	5.34	5.41	0.577	11.533	0.8468	Medium	5.34
WT	253	260	KVCGCDEY	7.52	1	6	7.53	7.59	0.111	1.851	0.9052	Medium	7.53	7.6	0.112	1.872	0.9023	Medium	7.53	7.59	0.1	1.667	0.9013	Medium	7.53	7.59	0.133	2.224	0.8999	Medium	7.53	7.59	0.135	2.257	0.9085	Medium	7.53	7.59	0.185	3.089	0.9001	Medium	7.53	7.59	0.483	8.056	0.8644	Medium	7.53
WT	261	275	FLEKYPLSQYKYIRS	9.66	4	12	9.45	9.53	1.32	10.997	0.8944	Medium	9.45	9.52	1.261	10.512	0.8792	Medium	9.45	9.52	1.263	10.523	0.8425	Medium	9.45	9.53	1.603	13.355	0.9178	High	9.45	9.52	1.657	13.806	0.8993	Medium	9.45	9.53	1.608	13.397	0.9077	Medium	9.45	9.52	1.702	14.186	0.8467	Medium	9.45
WT	262	275	LEKYPLSQYKYIRS	8.91	4	11	9.02	9.1	1.084	9.854	0.9352	Medium	9.02	9.1	1.061	9.649	0.9408	Medium	9.02	9.1	1.086	9.871	0.9429	Medium	9.02	9.1	1.381	12.554	0.9048	Medium	9.02	9.1	1.347	12.246	0.9315	Medium	9.02	9.1	1.342	12.198	0.9165	Medium	9.02	9.1	1.395	12.681	0.9345	Medium	9.02
WT	279	287	LGRMPNLML	12.49	2	6	12.21	12.28	0.893	14.886	0.8552	Medium	12.21	12.28	0.804	13.399	0.9176	Medium	12.21	12.28	0.859	14.315	0.8712	Medium	12.21	12.28	0.928	15.474	0.9103	Medium	12.21	12.28	0.931	15.512	0.9139	Medium	12.21	12.28	0.907	15.114	0.9217	Medium	12.21	12.28	1.192	19.862	0.8738	Medium	12.21
WT	280	287	GRMPNLML	11.7	1	5	11.67	11.75	0.768	15.369	0.8909	Medium	11.67	11.75	0.855	17.106	0.8583	Medium	11.67	11.75	0.79	15.794	0.8378	Medium	11.67	11.75	0.846	16.929	0.9005	Medium	11.67	11.75	0.822	16.446	0.8775	Medium	11.67	11.75	0.808	16.157	0.872	Medium	11.67	11.75	1.087	21.739	0.8729	Medium	11.68
WT	294	301	YSQLPMDC	10.58	1	5	10.67	10.74	1.796	35.919	0.9253	Medium	10.67	10.74	1.769	35.387	0.8894	Medium	10.67	10.74	1.808	36.151	0.9111	Medium	10.67	10.74	2.136	42.714	0.9248	Medium	10.67	10.74	2.032	40.633	0.9194	Medium	10.67	10.74	2.028	40.552	0.9173	Medium	10.67	10.74	2.934	58.681	0.9156	Medium	10.67
WT	302	327	FTMPSYSRRISTATPYMNGETSTKSL	9.93	4	22	9.99	10.07	9.416	42.801	0.9238	High	9.99	10.07	9.559	43.452	0.9173	High	9.99	10.07	9.251	42.051	0.9175	High	9.99	10.07	9.963	45.287	0.9167	High	9.99	10.07	9.532	43.329	0.9281	High	9.99	10.07	9.693	44.061	0.9175	High	9.99	10.07	10.093	45.879	0.923	High	9.99
WT	308	327	SRRISTATPYMNGETSTKSL	7.88	3	17	7.77	7.85	8.571	50.417	0.9416	High	7.77	7.85	8.461	49.768	0.9362	High	7.77	7.85	8.648	50.87	0.9309	High	7.77	7.85	8.807	51.803	0.9404	High	7.77	7.85	8.824	51.905	0.9412	High	7.77	7.85	8.592	50.543	0.939	High	7.77	7.85	9.574	56.317	0.9195	High	7.77
WT	308	327	SRRISTATPYMNGETSTKSL	7.88	4	17	7.54	8.1	8.45	49.704	0.9012	Medium	7.55	8.1	8.293	48.784	0.8953	Medium	7.54	8.1	8.427	49.573	0.9103	Medium	7.54	8.1	8.769	51.585	0.901	Medium	7.54	8.1	8.687	51.098	0.9052	Medium	7.54	8.1	8.497	49.982	0.8927	Medium	7.54	8.1	9.247	54.392	0.9096	Medium	7.55
WT	321	327	ETSTKSL	5.45	1	5	5.35	5.42	1.167	23.33	0.8878	Medium	5.36	5.42	1.109	22.173	0.8554	Medium	5.35	5.42	1.324	26.487	0.8722	Medium	5.35	5.42	1.577	31.543	0.8729	Medium	5.35	5.42	1.533	30.65	0.8686	Medium	5.35	5.42	1.545	30.91	0.8581	Medium	5.35	5.42	2.514	50.287	0.8474	Medium	5.35
WT	328	334	WVINSAL	12.6	1	5	12.74	12.81	1.483	29.669	0.8886	Medium	12.74	12.8	1.487	29.741	0.8573	Medium	12.74	12.81	1.536	30.711	0.884	Medium	12.74	12.81	1.673	33.461	0.8365	Medium	12.74	12.81	1.642	32.833	0.868	Medium	12.74	12.81	1.668	33.353	0.8666	Medium	12.74	12.81	2.038	40.758	0.8924	Medium	12.74
WT	335	342	RIKILCAT	8.43	1	6	8.36	8.43	0.032	0.534	0.9325	Medium	8.36	8.43	0.031	0.514	0.9236	Medium	8.36	8.42	0.054	0.902	0.923	Medium	8.36	8.43	0.063	1.046	0.9419	Medium	8.36	8.43	0.061	1.014	0.9329	Medium	8.36	8.43	0.05	0.828	0.9363	Medium	8.36	8.42	0.282	4.696	0.9309	Medium	8.36
WT	335	342	RIKILCAT	8.43	2	6	8.21	8.65	0.025	0.418	0.9244	High	8.21	8.65	0.003	0.055	0.9196	High	8.21	8.65	0.021	0.351	0.9238	High	8.21	8.65	0.046	0.764	0.9214	High	8.21	8.65	0.003	0.043	0.9178	High	8.21	8.65	0.012	0.194	0.9103	High	8.21	8.65	0.269	4.486	0.9331	High	8.21
WT	343	350	YVNVNIRD	8.1	2	6	8.07	8.14	2.91	48.495	0.8373	Medium	8.07	8.14	2.82	46.996	0.8283	Medium	8.07	8.14	2.955	49.252	0.8162	Medium	8.07	8.14	3.738	62.292	0.8451	Medium	8.07	8.14	3.629	60.479	0.8103	Medium	8.07	8.14	3.653	60.886	0.8079	Medium	8.07	8.14	4.844	80.738	0.7577	Medium	8.07
WT	343	355	YVNVNIRDIDKIY	11.23	2	11	11.04	11.11	3.046	27.694	0.8986	Medium	11.03	11.11	2.976	27.05	0.8798	Medium	11.04	11.11	3.052	27.743	0.8927	Medium	11.04	11.11	3.971	36.1	0.8357	Medium	11.04	11.11	3.796	34.506	0.8878	Medium	11.04	11.11	3.901	35.462	0.8677	Medium	11.03	11.11	5.226	47.51	0.8801	Medium	11.04
WT	347	355	NIRDIDKIY	9.18	2	7	9.21	9.28	1.867	26.672	0.8807	Medium	9.21	9.28	1.813	25.9	0.8663	Medium	9.21	9.28	1.776	25.37	0.8801	Medium	9.21	9.28	2.247	32.105	0.8797	Medium	9.21	9.28	2.262	32.32	0.8713	Medium	9.21	9.28	2.162	30.887	0.8721	Medium	9.21	9.28	2.762	39.46	0.8769	Medium	9.22
WT	355	369	YVRTGIYHGGEPLCD	8.91	3	12	8.85	8.91	0.568	4.735	0.8888	Medium	8.85	8.91	0.415	3.46	0.8534	Medium	8.84	8.91	0.513	4.274	0.8836	Medium	8.85	8.91	0.568	4.73	0.8388	Medium	8.84	8.91	0.695	5.793	0.8855	Medium	8.85	8.91	0.64	5.334	0.8528	Medium	8.84	8.91	1.069	8.908	0.8583	Medium	8.85
WT	356	369	VRTGIYHGGEPLCD	8.32	2	11	8.26	8.32	0.344	3.132	0.8955	Medium	8.26	8.33	0.201	1.825	0.8723	Medium	8.26	8.32	0.265	2.413	0.8743	Medium	8.26	8.33	0.483	4.387	0.899	Medium	8.26	8.32	0.492	4.473	0.8952	Medium	8.26	8.32	0.449	4.082	0.8947	Medium	8.26	8.32	0.88	8.004	0.8695	Medium	8.26
WT	356	373	VRTGIYHGGEPLCDNVNT	8.53	3	15	8.66	8.74	0.367	2.446	0.9059	High	8.66	8.74	0.296	1.975	0.9096	High	8.66	8.74	0.326	2.172	0.907	High	8.66	8.74	0.64	4.264	0.9	High	8.66	8.74	0.689	4.592	0.8961	Medium	8.66	8.74	0.687	4.577	0.8944	Medium	8.66	8.74	1.629	10.861	0.9076	High	8.66
WT	356	390	VRTGIYHGGEPLCDNVNTQRVPCSNPRWNEWLNYD	11.28	5	30	11.26	11.34	0.969	3.23	0.8592	Medium	11.26	11.34	1.08	3.6	0.8952	High	11.26	11.34	1.018	3.395	0.84	Medium	11.26	11.34	1.884	6.281	0.879	High	11.26	11.34	1.721	5.737	0.8827	Medium	11.26	11.34	1.805	6.015	0.858	Medium	11.26	11.34	4.911	16.37	0.8194	Medium	11.26
WT	370	385	NVNTQRVPCSNPRWNE	7.93	3	12	7.86	7.94	1.528	12.731	0.8604	Medium	7.86	7.94	1.392	11.604	0.8712	Medium	7.86	7.94	1.478	12.316	0.8552	Medium	7.86	7.94	1.993	16.609	0.872	Medium	7.86	7.94	1.947	16.225	0.862	Medium	7.86	7.94	1.829	15.239	0.8865	Medium	7.86	7.94	3.875	32.291	0.8076	Medium	7.86
WT	370	389	NVNTQRVPCSNPRWNEWLNY	12.01	3	16	12.09	12.16	0.853	5.331	0.9172	High	12.08	12.16	0.825	5.158	0.9149	High	12.08	12.16	0.848	5.298	0.9102	Medium	12.08	12.16	1.432	8.951	0.9212	High	12.08	12.16	1.316	8.228	0.9151	High	12.08	12.16	1.361	8.508	0.9133	High	12.08	12.16	3.617	22.609	0.9066	High	12.09
WT	389	402	YDIYIPDLPRAARL	12.02	3	10	12.03	12.1	0.069	0.688	0.878	Medium	12.03	12.1	0.107	1.069	0.8595	Medium	12.03	12.1	0.064	0.64	0.854	Medium	12.03	12.1	0.129	1.291	0.8581	Medium	12.03	12.1	0.098	0.981	0.8818	Medium	12.03	12.1	0.208	2.081	0.8565	Medium	12.03	12.1	0.397	3.975	0.8646	Medium	12.04
WT	391	402	IYIPDLPRAARL	11.11	3	8	11.13	11.2	0.082	1.02	0.9056	High	11.13	11.2	0.063	0.788	0.9195	High	11.13	11.2	0.074	0.92	0.9214	High	11.13	11.2	0.068	0.846	0.9088	High	11.13	11.2	0.072	0.9	0.9199	High	11.13	11.2	0.075	0.934	0.9131	High	11.13	11.2	0.073	0.907	0.9197	High	11.13
WT	391	404	IYIPDLPRAARLCL	12.7	3	10	12.85	12.92	0.037	0.373	0.77	Medium	12.85	12.91	0.075	0.755	0.8238	Medium	12.85	12.92	0.088	0.884	0.7276	Medium	12.85	12.92	0.085	0.847	0.8171	Medium	12.85	12.91	0.086	0.861	0.8296	Medium	12.85	12.91	0.091	0.907	0.7998	Medium	12.85	12.91	0.082	0.819	0.7789	Medium	12.85
WT	405	429	SICSVKGRKGAKEEHCPLAWGNINL	10.57	5	22	10.56	10.62	0.904	4.111	0.9315	High	10.56	10.62	0.914	4.157	0.9392	High	10.56	10.62	0.953	4.33	0.9344	High	10.56	10.62	0.996	4.529	0.9302	High	10.56	10.62	0.959	4.358	0.9356	High	10.56	10.62	0.989	4.495	0.9313	High	10.56	10.62	1.025	4.66	0.9372	High	10.56
WT	408	429	SVKGRKGAKEEHCPLAWGNINL	10.46	4	19	10.54	10.62	0.852	4.483	0.8764	High	10.54	10.62	0.875	4.603	0.8622	Medium	10.54	10.62	0.898	4.724	0.8736	Medium	10.54	10.62	1.022	5.379	0.8817	High	10.54	10.62	0.924	4.866	0.8739	Medium	10.54	10.62	0.958	5.043	0.8803	High	10.54	10.62	1.024	5.392	0.8712	High	10.54
WT	430	436	FDYTDTL	11.33	1	5	11.57	11.64	0.097	1.936	0.8035	Medium	11.57	11.64	0.085	1.697	0.7997	Medium	11.57	11.64	0.104	2.089	0.8225	Medium	11.57	11.64	0.103	2.065	0.7735	Medium	11.57	11.64	0.069	1.37	0.8226	Medium	11.57	11.64	0.138	2.764	0.8081	Medium	11.57	11.64	0.126	2.527	0.836	Medium	11.57
WT	430	443	FDYTDTLVSGKMAL	12.28	2	12	12.2	12.27	0.826	6.884	0.8282	Medium	12.2	12.27	0.739	6.159	0.9167	Medium	12.2	12.27	0.888	7.402	0.8166	Medium	12.2	12.27	1.24	10.335	0.9174	Medium	12.2	12.27	1.211	10.092	0.9024	Medium	12.2	12.27	1.239	10.329	0.9139	Medium	12.2	12.27	2.248	18.732	0.8529	Medium	12.2
WT	437	443	VSGKMAL	8.15	1	5	8.1	8.17	0.715	14.292	0.8929	Medium	8.1	8.17	0.67	13.399	0.8769	Medium	8.1	8.16	0.69	13.793	0.8798	Medium	8.1	8.17	1.16	23.205	0.8929	Medium	8.1	8.17	1.166	23.329	0.8809	Medium	8.1	8.17	1.168	23.359	0.8689	Medium	8.1	8.16	1.944	38.87	0.8773	Medium	8.1
WT	444	454	NLWPVPHGLED	11.86	1	7	11.91	11.98	0.951	13.585	0.9121	High	11.92	11.99	0.93	13.287	0.8951	Medium	11.91	11.98	0.985	14.073	0.8971	Medium	11.83	11.9	1.084	15.479	0.909	High	11.91	11.98	1.044	14.915	0.9006	High	11.91	11.98	1.168	16.688	0.8865	Medium	11.91	11.98	1.9	27.143	0.9039	Medium	11.91
WT	444	473	NLWPVPHGLEDLLNPIGVTGSNPNKETPCL	14.01	3	23	14.11	14.17	1.428	6.211	0.9222	High	14.1	14.17	1.414	6.149	0.9099	High	14.11	14.17	1.466	6.376	0.9179	High	14.11	14.17	2.067	8.989	0.903	High	14.11	14.17	1.988	8.643	0.9115	High	14.11	14.17	2	8.697	0.911	High	14.11	14.17	4.225	18.37	0.9037	High	14.11
WT	444	474	NLWPVPHGLEDLLNPIGVTGSNPNKETPCLE	13.96	3	24	13.99	14.07	1.427	5.947	0.9117	High	13.99	14.06	1.392	5.8	0.9119	High	13.99	14.06	1.479	6.162	0.9114	High	13.99	14.06	2.088	8.701	0.9099	High	13.99	14.06	1.987	8.281	0.916	High	13.99	14.06	1.971	8.211	0.908	High	13.99	14.06	4.238	17.657	0.9106	High	13.99
WT	444	475	NLWPVPHGLEDLLNPIGVTGSNPNKETPCLEL	14.07	3	25	14.14	14.21	1.361	5.445	0.9034	High	14.14	14.21	1.314	5.254	0.8843	Medium	14.14	14.21	1.389	5.556	0.8916	Medium	14.14	14.21	1.993	7.972	0.8906	High	14.14	14.21	1.843	7.373	0.8957	High	14.14	14.21	1.848	7.392	0.9081	High	14.14	14.21	3.893	15.573	0.8908	High	14.14
WT	456	473	LNPIGVTGSNPNKETPCL	10.2	2	13	10.21	10.28	1.147	8.823	0.9276	High	10.2	10.28	1.032	7.936	0.9291	High	10.2	10.28	1.144	8.803	0.9146	High	10.21	10.28	1.768	13.603	0.9232	High	10.2	10.28	1.713	13.18	0.9169	High	10.2	10.28	1.734	13.342	0.9255	High	10.2	10.28	2.798	21.521	0.9095	High	10.21
WT	456	474	LNPIGVTGSNPNKETPCLE	9.55	2	14	9.65	9.73	1.153	8.235	0.9246	High	9.65	9.73	1.041	7.433	0.9293	High	9.65	9.73	1.157	8.265	0.9199	High	9.65	9.73	1.771	12.65	0.9086	High	9.65	9.73	1.7	12.143	0.921	High	9.65	9.73	1.737	12.405	0.9081	High	9.65	9.73	2.769	19.776	0.922	High	9.65
WT	474	478	ELEFD	10.48	1	3	10.57	10.67	0.07	2.335	0.8688	Medium	10.56	10.67	0.09	3.001	0.8661	Medium	10.57	10.67	0.066	2.215	0.8541	Medium	10.57	10.67	0.047	1.577	0.8621	Medium	10.57	10.67	0.096	3.209	0.847	Medium	10.57	10.67	0.067	2.217	0.8596	Medium	10.57	10.67	0.052	1.733	0.8742	Medium	10.57
WT	483	491	VVKFPDMSV	11.11	2	6	11.06	11.14	1.391	23.179	0.9379	High	11.06	11.14	1.365	22.743	0.9299	High	11.06	11.14	1.425	23.747	0.938	High	11.06	11.14	1.648	27.471	0.9245	High	11.06	11.14	1.586	26.43	0.921	High	11.06	11.14	1.574	26.231	0.9245	High	11.06	11.14	1.951	32.523	0.9275	High	11.06
WT	492	506	IEEHANWSVSREAGF	10.09	3	13	9.97	10.05	5.336	41.043	0.8429	Medium	9.97	10.04	5.324	40.956	0.8607	Medium	9.97	10.04	5.182	39.862	0.803	Medium	9.97	10.05	6.305	48.497	0.8788	Medium	9.97	10.05	6.033	46.406	0.8223	Medium	9.97	10.05	6.201	47.7	0.8523	Medium	9.97	10.04	7.008	53.907	0.7735	Medium	9.97
WT	507	522	SYSHAGLSNRLARDNE	6.49	3	14	6.57	6.65	6.34	45.282	0.9233	Medium	6.57	6.65	6.176	44.117	0.9156	Medium	6.57	6.65	6.42	45.86	0.8932	Medium	6.57	6.65	6.432	45.943	0.9312	Medium	6.57	6.65	6.56	46.854	0.9101	Medium	6.57	6.65	6.266	44.758	0.9055	Medium	6.57	6.65	6.407	45.765	0.9126	Medium	6.57
WT	507	531	SYSHAGLSNRLARDNELRENDKEQL	7.72	5	23	7.75	7.82	7.254	31.537	0.9082	High	7.75	7.82	6.762	29.4	0.9051	High	7.75	7.82	7.356	31.981	0.9096	High	7.75	7.82	7.684	33.407	0.8951	Medium	7.75	7.82	7.988	34.729	0.8908	Medium	7.75	7.82	7.614	33.105	0.8305	Medium	7.75	7.82	9.147	39.771	0.8966	Medium	7.75
WT	508	522	YSHAGLSNRLARDNE	6.39	4	13	6.39	6.46	6.213	47.794	0.9037	High	6.39	6.46	6.146	47.278	0.9082	High	6.39	6.46	6.508	50.062	0.8838	High	6.39	6.46	6.356	48.89	0.9122	High	6.39	6.46	6.372	49.014	0.8881	Medium	6.39	6.46	6.285	48.347	0.8785	Medium	6.39	6.46	6.364	48.956	0.8916	High	6.39
WT	523	533	LRENDKEQLKA	5.18	2	9	5.17	5.23	1.076	11.959	0.9238	Medium	5.17	5.24	1.116	12.404	0.88	Medium	5.17	5.24	1.194	13.261	0.9205	Medium	5.17	5.24	1.536	17.07	0.9253	Medium	5.17	5.23	1.475	16.393	0.9041	Medium	5.17	5.23	1.557	17.302	0.8768	Medium	5.17	5.23	2.931	32.569	0.9285	Medium	5.17
WT	524	533	RENDKEQLKA	4.55	3	8	4.54	4.61	0.514	6.427	0.9508	High	4.54	4.61	0.487	6.092	0.956	High	4.54	4.61	0.539	6.74	0.9457	High	4.54	4.61	0.956	11.953	0.9457	High	4.54	4.6	0.95	11.879	0.9515	High	4.54	4.61	0.996	12.455	0.9454	High	4.54	4.6	2.306	28.824	0.9508	High	4.54
WT	524	551	RENDKEQLKAISTRDPLSEITEQEKDFL	11.54	4	25	11.56	11.7	0.91	3.642	0.9315	High	11.56	11.7	0.811	3.243	0.9222	High	11.56	11.7	0.991	3.964	0.9146	High	11.56	11.7	1.665	6.661	0.9322	High	11.56	11.7	1.585	6.341	0.9287	High	11.56	11.7	1.659	6.634	0.9402	High	11.56	11.7	4.053	16.214	0.9132	High	11.57
WT	532	551	KAISTRDPLSEITEQEKDFL	11.91	3	17	12.06	12.14	0.667	3.924	0.9174	Medium	12.06	12.13	0.628	3.694	0.9003	Medium	12.06	12.13	0.719	4.232	0.9087	Medium	12.06	12.13	1.206	7.094	0.893	Medium	12.06	12.13	1.158	6.812	0.9079	Medium	12.06	12.13	1.173	6.903	0.8928	Medium	12.06	12.13	2.663	15.665	0.899	Medium	12.06
WT	534	551	ISTRDPLSEITEQEKDFL	12.65	3	15	12.5	12.66	0.87	5.8	0.8892	High	12.5	12.66	0.691	4.605	0.8986	High	12.5	12.66	0.846	5.64	0.8763	Medium	12.5	12.66	1.344	8.957	0.904	High	12.5	12.66	1.286	8.576	0.901	High	12.5	12.66	1.327	8.849	0.8841	High	12.5	12.66	2.779	18.527	0.8969	High	12.51
WT	552	560	WSHRHYCVT	6.39	2	7	6.25	6.32	0.149	2.127	0.8728	Medium	6.25	6.32	0.155	2.221	0.8216	Medium	6.25	6.32	0.165	2.364	0.7893	Medium	6.25	6.32	0.133	1.894	0.9066	Medium	6.25	6.32	0.194	2.772	0.888	Medium	6.25	6.32	0.175	2.498	0.879	Medium	6.25	6.32	0.842	12.032	0.7333	Medium	6.25
WT	552	570	WSHRHYCVTIPEILPKLLL	12.91	4	15	13.1	13.18	0.08	0.534	0.9316	High	13.1	13.17	0.038	0.256	0.936	High	13.1	13.18	0.087	0.582	0.935	High	13.1	13.18	0.125	0.831	0.9193	High	13.1	13.17	0.122	0.814	0.9286	High	13.1	13.17	0.113	0.75	0.9293	High	13.1	13.17	0.687	4.579	0.9239	High	13.1
WT	571	583	SVKWNSRDEVAQM	8.75	2	11	8.81	8.88	0.118	1.076	0.9265	High	8.81	8.88	0.123	1.119	0.9401	High	8.81	8.88	0.14	1.277	0.9298	High	8.81	8.88	0.128	1.167	0.9283	High	8.81	8.88	0.109	0.99	0.934	High	8.81	8.88	0.126	1.142	0.9315	High	8.81	8.88	0.28	2.542	0.9193	High	8.81
WT	571	584	SVKWNSRDEVAQMY	9.62	3	12	9.66	9.73	0.201	1.672	0.758	Medium	9.66	9.73	0.229	1.912	0.7909	Medium	9.66	9.73	0.199	1.661	0.713	Medium	9.66	9.74	0.214	1.785	0.7697	Medium	9.66	9.73	0.203	1.691	0.7809	Medium	9.66	9.73	0.17	1.416	0.732	Medium	9.66	9.73	0.346	2.88	0.7231	Medium	9.66
WT	584	598	YCLVKDWPPIKPEQA	10.74	3	10	10.74	10.82	0.233	2.329	0.9246	High	10.74	10.82	0.219	2.189	0.9063	High	10.74	10.82	0.211	2.111	0.9269	High	10.74	10.82	0.372	3.719	0.9351	High	10.74	10.82	0.342	3.416	0.9221	High	10.74	10.82	0.373	3.727	0.9292	High	10.74	10.82	1.235	12.352	0.9099	High	10.74
WT	584	601	YCLVKDWPPIKPEQAMEL	12.24	3	13	12.31	12.39	0.223	1.712	0.8899	High	12.31	12.38	0.18	1.388	0.9225	High	12.31	12.39	0.227	1.745	0.866	Medium	12.31	12.39	0.366	2.813	0.9188	High	12.31	12.39	0.354	2.725	0.9069	High	12.31	12.39	0.368	2.829	0.9017	High	12.31	12.39	1.179	9.07	0.8925	High	12.31
WT	602	613	LDCNYPDPMVRG	10.14	2	8	10.17	10.25	0.154	1.927	0.9113	Medium	10.17	10.25	0.112	1.398	0.9048	Medium	10.17	10.25	0.117	1.457	0.9215	Medium	10.17	10.25	0.13	1.624	0.886	Medium	10.17	10.25	0.124	1.556	0.9069	Medium	10.17	10.25	0.238	2.976	0.8821	Medium	10.17	10.25	0.511	6.387	0.9101	Medium	10.17
WT	602	632	LDCNYPDPMVRGFAVRCLEKYLTDDKLSQYL	13.96	5	27	14.11	14.17	0.994	3.681	0.8728	Medium	14.1	14.17	0.983	3.64	0.8582	Medium	14.11	14.17	1.059	3.921	0.8772	High	14.11	14.17	1.403	5.198	0.8816	High	14.11	14.17	1.359	5.032	0.8728	Medium	14.11	14.17	1.369	5.071	0.8762	High	14.11	14.17	2.399	8.884	0.875	Medium	14.11
WT	619	632	LEKYLTDDKLSQYL	11.38	3	12	11.41	11.49	0.435	3.622	0.8956	Medium	11.41	11.49	0.398	3.318	0.8609	Medium	11.41	11.49	0.472	3.933	0.8764	Medium	11.41	11.49	0.613	5.105	0.877	Medium	11.41	11.49	0.627	5.222	0.8895	Medium	11.41	11.49	0.635	5.289	0.8918	Medium	11.41	11.49	1.178	9.813	0.8931	Medium	11.42
WT	635	649	LVQVLKYEQYLDNLL	14.19	3	13	14.22	14.28	0.161	1.242	0.8956	High	14.21	14.28	0.083	0.638	0.8867	Medium	14.22	14.28	0.179	1.38	0.9225	High	14.22	14.28	0.311	2.394	0.8992	Medium	14.21	14.28	0.237	1.823	0.9161	High	14.21	14.28	0.346	2.665	0.9079	High	14.21	14.28	1.102	8.478	0.9061	High	14.22
WT	636	649	VQVLKYEQYLDNLL	13.96	2	12	13.95	14.01	0.098	0.817	0.8697	Medium	13.95	14.01	0.089	0.74	0.8708	Medium	13.95	14.01	0.188	1.566	0.875	Medium	13.95	14.01	0.322	2.687	0.8819	Medium	13.95	14.01	0.278	2.316	0.8698	Medium	13.95	14.01	0.311	2.593	0.8888	Medium	13.95	14.01	1.221	10.173	0.8781	Medium	13.95
WT	650	667	VRFLLKKALTNQRIGHFF	10.16	5	16	10.19	10.26	0.065	0.405	0.8675	Medium	10.19	10.25	0.11	0.686	0.8678	Medium	10.19	10.25	0.135	0.843	0.8714	Medium	10.19	10.26	0.076	0.474	0.8955	High	10.19	10.25	0.078	0.484	0.8797	Medium	10.19	10.25	0.082	0.511	0.8844	High	10.19	10.25	0.083	0.521	0.8679	Medium	10.19
WT	653	666	LLKKALTNQRIGHF	7.51	3	12	7.54	7.61	0.119	0.992	0.9463	Medium	7.55	7.61	0.114	0.947	0.9405	Medium	7.54	7.61	0.076	0.631	0.9286	Medium	7.54	7.61	0.084	0.699	0.9254	Medium	7.54	7.61	0.069	0.575	0.944	Medium	7.54	7.61	0.085	0.708	0.9421	Medium	7.54	7.61	0.106	0.882	0.953	Medium	7.55
WT	667	687	FFWHLKSEMHNKTVSQRFGLL	11.34	3	19	11.82	11.86	0.772	4.062	0.8325	Medium	11.81	11.86	0.802	4.222	0.8421	Medium	11.82	11.86	0.82	4.316	0.8205	Medium	11.82	11.86	1.506	7.927	0.8357	Medium	11.82	11.86	1.319	6.943	0.8485	Medium	11.82	11.86	1.34	7.054	0.8345	Medium	11.82	11.86	3.938	20.726	0.8143	Medium	11.82
WT	691	697	YCRACGM	7.56	2	5	7.59	7.66	0.707	14.149	0.9059	Medium	7.49	7.58	0.68	13.592	0.9351	Medium	7.59	7.66	0.734	14.689	0.9161	Medium	7.59	7.66	1.065	21.295	0.899	Medium	7.59	7.66	1.052	21.049	0.9004	Medium	7.59	7.66	1.001	20.011	0.8729	Medium	7.59	7.66	1.576	31.511	0.9082	Medium	7.6
WT	698	708	YLKHLNRQVEA	5.87	2	9	5.85	5.92	0.053	0.589	0.9286	High	5.85	5.93	0.035	0.386	0.935	High	5.85	5.92	0.016	0.175	0.9149	High	5.85	5.92	0.076	0.849	0.9315	High	5.85	5.92	0.069	0.763	0.9378	High	5.85	5.92	0.068	0.758	0.9333	High	5.85	5.92	0.271	3.009	0.9078	Medium	5.85
WT	698	709	YLKHLNRQVEAM	7.18	3	10	7.16	7.23	0.03	0.296	0.9513	High	7.16	7.23	0.026	0.261	0.9526	High	7.16	7.23	0.038	0.383	0.9514	High	7.16	7.23	0.046	0.46	0.9505	High	7.16	7.23	0.031	0.313	0.9512	High	7.16	7.23	0.027	0.27	0.9458	High	7.16	7.23	0.162	1.62	0.9452	High	7.16
WT	709	715	MEKLINL	11.27	2	5	11.11	11.19	0.064	1.286	0.7697	Medium	11.11	11.19	0.028	0.566	0.81	Medium	11.11	11.19	0.061	1.213	0.7829	Medium	11.11	11.19	0.052	1.04	0.8361	Medium	11.11	11.19	0.058	1.166	0.7836	Medium	11.11	11.19	0.041	0.827	0.8033	Medium	11.11	11.19	0.134	2.68	0.7566	Medium	11.11
WT	713	734	INLTDILKQEKKDETQKVQMKF	10.79	4	20	10.89	10.96	5.507	27.533	0.8901	Medium	10.89	10.96	5.436	27.179	0.8912	Medium	10.89	10.96	5.719	28.594	0.9086	Medium	10.89	10.96	8.052	40.262	0.8679	Medium	10.89	10.96	7.588	37.938	0.8797	Medium	10.89	10.96	7.816	39.081	0.8671	Medium	10.89	10.96	9.678	48.391	0.8761	Medium	10.9
WT	720	734	KQEKKDETQKVQMKF	6.71	4	13	6.69	6.76	4.032	31.018	0.8764	Medium	6.71	6.78	4.119	31.687	0.8405	Medium	6.79	6.86	4.093	31.482	0.9237	High	6.79	6.86	5.556	42.741	0.9118	High	6.79	6.86	5.673	43.639	0.9131	High	6.79	6.86	5.484	42.185	0.9107	High	6.79	6.86	6.817	52.442	0.9188	High	6.79
WT	735	744	LVEQMRRPDF	8.86	2	7	8.91	8.99	0.317	4.533	0.9351	High	8.91	8.99	0.264	3.77	0.9277	High	8.91	8.99	0.313	4.47	0.9331	High	8.91	8.99	0.503	7.185	0.9229	High	8.91	8.99	0.495	7.07	0.9292	High	8.91	8.99	0.474	6.777	0.9117	High	8.91	8.99	2.109	30.123	0.9231	Medium	8.91
WT	745	764	MDALQGFLSPLNPAHQLGNL	14.17	3	16	14.07	14.13	0.195	1.219	0.861	Medium	14.06	14.13	0.198	1.238	0.8674	Medium	14.06	14.13	0.27	1.685	0.8603	Medium	14.06	14.13	0.221	1.382	0.8971	Medium	14.06	14.13	0.212	1.325	0.8514	Medium	14.06	14.13	0.291	1.817	0.8846	Medium	14.06	14.13	0.346	2.161	0.8326	Medium	14.07
WT	746	764	DALQGFLSPLNPAHQLGNL	13.91	2	15	14.01	14.09	0.217	1.449	0.8554	Medium	14.01	14.09	0.177	1.181	0.8096	Medium	14.01	14.09	0.203	1.353	0.8586	Medium	14.01	14.09	0.189	1.261	0.8187	Medium	14.01	14.09	0.214	1.429	0.8494	Medium	14.01	14.09	0.23	1.533	0.8353	Medium	14.01	14.09	0.251	1.673	0.8662	Medium	14.02
WT	746	766	DALQGFLSPLNPAHQLGNLRL	13.75	3	17	13.81	13.89	0.493	2.901	0.9221	High	13.81	13.89	0.416	2.446	0.9253	High	13.81	13.89	0.522	3.068	0.9244	High	13.81	13.89	0.851	5.006	0.9219	High	13.81	13.89	0.806	4.74	0.922	High	13.81	13.89	0.839	4.935	0.9188	High	13.81	13.89	1.145	6.734	0.923	High	13.82
WT	751	766	FLSPLNPAHQLGNLRL	12.06	3	12	12.15	12.23	0.409	3.406	0.9197	High	12.15	12.23	0.392	3.265	0.9189	High	12.15	12.23	0.42	3.497	0.922	High	12.15	12.23	0.754	6.281	0.9148	Medium	12.15	12.23	0.736	6.134	0.9123	Medium	12.15	12.23	0.759	6.325	0.9068	Medium	12.15	12.23	1.092	9.102	0.8841	Medium	12.15
WT	766	780	LEECRIMSSAKRPLW	10.9	4	12	11.04	11.11	1.698	14.153	0.9192	High	11.03	11.11	1.701	14.172	0.913	High	11.04	11.11	1.752	14.603	0.9144	High	11.04	11.11	1.906	15.887	0.9097	High	11.04	11.11	1.755	14.624	0.9091	High	11.04	11.11	1.816	15.13	0.9117	High	11.03	11.11	2.732	22.765	0.9071	High	11.04
WT	767	781	EECRIMSSAKRPLWL	11	4	12	11.01	11.08	1.71	14.251	0.9143	High	11.01	11.08	1.739	14.494	0.894	High	11.01	11.08	1.759	14.66	0.904	High	11.01	11.08	1.91	15.918	0.9241	High	11.01	11.08	1.745	14.545	0.9087	High	11.01	11.08	1.85	15.414	0.9069	High	11.01	11.08	2.748	22.904	0.9003	High	11.01
WT	769	781	CRIMSSAKRPLWL	10.41	3	10	10.42	10.5	1.287	12.87	0.9295	High	10.42	10.5	1.276	12.765	0.9306	High	10.42	10.5	1.278	12.781	0.9213	High	10.42	10.5	1.435	14.347	0.9255	High	10.42	10.5	1.336	13.361	0.9271	High	10.42	10.5	1.384	13.836	0.9164	High	10.42	10.5	2.096	20.963	0.9202	Medium	10.43
WT	770	781	RIMSSAKRPLWL	10.15	3	9	10.11	10.18	1.189	13.209	0.8903	Medium	10.11	10.18	1.22	13.557	0.8878	Medium	10.11	10.18	1.189	13.208	0.8719	Medium	10.11	10.18	1.209	13.434	0.9169	Medium	10.11	10.18	1.206	13.395	0.9123	Medium	10.11	10.18	1.206	13.403	0.905	Medium	10.11	10.18	1.773	19.698	0.8593	Medium	10.11
WT	782	789	NWENPDIM	11.75	1	5	11.79	11.87	0.945	18.897	0.9366	High	11.79	11.86	0.938	18.768	0.9418	High	11.79	11.87	0.935	18.706	0.9318	High	11.79	11.87	1.063	21.263	0.9308	High	11.79	11.87	1.022	20.431	0.931	High	11.79	11.87	1.033	20.663	0.9311	High	11.79	11.87	1.813	36.26	0.9323	High	11.79
WT	793	798	LFQNNE	7.77	1	4	7.76	7.84	1.372	34.311	0.89	High	7.76	7.84	1.324	33.107	0.9104	High	7.76	7.84	1.414	35.34	0.8964	Medium	7.76	7.84	1.444	36.098	0.9061	Medium	7.76	7.84	1.404	35.108	0.8949	Medium	7.76	7.84	1.404	35.09	0.8641	Medium	7.76	7.84	2.022	50.557	0.9027	High	7.76
WT	794	811	FQNNEIIFKNGDDLRQDM	10.76	2	16	10.73	10.79	0.565	3.53	0.815	Medium	10.72	10.79	0.533	3.333	0.858	Medium	10.72	10.79	0.579	3.62	0.7832	Medium	10.73	10.79	1.067	6.669	0.8325	Medium	10.73	10.79	0.963	6.018	0.8362	Medium	10.72	10.79	1.006	6.285	0.827	Medium	10.72	10.79	2.39	14.934	0.7824	Medium	10.73
WT	799	811	IIFKNGDDLRQDM	9.76	3	11	9.73	9.81	0.403	3.661	0.9316	High	9.73	9.81	0.357	3.249	0.93	High	9.73	9.81	0.396	3.604	0.9292	High	9.74	9.81	0.78	7.087	0.9217	High	9.73	9.81	0.736	6.693	0.9131	High	9.73	9.81	0.745	6.771	0.9087	High	9.73	9.81	1.714	15.586	0.9143	High	9.74
WT	799	814	IIFKNGDDLRQDMLTL	12.39	3	14	12.41	12.48	0.377	2.694	0.8882	Medium	12.41	12.48	0.298	2.126	0.9039	Medium	12.41	12.48	0.378	2.701	0.8661	Medium	12.41	12.48	0.67	4.788	0.9024	Medium	12.41	12.48	0.648	4.63	0.9101	Medium	12.41	12.48	0.619	4.422	0.8953	Medium	12.41	12.48	1.549	11.066	0.8738	Medium	12.41
WT	812	816	LTLQI	11.91	1	3	11.81	11.88	0.042	1.385	0.8345	Medium	11.81	11.87	0.027	0.897	0.831	Medium	11.81	11.87	0.024	0.79	0.8319	Medium	11.81	11.87	0.022	0.724	0.8739	Medium	11.81	11.87	0.011	0.378	0.8262	Medium	11.81	11.87	0.029	0.95	0.8706	Medium	11.81	11.87	0.006	0.202	0.8275	Medium	11.81
WT	815	821	QIIRIME	9.98	2	5	9.94	10	0.034	0.68	0.9182	High	9.94	10	0.03	0.607	0.9239	High	9.94	10	0.063	1.269	0.8927	High	9.94	10	0.041	0.821	0.9312	High	9.94	10	0.05	1.009	0.9251	High	9.94	10	0.034	0.674	0.9131	High	9.94	10	0.059	1.18	0.9137	High	9.94
WT	816	821	IIRIME	9.6	2	4	9.49	9.56	0.069	1.715	0.9098	Medium	9.49	9.56	0.028	0.711	0.9122	Medium	9.49	9.56	0.032	0.79	0.8993	Medium	9.49	9.56	0.052	1.293	0.9209	Medium	9.49	9.56	0.031	0.785	0.9242	Medium	9.49	9.56	0.023	0.563	0.9016	Medium	9.49	9.56	0.039	0.972	0.8818	Medium	9.49
WT	816	831	IIRIMENIWQNQGLDL	13.97	3	14	14.01	14.08	0.439	3.138	0.7547	Medium	14.01	14.08	0.406	2.903	0.7603	Medium	14.01	14.08	0.493	3.522	0.723	Medium	14.01	14.08	0.705	5.034	0.7769	Medium	14.01	14.08	0.724	5.169	0.7659	Medium	14.01	14.08	0.761	5.438	0.7527	Medium	14.01	14.08	1.003	7.167	0.764	Medium	14.02
WT	817	830	IRIMENIWQNQGLD	12.38	2	12	12.23	12.3	0.686	5.715	0.8611	Medium	12.23	12.3	0.631	5.254	0.8855	Medium	12.23	12.3	0.657	5.478	0.8121	Medium	12.23	12.3	0.879	7.327	0.9152	Medium	12.23	12.3	0.903	7.523	0.894	Medium	12.23	12.3	0.877	7.308	0.9011	Medium	12.23	12.3	1.154	9.616	0.8815	Medium	12.23
WT	822	830	NIWQNQGLD	11.22	1	7	11.14	11.21	0.616	8.801	0.8647	Medium	11.14	11.21	0.545	7.785	0.8179	Medium	11.14	11.21	0.648	9.255	0.8526	Medium	11.14	11.21	0.894	12.765	0.866	Medium	11.14	11.21	0.877	12.524	0.8644	Medium	11.14	11.21	0.832	11.892	0.8575	Medium	11.14	11.21	1.162	16.597	0.8752	Medium	11.14
WT	831	839	LRMLPYGCL	12.65	2	6	12.67	12.75	0.083	1.383	0.9198	High	12.67	12.75	0.065	1.083	0.9214	High	12.67	12.75	0.059	0.987	0.9174	High	12.67	12.75	0.076	1.273	0.917	High	12.67	12.75	0.058	0.964	0.9135	High	12.67	12.75	0.082	1.36	0.9153	High	12.67	12.75	0.298	4.964	0.9158	High	12.67
WT	840	847	SIGDCVGL	11.54	1	6	11.65	11.72	0.172	2.871	0.886	Medium	11.65	11.72	0.19	3.17	0.8841	Medium	11.65	11.72	0.201	3.347	0.8847	Medium	11.65	11.72	0.246	4.103	0.8622	Medium	11.65	11.72	0.223	3.715	0.8851	Medium	11.65	11.72	0.252	4.197	0.8608	Medium	11.65	11.72	0.402	6.704	0.8724	Medium	11.65
WT	847	858	LIEVVRNSHTIM	9.07	2	10	8.97	9.04	1.017	10.174	0.9392	Medium	8.97	9.04	0.98	9.797	0.9261	Medium	8.97	9.04	1.027	10.267	0.9368	Medium	8.97	9.04	1.187	11.874	0.923	Medium	8.97	9.04	1.189	11.886	0.9291	Medium	8.97	9.04	1.157	11.573	0.9222	Medium	8.97	9.04	1.804	18.036	0.8915	Medium	8.97
WT	848	858	IEVVRNSHTIM	7.98	3	9	7.92	7.99	0.964	10.706	0.9382	Medium	7.92	7.99	0.858	9.536	0.9478	Medium	7.92	7.99	0.969	10.764	0.933	Medium	7.92	7.99	1.089	12.105	0.9431	Medium	7.92	7.99	1.108	12.308	0.9398	Medium	7.92	7.99	1.026	11.402	0.9331	Medium	7.92	7.99	1.761	19.566	0.922	Medium	7.92
WT	850	858	VVRNSHTIM	6.23	3	7	6.18	6.24	0.863	12.33	0.9465	High	6.18	6.24	0.863	12.333	0.9434	High	6.18	6.24	0.951	13.581	0.9317	High	6.18	6.24	1.035	14.78	0.9435	High	6.18	6.24	1.039	14.839	0.9353	High	6.18	6.24	1.063	15.187	0.9	High	6.18	6.24	1.169	16.702	0.9054	High	6.18
WT	850	859	VVRNSHTIMQ	5.76	2	8	5.69	5.76	0.966	12.069	0.8518	Medium	5.69	5.77	0.962	12.022	0.8179	Medium	5.69	5.76	1.043	13.037	0.7851	Medium	5.69	5.76	1.134	14.178	0.8515	Medium	5.69	5.76	1.137	14.214	0.8387	Medium	5.69	5.76	1.067	13.335	0.8489	Medium	5.82	5.89	1.304	16.299	0.8551	Medium	5.69
WT	873	893	NSHTLHQWLKDKNKGEIYDAA	8.29	2	19	8.31	8.38	1.365	7.182	0.8964	High	8.31	8.38	1.235	6.5	0.8711	Medium	8.31	8.38	1.328	6.991	0.8866	Medium	8.31	8.38	1.896	9.979	0.9175	High	8.31	8.38	1.909	10.05	0.9123	High	8.31	8.38	1.86	9.79	0.9194	High	8.31	8.38	4.173	21.964	0.8676	Medium	8.31
WT	880	893	WLKDKNKGEIYDAA	8.01	2	12	8.06	8.12	1.147	9.56	0.8993	High	8.07	8.12	0.988	8.236	0.8989	Medium	8.06	8.12	1.176	9.803	0.8736	Medium	8.06	8.12	1.684	14.037	0.8866	High	8.06	8.12	1.673	13.94	0.8844	High	8.06	8.12	1.612	13.432	0.8641	Medium	8.06	8.12	3.705	30.873	0.8664	Medium	8.07
WT	897	908	FTRSCAGYCVAT	8.7	2	10	8.69	8.76	0.097	0.969	0.824	Medium	8.69	8.76	0.06	0.604	0.8515	Medium	8.68	8.76	0.099	0.988	0.7971	Medium	8.69	8.76	0.104	1.041	0.8691	Medium	8.69	8.76	0.068	0.676	0.8665	Medium	8.69	8.76	0.095	0.953	0.8597	Medium	8.69	8.76	0.084	0.839	0.7851	Medium	8.69
WT	909	920	FILGIGDRHNSN	9.77	2	10	9.84	9.92	0.51	5.097	0.9042	Medium	9.84	9.92	0.508	5.081	0.8813	Medium	9.84	9.92	0.503	5.029	0.9055	Medium	9.84	9.92	0.612	6.119	0.8994	Medium	9.84	9.92	0.592	5.922	0.8884	Medium	9.84	9.92	0.608	6.079	0.8841	Medium	9.84	9.92	1.104	11.044	0.8887	Medium	9.85
WT	909	922	FILGIGDRHNSNIM	11.17	2	12	11.18	11.25	0.29	2.419	0.8879	Medium	11.18	11.24	0.369	3.076	0.8622	Medium	11.18	11.25	0.255	2.128	0.853	Medium	11.18	11.25	0.405	3.373	0.8936	Medium	11.18	11.25	0.329	2.745	0.881	Medium	11.18	11.24	0.358	2.987	0.8849	Medium	11.18	11.24	0.648	5.396	0.905	Medium	11.18
WT	922	929	MVKDDGQL	7.08	2	6	7.03	7.1	0.133	2.211	0.9009	Medium	7.03	7.1	0.088	1.464	0.9051	Medium	7.03	7.1	0.151	2.518	0.8823	Medium	7.03	7.1	0.107	1.776	0.9054	Medium	7.03	7.1	0.135	2.249	0.9113	Medium	7.03	7.1	0.096	1.607	0.9101	Medium	7.03	7.1	0.149	2.475	0.909	Medium	7.03
WT	923	929	VKDDGQL	6.04	1	5	6	6.07	0.1	2.009	0.8751	Medium	6	6.08	0.054	1.078	0.8776	Medium	6	6.07	0.056	1.11	0.8746	Medium	6	6.07	0.077	1.549	0.871	Medium	6	6.07	0.086	1.72	0.8831	Medium	6	6.07	0.112	2.245	0.8626	Medium	6	6.07	0.141	2.82	0.7936	Medium	6
WT	923	934	VKDDGQLFHIDF	12.69	3	10	12.64	12.67	0.048	0.479	0.6855	Medium	12.64	12.67	0.099	0.995	0.6676	Medium	12.64	12.67	0.22	2.204	0.5955	Medium	12.64	12.67	0.144	1.442	0.6678	Medium	12.64	12.67	0.071	0.712	0.692	Medium	12.64	12.67	0.203	2.027	0.6368	Medium	12.64	12.67	0.34	3.4	0.6957	Medium	12.64
WT	930	937	FHIDFGHF	12.32	3	6	12.28	12.35	0.101	1.686	0.908	High	12.28	12.34	0.089	1.491	0.936	High	12.28	12.34	0.124	2.061	0.9016	High	12.28	12.34	0.15	2.498	0.9206	High	12.3	12.38	0.144	2.407	0.9198	Medium	12.28	12.34	0.183	3.056	0.9225	High	12.28	12.34	0.709	11.821	0.9045	High	12.28
WT	930	960	FHIDFGHFLDHKKKKFGYKRERVPFVLTQDF	10.81	5	28	10.97	11.06	1.664	5.943	0.9007	High	10.97	11.06	1.655	5.91	0.8901	Medium	10.97	11.06	1.781	6.36	0.9029	High	10.97	11.06	2.364	8.443	0.9014	High	10.97	11.06	2.216	7.914	0.8935	High	10.97	11.06	2.334	8.337	0.8914	High	10.97	11.06	3.19	11.392	0.8885	High	10.97
WT	930	961	FHIDFGHFLDHKKKKFGYKRERVPFVLTQDFL	11.38	8	29	11.25	11.77	1.393	4.804	0.8725	Medium	11.24	11.77	1.468	5.062	0.8515	Medium	11.25	11.77	1.541	5.314	0.8617	Medium	11.25	11.77	2.034	7.012	0.8611	Medium	11.25	11.77	1.92	6.619	0.8746	Medium	11.24	11.77	2.034	7.014	0.843	Medium	11.24	11.77	2.847	9.818	0.8744	Medium	11.25
WT	961	976	LIVISKGAQECTKTRE	7.35	4	14	7.17	7.33	3.951	28.222	0.9223	High	7.18	7.34	3.807	27.196	0.9234	Medium	7.17	7.33	4.15	29.639	0.9154	Medium	7.17	7.33	4.165	29.75	0.9261	High	7.17	7.33	4.307	30.767	0.9244	Medium	7.17	7.33	4.081	29.147	0.9272	High	7.17	7.33	4.902	35.016	0.9184	Medium	7.18
WT	961	980	LIVISKGAQECTKTREFERF	9.29	4	18	9.35	9.47	2.909	16.16	0.8843	Medium	9.35	9.47	2.791	15.506	0.8753	Medium	9.35	9.47	2.901	16.116	0.9023	High	9.35	9.48	3.007	16.707	0.8106	Medium	9.35	9.47	3.001	16.674	0.854	Medium	9.35	9.47	2.915	16.197	0.8029	Medium	9.35	9.47	3.553	19.741	0.9031	High	9.35
WT	962	976	IVISKGAQECTKTRE	5.87	4	13	5.82	5.94	3.802	29.245	0.9564	High	5.83	5.94	3.835	29.497	0.9417	High	5.82	5.94	4.097	31.519	0.9464	High	5.82	5.94	4.154	31.958	0.9518	High	5.82	5.94	4.221	32.471	0.9539	High	5.82	5.94	4.138	31.827	0.9415	High	5.82	5.94	4.964	38.186	0.952	High	5.82
WT	962	980	IVISKGAQECTKTREFERF	8.58	5	17	8.49	8.55	2.603	15.309	0.9397	High	8.49	8.55	2.401	14.121	0.9304	Medium	8.49	8.55	2.663	15.664	0.6633	Medium	8.49	8.55	2.669	15.701	0.9435	High	8.49	8.55	2.779	16.348	0.936	High	8.49	8.55	2.578	15.162	0.9265	Medium	8.49	8.55	3.353	19.721	0.9269	Medium	8.49
WT	977	984	FERFQEMC	10.58	2	6	10.51	10.59	0.08	1.328	0.8279	Medium	10.45	10.62	0.028	0.469	0.8089	Medium	10.45	10.62	0.09	1.499	0.778	Medium	10.45	10.62	0.047	0.777	0.8244	Medium	10.45	10.62	0.05	0.838	0.7952	Medium	10.45	10.62	0.138	2.307	0.8023	Medium	10.45	10.62	0.132	2.196	0.7789	Medium	10.45
WT	985	989	YKAYL	9.07	2	3	9	9.08	0.047	1.565	0.9275	High	9	9.08	0.017	0.565	0.9228	High	9	9.08	0.029	0.967	0.917	High	9	9.08	0.041	1.366	0.9404	High	9	9.08	0.028	0.921	0.9262	High	9	9.08	0.019	0.639	0.9163	High	9	9.08	0.026	0.872	0.9041	High	9.01
WT	990	997	AIRQHANL	5.49	2	6	5.35	5.47	0.2	3.326	0.9447	High	5.36	5.47	0.172	2.873	0.9569	High	5.35	5.47	0.231	3.857	0.9501	High	5.35	5.47	0.467	7.785	0.9378	High	5.35	5.47	0.439	7.317	0.9519	High	5.35	5.47	0.5	8.326	0.9425	High	5.35	5.47	1.151	19.189	0.951	Medium	5.35
WT	1002	1006	FSMML	13.75	1	3	13.69	13.79	0.042	1.393	0.9225	Medium	13.69	13.79	0.035	1.16	0.9014	Medium	13.69	13.79	0.047	1.55	0.9097	Medium	13.69	13.79	0.018	0.607	0.9238	Medium	13.69	13.79	0.037	1.246	0.9172	Medium	13.69	13.79	0.018	0.61	0.9164	Medium	13.69	13.79	0.058	1.943	0.9197	Medium	13.69
WT	1002	1013	FSMMLGSGMPEL	14.28	2	9	14.3	14.37	0.99	10.995	0.862	Medium	14.3	14.36	0.965	10.717	0.7936	Medium	14.3	14.37	0.959	10.656	0.8633	Medium	14.3	14.37	1.343	14.923	0.8459	Medium	14.3	14.37	1.358	15.085	0.8399	Medium	14.3	14.37	1.276	14.174	0.8491	Medium	14.3	14.37	2.126	23.626	0.8536	Medium	14.3
WT	1006	1013	LGSGMPEL	11.33	1	5	11.46	11.56	0.686	13.714	0.8382	Medium	11.46	11.56	0.653	13.064	0.8182	Medium	11.46	11.56	0.609	12.182	0.8114	Medium	11.46	11.56	1.042	20.84	0.827	Medium	11.46	11.56	1.113	22.25	0.8279	Medium	11.46	11.56	1.093	21.85	0.842	Medium	11.46	11.56	1.596	31.927	0.8592	Medium	11.47
WT	1007	1013	GSGMPEL	10.95	1	4	10.65	10.78	0.458	11.449	0.8425	Medium	10.65	10.77	0.465	11.621	0.8454	Medium	10.65	10.78	0.48	11.991	0.8195	Medium	10.65	10.78	0.636	15.89	0.8499	Medium	10.65	10.78	0.658	16.445	0.8231	Medium	10.65	10.77	0.659	16.474	0.8255	Medium	10.65	10.77	1.233	30.832	0.8039	Medium	10.65
WT	1014	1021	QSFDDIAY	11.38	1	6	11.35	11.41	0.95	15.831	0.7909	Medium	11.35	11.41	0.934	15.565	0.7963	Medium	11.35	11.41	0.989	16.481	0.7659	Medium	11.35	11.41	1.168	19.467	0.8034	Medium	11.35	11.41	1.086	18.108	0.7827	Medium	11.35	11.41	1.08	17.995	0.7689	Medium	11.35	11.41	1.682	28.033	0.7933	Medium	11.35
WT	1017	1021	DDIAY	8.64	1	3	8.62	8.69	0.13	4.321	0.8225	Medium	8.62	8.69	0.089	2.973	0.8242	Medium	8.62	8.68	0.175	5.837	0.8281	Medium	8.62	8.69	0.261	8.692	0.8392	Medium	8.62	8.69	0.241	8.038	0.8288	Medium	8.62	8.69	0.215	7.18	0.8005	Medium	8.62	8.69	0.696	23.186	0.8603	Medium	8.62
WT	1021	1033	YIRKTLALDKTEQ	6.57	2	11	6.58	6.65	1.107	10.059	0.7979	Medium	6.58	6.65	1.202	10.926	0.7045	Medium	6.58	6.65	1.114	10.124	0.7419	Medium	6.58	6.65	1.255	11.406	0.7398	Medium	6.58	6.65	1.195	10.868	0.7998	Medium	6.58	6.65	1.209	10.993	0.7657	Medium	6.58	6.65	2.116	19.241	0.7337	Medium	6.58
WT	1021	1036	YIRKTLALDKTEQEAL	8.49	2	14	8.45	8.52	0.839	5.996	0.8351	Medium	8.45	8.52	1.027	7.335	0.7579	Medium	8.45	8.52	1.11	7.928	0.7556	Medium	8.45	8.52	1.146	8.186	0.8313	Medium	8.45	8.52	1.088	7.773	0.788	Medium	8.45	8.52	1.103	7.882	0.8232	Medium	8.46	8.53	1.999	14.277	0.7449	Medium	8.45
WT	1021	1038	YIRKTLALDKTEQEALEY	9.56	3	16	9.54	9.61	1.253	7.829	0.8014	Medium	9.54	9.61	1.198	7.486	0.8088	Medium	9.54	9.61	1.207	7.545	0.7735	Medium	9.54	9.61	1.398	8.738	0.8058	Medium	9.54	9.61	1.454	9.086	0.7915	Medium	9.54	9.61	1.435	8.972	0.7889	Medium	9.54	9.61	2.32	14.499	0.79	Medium	9.54
WT	1022	1035	IRKTLALDKTEQEA	6.43	2	12	6.43	6.49	1.092	9.101	0.859	Medium	6.43	6.5	1.073	8.94	0.8346	Medium	6.43	6.49	1.173	9.777	0.8403	Medium	6.43	6.49	1.219	10.156	0.8676	Medium	6.43	6.49	1.306	10.887	0.855	Medium	6.43	6.49	1.27	10.586	0.865	Medium	6.43	6.49	2.216	18.463	0.8435	Medium	6.43
WT	1022	1038	IRKTLALDKTEQEALEY	9.2	2	15	9.27	9.35	1.09	7.268	0.9297	High	9.27	9.35	1.017	6.783	0.9095	High	9.27	9.35	1.095	7.303	0.9127	High	9.27	9.35	1.284	8.562	0.9082	High	9.27	9.35	1.293	8.618	0.925	High	9.27	9.35	1.31	8.733	0.9011	High	9.27	9.35	2.206	14.705	0.9101	High	9.28
WT	1029	1037	DKTEQEALE	6.62	2	7	6.58	6.65	0.836	11.937	0.8527	Medium	6.58	6.65	0.802	11.455	0.8553	Medium	6.58	6.65	0.772	11.025	0.8219	Medium	6.58	6.65	1.044	14.918	0.8626	Medium	6.58	6.65	0.968	13.835	0.8366	Medium	6.58	6.65	1.064	15.198	0.7958	Medium	6.58	6.65	1.688	24.118	0.8227	Medium	6.58
WT	1029	1038	DKTEQEALEY	8.84	2	8	8.79	8.86	0.799	9.987	0.8532	Medium	8.8	8.86	0.737	9.208	0.8542	Medium	8.79	8.86	0.804	10.044	0.808	Medium	8.8	8.86	0.997	12.463	0.875	Medium	8.79	8.86	0.88	11.005	0.8487	Medium	8.79	8.86	0.907	11.334	0.8572	Medium	8.79	8.86	1.647	20.586	0.7911	Medium	8.8
WT + pY	11	20	WGIHLMPPRI	11.8	3	6	11.92	12	1.012	16.86	0.8765	Medium	11.93	12	0.989	16.481	0.9305	High	11.92	12	0.882	14.701	0.9176	High	11.93	12	1.465	24.416	0.9092	High	11.93	12	1.457	24.287	0.8918	High	11.92	12	1.394	23.236	0.9225	High	11.93	12	2.226	37.095	0.9261	High	11.93
WT + pY	11	23	WGIHLMPPRILVE	12.44	3	9	12.6	12.67	1.07	11.889	0.8965	Medium	12.6	12.68	1.022	11.354	0.8976	Medium	12.6	12.68	0.913	10.143	0.8969	Medium	12.6	12.67	1.534	17.046	0.9065	High	12.6	12.67	1.522	16.916	0.8861	Medium	12.59	12.67	1.476	16.404	0.8885	Medium	12.6	12.68	2.725	30.276	0.8982	Medium	12.6
WT + pY	24	33	CLLPNGMIVT	12.12	1	7	12.27	12.34	0.786	11.228	0.8667	Medium	12.27	12.34	0.806	11.511	0.8481	Medium	12.27	12.34	0.706	10.083	0.889	High	12.27	12.34	0.905	12.925	0.8693	Medium	12.27	12.34	0.915	13.078	0.8564	Medium	12.27	12.33	0.892	12.743	0.8277	Medium	12.27	12.34	0.883	12.62	0.8358	Medium	12.27
WT + pY	31	35	IVTLE	8.86	1	3	8.84	8.97	1.227	40.895	0.8525	Medium	8.84	8.97	1.207	40.239	0.8439	Medium	8.84	8.97	1.165	38.835	0.8461	Medium	8.85	8.97	1.581	52.692	0.8686	Medium	8.85	8.97	1.575	52.506	0.8739	Medium	8.84	8.97	1.519	50.623	0.8318	Medium	8.92	8.98	1.625	54.154	0.8052	Medium	8.85
WT + pY	36	42	CLREATL	8.39	2	5	8.19	8.39	0.088	1.763	0.8433	Medium	8.19	8.39	0.088	1.765	0.8324	Medium	8.2	8.39	0.129	2.571	0.8306	Medium	8.2	8.39	0.123	2.465	0.8583	Medium	8.2	8.39	0.079	1.585	0.8733	Medium	8.2	8.39	0.112	2.24	0.834	Medium	8.19	8.39	0.123	2.458	0.8333	Medium	8.2
WT + pY	37	42	LREATL	7.56	1	4	7.46	7.81	0.045	1.132	0.8623	Medium	7.46	7.81	0.095	2.368	0.8692	Medium	7.46	7.81	0.067	1.666	0.864	Medium	7.46	7.81	0.055	1.383	0.8923	Medium	7.46	7.81	0.073	1.824	0.8735	Medium	7.46	7.81	0.06	1.49	0.8931	Medium	7.45	7.81	0.078	1.952	0.8622	Medium	7.46
WT + pY	43	49	ITIKHEL	7.46	1	5	7.29	7.54	0.04	0.8	0.8862	Medium	7.29	7.54	0.032	0.64	0.89	Medium	7.29	7.54	0.015	0.301	0.9114	Medium	7.29	7.55	0.043	0.868	0.9071	Medium	7.29	7.55	0.036	0.729	0.9012	Medium	7.29	7.54	0.029	0.57	0.9226	Medium	7.29	7.54	0.031	0.617	0.9096	Medium	7.29
WT + pY	43	62	ITIKHELFKEARKYPLHQLL	9.5	4	17	9.43	9.5	0.658	3.87	0.8773	Medium	9.43	9.49	0.678	3.987	0.8623	Medium	9.43	9.5	0.705	4.147	0.8667	Medium	9.43	9.5	1.027	6.042	0.9059	Medium	9.43	9.5	0.978	5.755	0.8814	Medium	9.43	9.5	0.961	5.651	0.9031	Medium	9.43	9.49	2.367	13.924	0.8797	Medium	9.43
WT + pY	43	68	ITIKHELFKEARKYPLHQLLQDESSY	10.09	5	23	10.18	10.26	1.013	4.404	0.9067	Medium	10.18	10.26	0.958	4.165	0.9201	Medium	10.18	10.26	0.939	4.082	0.9122	Medium	10.19	10.26	1.495	6.501	0.8965	Medium	10.19	10.26	1.437	6.246	0.9162	Medium	10.19	10.26	1.336	5.809	0.9095	Medium	10.18	10.26	3.452	15.007	0.8692	Medium	10.19
WT + pY	50	68	FKEARKYPLHQLLQDESSY	9.56	4	16	9.63	9.66	1.247	7.793	0.8134	Medium	9.63	9.65	1.188	7.428	0.7907	Medium	9.63	9.66	1.154	7.214	0.777	Medium	9.64	9.66	1.826	11.412	0.8404	Medium	9.63	9.66	2.045	12.779	0.8139	Medium	9.63	9.66	1.646	10.284	0.8193	Medium	9.63	9.65	3.664	22.899	0.7671	Medium	9.63
WT + pY	69	82	IFVSVTQEAEREEF	11.22	2	12	11.08	11.16	0.48	4.001	0.8543	Medium	11.09	11.16	0.237	1.973	0.8356	Medium	11.08	11.16	0.298	2.486	0.812	Medium	11.09	11.16	0.702	5.854	0.9044	High	11.09	11.16	0.605	5.04	0.8474	Medium	11.08	11.16	0.528	4.402	0.8361	Medium	11.09	11.16	1.387	11.555	0.8587	High	11.09
WT + pY	71	82	VSVTQEAEREEF	9.55	2	10	9.61	9.68	0.182	1.819	0.916	High	9.6	9.68	0.195	1.955	0.9215	High	9.61	9.68	0.202	2.022	0.9203	High	9.61	9.69	0.474	4.739	0.9174	High	9.61	9.68	0.515	5.155	0.9209	High	9.61	9.68	0.461	4.611	0.9144	High	9.6	9.68	1.452	14.516	0.9112	High	9.61
WT + pY	83	91	FDETRRLCD	7.45	2	7	7.42	7.48	0.091	1.302	0.9063	High	7.42	7.48	0.117	1.668	0.9034	High	7.42	7.48	0.099	1.414	0.8985	High	7.43	7.49	0.116	1.663	0.9104	High	7.43	7.49	0.148	2.11	0.9108	High	7.42	7.48	0.148	2.11	0.9066	High	7.42	7.48	0.228	3.254	0.9092	High	7.43
WT + pY	83	92	FDETRRLCDL	10.25	2	8	10.24	10.31	0.051	0.635	0.7648	Medium	10.24	10.31	0.114	1.43	0.7309	Medium	10.24	10.31	0.208	2.602	0.7181	Medium	10.25	10.32	0.083	1.035	0.789	Medium	10.25	10.31	0.019	0.242	0.7645	Medium	10.25	10.31	0.085	1.061	0.7776	Medium	10.24	10.31	0.087	1.092	0.8062	Medium	10.25
WT + pY	92	99	LRLFQPFL	14.12	2	5	14.12	14.19	0.043	0.86	0.9213	High	14.13	14.19	0.05	1.007	0.9276	High	14.13	14.19	0.054	1.072	0.9215	High	14.12	14.19	0.04	0.799	0.9109	High	14.12	14.19	0.046	0.923	0.922	High	14.13	14.2	0.042	0.831	0.9147	High	14.13	14.19	0.063	1.265	0.9134	High	14.12
WT + pY	93	99	RLFQPFL	13.17	2	4	13.25	13.33	0.041	1.018	0.9504	Medium	13.25	13.33	0.077	1.926	0.9355	Medium	13.25	13.33	0.056	1.392	0.9495	Medium	13.25	13.33	0.041	1.022	0.9475	High	13.25	13.33	0.052	1.295	0.9555	Medium	13.25	13.32	0.061	1.536	0.9444	Medium	13.25	13.33	0.058	1.456	0.9469	Medium	13.25
WT + pY	100	116	KVIEPVGNREEKILNRE	7.13	4	14	7.04	7.17	2.137	15.263	0.887	Medium	7.04	7.17	2.175	15.539	0.911	Medium	7.04	7.17	1.888	13.487	0.9079	Medium	7.04	7.18	2.735	19.535	0.876	Medium	7.04	7.18	2.995	21.391	0.8915	Medium	7.04	7.17	2.655	18.962	0.8634	High	7.03	7.17	4.323	30.879	0.8881	Medium	7.04
WT + pY	100	119	KVIEPVGNREEKILNREIGF	9.92	4	17	9.82	10.05	1.345	7.912	0.8757	High	9.81	10.05	1.34	7.881	0.879	High	9.82	10.05	1.258	7.402	0.8863	High	9.82	10.05	2.178	12.812	0.878	High	9.82	10.05	2.192	12.896	0.8661	High	9.82	10.05	2.077	12.216	0.8791	High	9.81	10.05	4.175	24.558	0.8871	Medium	9.82
WT + pY	120	127	AIGMPVCE	10.19	1	5	10.29	10.37	0.288	5.758	0.8736	Medium	10.29	10.37	0.306	6.128	0.8729	Medium	10.29	10.37	0.208	4.163	0.8546	Medium	10.3	10.37	0.434	8.672	0.8643	Medium	10.3	10.37	0.451	9.022	0.8728	Medium	10.3	10.37	0.4	8.01	0.864	Medium	10.29	10.37	1.134	22.681	0.861	Medium	10.3
WT + pY	120	128	AIGMPVCEF	13.49	1	6	13.49	13.56	0.448	7.459	0.8172	Medium	13.49	13.56	0.334	5.56	0.802	Medium	13.49	13.56	0.313	5.224	0.7927	Medium	13.49	13.56	0.565	9.42	0.8378	Medium	13.49	13.56	0.656	10.936	0.8286	Medium	13.48	13.56	0.476	7.929	0.8198	Medium	13.49	13.56	1.427	23.788	0.821	Medium	13.49
WT + pY	128	138	FDMVKDPEVQD	9.1	1	8	9.07	9.14	0.968	12.098	0.8563	Medium	9.07	9.14	1.012	12.644	0.8647	Medium	9.07	9.14	1.031	12.888	0.8701	Medium	9.07	9.15	1.277	15.96	0.8896	Medium	9.07	9.15	1.272	15.903	0.8567	Medium	9.07	9.15	1.381	17.256	0.8785	Medium	9.07	9.14	2.229	27.862	0.8513	Medium	9.07
WT + pY	129	138	DMVKDPEVQD	7.26	1	7	7.3	7.38	1.021	14.579	0.8569	Medium	7.3	7.38	1.1	15.715	0.8403	Medium	7.31	7.38	1.069	15.267	0.8413	Medium	7.31	7.39	1.244	17.766	0.8801	Medium	7.31	7.39	1.171	16.726	0.8767	Medium	7.31	7.38	1.253	17.907	0.8788	Medium	7.3	7.38	1.966	28.084	0.8672	Medium	7.31
WT + pY	131	138	VKDPEVQD	5.48	1	5	5.33	5.62	0.419	8.375	0.6471	Medium	5.33	5.62	0.404	8.089	0.6388	Medium	5.33	5.62	0.512	10.236	0.7415	Medium	5.33	5.62	0.514	10.278	0.7617	Medium	5.33	5.62	0.46	9.201	0.717	Medium	5.33	5.62	0.565	11.304	0.7261	Medium	5.33	5.62	1.022	20.431	0.7719	Medium	5.33
WT + pY	139	144	FRRNIL	8	1	4	7.9	8.12	0.119	2.976	0.891	Medium	7.9	8.12	0.123	3.078	0.862	Medium	7.9	8.12	0.119	2.972	0.8672	Medium	7.91	8.12	0.089	2.22	0.8948	Medium	7.91	8.12	0.077	1.927	0.8752	Medium	7.9	8.12	0.139	3.466	0.8987	Medium	7.9	8.12	0.109	2.725	0.8758	Medium	7.91
WT + pY	139	146	FRRNILNV	9.23	2	6	9.28	9.35	0.381	6.343	0.8935	Medium	9.28	9.34	0.443	7.388	0.8989	Medium	9.28	9.35	0.354	5.895	0.9027	Medium	9.28	9.35	0.806	13.432	0.9146	Medium	9.28	9.35	0.719	11.989	0.903	Medium	9.28	9.35	0.673	11.215	0.9015	Medium	9.28	9.34	1.517	25.277	0.9023	Medium	9.28
WT + pY	145	149	NVCKE	4.22	1	3	4.27	4.34	0.17	5.658	0.742	Medium	4.27	4.34	0.083	2.757	0.736	Medium	4.27	4.34	0.183	6.102	0.7434	Medium	4.27	4.34	0.15	5.001	0.814	Medium	4.27	4.34	0.063	2.091	0.7825	Medium	4.27	4.33	0.132	4.407	0.7918	Medium	4.27	4.34	0.184	6.129	0.7833	Medium	4.27
WT + pY	147	152	CKEAVD	4.16	1	4	4.25	4.31	0.134	3.36	0.8538	Medium	4.25	4.32	0.119	2.966	0.8801	Medium	4.24	4.31	0.187	4.672	0.8699	Medium	4.24	4.31	0.111	2.777	0.8945	Medium	4.24	4.31	0.152	3.811	0.8641	Medium	4.24	4.31	0.134	3.345	0.8819	Medium	4.25	4.31	0.145	3.618	0.8823	Medium	4.24
WT + pY	150	164	AVDLRDLNSPHSRAM	8.27	3	12	8.19	8.26	1.42	11.831	0.8242	Medium	8.19	8.26	1.464	12.198	0.7097	Medium	8.2	8.26	1.304	10.863	0.8443	Medium	8.2	8.27	1.821	15.175	0.8757	Medium	8.2	8.27	1.786	14.886	0.8391	Medium	8.2	8.26	1.887	15.728	0.8954	Medium	8.19	8.26	2.377	19.809	0.8494	Medium	8.2
WT + pY	153	163	LRDLNSPHSRA	4.81	3	8	4.73	4.81	1.781	22.258	0.905	Medium	4.73	4.81	1.648	20.596	0.9153	High	4.73	4.81	1.568	19.602	0.8888	Medium	4.73	4.81	1.862	23.277	0.9163	High	4.73	4.81	2.051	25.639	0.9162	High	4.73	4.8	1.89	23.627	0.909	High	4.73	4.81	2.571	32.136	0.9233	High	4.73
WT + pY	153	164	LRDLNSPHSRAM	5.86	3	9	5.82	5.89	1.189	13.21	0.9518	High	5.82	5.89	1.229	13.659	0.9387	High	5.81	5.89	1.112	12.356	0.9476	High	5.82	5.89	1.49	16.552	0.9455	High	5.81	5.89	1.599	17.772	0.9416	High	5.81	5.89	1.533	17.032	0.9393	High	5.82	5.89	2.02	22.442	0.9437	High	5.81
WT + pY	165	191	YVYPPNVESSPELPKHIYNKLDKGQII	10.26	5	21	10.28	10.34	3.475	16.548	0.8046	Medium	10.28	10.34	3.366	16.027	0.8579	Medium	10.28	10.34	3.086	14.696	0.837	Medium	10.28	10.35	5.022	23.915	0.829	Medium	10.28	10.35	4.562	21.724	0.8162	Medium	10.28	10.35	4.432	21.104	0.8457	Medium	10.28	10.34	6.193	29.492	0.8249	Medium	10.28
WT + pY	165	192	YVYPPNVESSPELPKHIYNKLDKGQIIV	10.36	5	22	10.39	10.45	3.617	16.439	0.8339	Medium	10.38	10.46	3.439	15.632	0.882	Medium	10.39	10.45	3.27	14.863	0.8633	Medium	10.39	10.46	5.048	22.946	0.876	Medium	10.39	10.46	4.83	21.954	0.8275	Medium	10.39	10.45	4.666	21.209	0.8802	Medium	10.38	10.46	6.481	29.459	0.8882	Medium	10.39
WT + pY	191	195	IVVIW	14.28	1	3	14.17	14.23	0.044	1.459	0.8612	Medium	14.17	14.24	0.047	1.553	0.9143	Medium	14.17	14.24	0.036	1.202	0.9184	Medium	14.17	14.23	0.01	0.329	0.9239	Medium	14.17	14.23	0.049	1.622	0.8927	Medium	14.17	14.24	0.015	0.484	0.9274	Medium	14.17	14.24	0.013	0.447	0.9304	Medium	14.17
WT + pY	193	209	VIWVIVSPNNDKQKYTL	11.81	3	14	11.93	12	2.49	17.785	0.8584	Medium	11.94	12	2.407	17.194	0.8893	Medium	11.93	12	2.392	17.087	0.8983	Medium	11.93	12	3.02	21.573	0.8452	Medium	11.93	12	3.098	22.132	0.8445	Medium	11.93	12	2.882	20.584	0.8682	Medium	11.94	12	4.562	32.586	0.8779	Medium	11.93
WT + pY	196	220	VIVSPNNDKQKYTLKINHDCVPEQV	8.86	4	21	8.77	8.83	2.736	13.028	0.7792	Medium	8.77	8.83	2.668	12.704	0.8105	Medium	8.78	8.83	2.536	12.077	0.8139	Medium	8.78	8.84	3.884	18.496	0.8061	Medium	8.78	8.84	3.902	18.582	0.8218	Medium	8.78	8.84	3.593	17.111	0.8185	Medium	8.77	8.83	5.137	24.46	0.8324	Medium	8.78
WT + pY	196	224	VIVSPNNDKQKYTLKINHDCVPEQVIAEA	9.88	5	25	9.82	9.89	2.633	10.533	0.7492	Medium	9.82	9.89	2.612	10.449	0.7731	Medium	9.82	9.89	2.256	9.026	0.7581	Medium	9.83	9.9	3.509	14.035	0.8655	Medium	9.83	9.89	3.458	13.834	0.7949	Medium	9.83	9.89	3.304	13.214	0.8447	Medium	9.82	9.89	4.813	19.253	0.8185	Medium	9.83
WT + pY	223	233	EAIRKKTRSML	5.33	3	9	5.42	5.49	3.207	35.633	0.9454	Medium	5.42	5.49	3.136	34.843	0.945	Medium	5.42	5.49	3.124	34.711	0.9437	Medium	5.42	5.49	3.282	36.461	0.8909	Medium	5.45	5.53	3.54	39.333	0.9383	Medium	5.42	5.48	3.459	38.437	0.9487	Medium	5.42	5.49	4.098	45.538	0.9546	Medium	5.42
WT + pY	234	241	LSSEQLKL	9.61	1	6	9.65	9.71	4.002	66.707	0.8034	Medium	9.6	9.67	3.961	66.022	0.7953	Medium	9.65	9.71	3.704	61.737	0.7628	Medium	9.65	9.72	4.472	74.535	0.7954	Medium	9.6	9.67	4.435	73.921	0.8467	Medium	9.65	9.72	4.355	72.576	0.7718	Medium	9.59	9.65	4.341	72.352	0.8215	Medium	9.6
WT + pY	245	252	EYQGKYIL	10.36	2	6	10.34	10.58	1.802	30.036	0.8894	High	10.33	10.58	1.703	28.385	0.902	High	10.34	10.58	1.615	26.917	0.9111	High	10.34	10.58	2.276	37.929	0.9173	High	10.34	10.58	2.245	37.423	0.9103	High	10.34	10.58	2.133	35.547	0.9111	High	10.33	10.59	2.684	44.735	0.9138	High	10.34
WT + pY	253	259	KVCGCDE	5.35	1	5	5.35	5.41	0.184	3.683	0.8246	Medium	5.35	5.41	0.133	2.662	0.8693	Medium	5.34	5.41	0.106	2.11	0.8514	Medium	5.35	5.41	0.218	4.361	0.8997	Medium	5.34	5.41	0.188	3.764	0.8616	Medium	5.34	5.41	0.22	4.397	0.8986	Medium	5.35	5.41	0.564	11.275	0.8748	Medium	5.34
WT + pY	253	260	KVCGCDEY	7.52	1	6	7.52	7.59	0.124	2.065	0.8881	Medium	7.52	7.59	0.12	1.996	0.879	Medium	7.52	7.59	0.1	1.663	0.8832	Medium	7.53	7.6	0.165	2.75	0.9158	Medium	7.53	7.6	0.167	2.78	0.8953	Medium	7.53	7.59	0.158	2.635	0.9015	Medium	7.52	7.59	0.457	7.615	0.8889	Medium	7.53
WT + pY	261	275	FLEKYPLSQYKYIRS	9.66	4	12	9.45	9.52	1.388	11.57	0.8434	Medium	9.44	9.52	1.35	11.249	0.834	Medium	9.45	9.52	1.374	11.448	0.8371	Medium	9.45	9.53	1.615	13.455	0.9	Medium	9.45	9.53	1.649	13.745	0.8812	Medium	9.45	9.52	1.593	13.278	0.9007	Medium	9.44	9.52	1.624	13.529	0.8614	Medium	9.45
WT + pY	262	275	LEKYPLSQYKYIRS	8.91	4	11	9.02	9.09	1.173	10.664	0.9084	Medium	9.02	9.09	1.165	10.59	0.9301	Medium	9.02	9.09	1.097	9.977	0.9327	Medium	9.02	9.1	1.431	13.013	0.9072	Medium	9.02	9.1	1.381	12.551	0.9076	Medium	9.02	9.1	1.374	12.494	0.9185	Medium	9.02	9.09	1.381	12.556	0.9355	Medium	9.02
WT + pY	279	287	LGRMPNLML	12.49	2	6	12.21	12.28	0.91	15.173	0.8973	Medium	12.21	12.28	0.942	15.702	0.8966	Medium	12.21	12.27	0.856	14.275	0.9228	High	12.21	12.28	0.963	16.057	0.9104	Medium	12.21	12.28	0.958	15.96	0.8981	Medium	12.21	12.28	0.934	15.574	0.9059	Medium	12.21	12.28	1.159	19.321	0.9192	Medium	12.21
WT + pY	280	287	GRMPNLML	11.7	1	5	11.67	11.75	0.804	16.071	0.8283	Medium	11.68	11.75	0.783	15.668	0.8488	Medium	11.67	11.75	0.842	16.836	0.846	Medium	11.67	11.75	0.843	16.865	0.9034	Medium	11.67	11.75	0.82	16.405	0.8394	Medium	11.67	11.75	0.904	18.082	0.8614	Medium	11.68	11.75	1.056	21.123	0.8927	Medium	11.67
WT + pY	294	301	YSQLPMDC	10.58	1	5	10.66	10.74	1.919	38.385	0.9073	Medium	10.66	10.75	1.888	37.769	0.9063	Medium	10.66	10.74	1.808	36.151	0.8968	Medium	10.67	10.74	2.176	43.529	0.9287	Medium	10.67	10.74	2.157	43.138	0.9171	Medium	10.66	10.74	2.066	41.313	0.9203	Medium	10.67	10.75	2.847	56.933	0.9168	Medium	10.67
WT + pY	302	327	FTMPSYSRRISTATPYMNGETSTKSL	9.93	4	22	9.98	10.07	9.654	43.884	0.9217	High	9.98	10.07	9.57	43.499	0.9156	High	9.98	10.07	9.518	43.266	0.9158	High	9.99	10.07	10.138	46.083	0.9223	High	9.99	10.07	9.837	44.712	0.9211	High	9.98	10.07	9.523	43.285	0.9221	High	9.98	10.07	10.179	46.267	0.9037	High	9.99
WT + pY	308	327	SRRISTATPYMNGETSTKSL	7.88	3	17	7.77	7.84	8.595	50.559	0.9327	High	7.77	7.84	8.631	50.773	0.9302	High	7.77	7.84	8.395	49.38	0.9388	High	7.77	7.85	9.081	53.419	0.9469	High	7.77	7.85	9.068	53.343	0.9414	High	7.77	7.84	8.786	51.684	0.9107	High	7.77	7.84	9.449	55.584	0.9252	High	7.77
WT + pY	308	327	SRRISTATPYMNGETSTKSL	7.88	4	17	7.54	8.09	8.434	49.609	0.8975	Medium	7.54	8.09	8.434	49.612	0.9017	Medium	7.54	8.1	8.221	48.361	0.9018	Medium	7.55	8.1	9.017	53.041	0.9023	Medium	7.55	8.1	8.837	51.982	0.9056	Medium	7.54	8.1	8.643	50.838	0.895	Medium	7.54	8.09	9.18	54.002	0.8952	Medium	7.54
WT + pY	321	327	ETSTKSL	5.45	1	5	5.36	5.42	1.395	27.892	0.7656	Medium	5.36	5.42	1.436	28.716	0.8471	Medium	5.35	5.42	1.23	24.61	0.8636	Medium	5.4	5.46	1.726	34.523	0.8509	Medium	5.34	5.41	1.787	35.748	0.8442	Medium	5.35	5.42	1.662	33.231	0.8941	Medium	5.36	5.42	2.522	50.435	0.8765	Medium	5.35
WT + pY	328	334	WVINSAL	12.6	1	5	12.74	12.81	1.512	30.246	0.8599	Medium	12.74	12.81	1.517	30.333	0.8897	Medium	12.74	12.81	1.394	27.879	0.8691	Medium	12.74	12.81	1.671	33.42	0.8525	Medium	12.74	12.81	1.714	34.28	0.8644	Medium	12.74	12.8	1.673	33.451	0.8646	Medium	12.74	12.81	2.023	40.466	0.8817	Medium	12.74
WT + pY	335	342	RIKILCAT	8.43	1	6	8.35	8.42	0.046	0.769	0.9312	Medium	8.35	8.42	0.044	0.73	0.9019	Medium	8.36	8.42	0.04	0.664	0.9147	Medium	8.36	8.43	0.062	1.041	0.9331	Medium	8.36	8.43	0.069	1.158	0.9336	Medium	8.36	8.42	0.051	0.843	0.9371	Medium	8.35	8.42	0.243	4.043	0.9371	Medium	8.36
WT + pY	335	342	RIKILCAT	8.43	2	6	8.2	8.65	0.007	0.125	0.8456	Medium	8.2	8.65	0.021	0.349	0.9021	High	8.2	8.65	0.01	0.167	0.9261	High	8.21	8.65	0.031	0.517	0.9182	High	8.21	8.65	0.027	0.452	0.9255	High	8.21	8.65	0.041	0.678	0.921	High	8.2	8.65	0.213	3.549	0.9209	High	8.21
WT + pY	343	350	YVNVNIRD	8.1	2	6	8.07	8.14	3.454	57.569	0.8107	Medium	8.07	8.14	3.498	58.303	0.8286	Medium	8.07	8.14	3.445	57.416	0.8148	Medium	8.07	8.14	4.401	73.349	0.8367	Medium	8.07	8.14	4.438	73.963	0.8161	Medium	8.07	8.14	4.192	69.865	0.8199	Medium	8.07	8.13	4.861	81.015	0.7851	Medium	8.06
WT + pY	343	355	YVNVNIRDIDKIY	11.23	2	11	11.03	11.11	3.619	32.904	0.8665	Medium	11.04	11.11	3.532	32.106	0.8749	Medium	11.03	11.11	3.282	29.838	0.8717	Medium	11.04	11.11	4.511	41.005	0.8658	Medium	11.04	11.11	4.395	39.955	0.8841	Medium	11.03	11.11	4.273	38.841	0.8716	Medium	11.04	11.11	5.119	46.532	0.8588	Medium	11.04
WT + pY	347	355	NIRDIDKIY	9.18	2	7	9.21	9.28	1.995	28.502	0.8699	Medium	9.21	9.28	1.851	26.44	0.8926	Medium	9.21	9.28	1.816	25.948	0.9015	Medium	9.22	9.28	2.406	34.377	0.8928	Medium	9.22	9.28	2.434	34.767	0.868	Medium	9.21	9.28	2.277	32.533	0.8857	Medium	9.21	9.28	2.758	39.401	0.8903	Medium	9.22
WT + pY	355	369	YVRTGIYHGGEPLCD	8.91	3	12	8.84	8.91	0.678	5.648	0.872	Medium	8.84	8.91	0.666	5.55	0.8834	Medium	8.84	8.91	0.67	5.587	0.8942	Medium	8.85	8.91	0.821	6.845	0.8628	Medium	8.85	8.91	0.807	6.724	0.8793	Medium	8.84	8.91	0.812	6.763	0.8674	Medium	8.84	8.91	1.067	8.889	0.9037	Medium	8.85
WT + pY	356	369	VRTGIYHGGEPLCD	8.32	2	11	8.25	8.32	0.48	4.366	0.8588	Medium	8.25	8.32	0.484	4.399	0.8659	Medium	8.25	8.32	0.531	4.823	0.8807	Medium	8.26	8.33	0.604	5.493	0.8915	Medium	8.26	8.33	0.628	5.706	0.8775	Medium	8.26	8.32	0.609	5.538	0.9009	Medium	8.25	8.32	0.911	8.279	0.8843	Medium	8.26
WT + pY	356	373	VRTGIYHGGEPLCDNVNT	8.53	3	15	8.66	8.73	0.923	6.152	0.8917	Medium	8.66	8.73	0.885	5.903	0.8909	Medium	8.66	8.73	0.923	6.151	0.8909	Medium	8.66	8.74	1.168	7.79	0.8993	Medium	8.66	8.74	1.164	7.759	0.9036	Medium	8.66	8.73	1.099	7.329	0.8897	Medium	8.66	8.73	1.698	11.323	0.8951	Medium	8.66
WT + pY	356	390	VRTGIYHGGEPLCDNVNTQRVPCSNPRWNEWLNYD	11.28	5	30	11.26	11.34	1.457	4.858	0.869	Medium	11.27	11.34	1.404	4.682	0.8548	Medium	11.26	11.33	1.209	4.031	0.8361	Medium	11.26	11.34	2.225	7.418	0.8876	High	11.26	11.34	2.261	7.538	0.9013	High	11.26	11.34	2.11	7.033	0.8612	Medium	11.27	11.34	4.818	16.059	0.8345	Medium	11.26
WT + pY	370	385	NVNTQRVPCSNPRWNE	7.93	3	12	7.86	7.93	1.57	13.081	0.8503	Medium	7.86	7.93	1.588	13.232	0.863	Medium	7.86	7.94	1.495	12.461	0.8665	Medium	7.86	7.94	2.164	18.034	0.8517	Medium	7.86	7.94	2.149	17.907	0.8361	Medium	7.86	7.94	2.049	17.076	0.8584	Medium	7.86	7.93	3.706	30.88	0.8563	Medium	7.86
WT + pY	370	389	NVNTQRVPCSNPRWNEWLNY	12.01	3	16	12.08	12.16	0.985	6.154	0.9285	High	12.09	12.16	0.963	6.018	0.9325	High	12.08	12.16	0.902	5.635	0.9304	High	12.09	12.16	1.583	9.897	0.9242	High	12.09	12.16	1.596	9.974	0.918	High	12.08	12.16	1.477	9.228	0.9167	High	12.09	12.16	3.51	21.937	0.9186	High	12.09
WT + pY	389	402	YDIYIPDLPRAARL	12.02	3	10	12.03	12.1	0.026	0.258	0.8641	Medium	12.04	12.1	0.108	1.079	0.9105	Medium	12.03	12.1	0.112	1.121	0.8906	Medium	12.04	12.1	0.082	0.819	0.899	Medium	12.03	12.1	0.12	1.195	0.8878	Medium	12.03	12.1	0.056	0.56	0.8744	Medium	12.04	12.1	0.27	2.699	0.8951	Medium	12.04
WT + pY	391	402	IYIPDLPRAARL	11.11	3	8	11.13	11.2	0.048	0.606	0.9221	High	11.13	11.21	0.072	0.899	0.9218	High	11.12	11.2	0.079	0.985	0.9214	High	11.13	11.2	0.058	0.727	0.9055	High	11.13	11.2	0.075	0.944	0.9212	High	11.13	11.2	0.078	0.973	0.919	High	11.13	11.21	0.072	0.899	0.913	High	11.13
WT + pY	391	404	IYIPDLPRAARLCL	12.7	3	10	12.85	12.91	0.032	0.318	0.7982	Medium	12.85	12.92	0.074	0.742	0.7779	Medium	12.85	12.92	0.019	0.191	0.7218	Medium	12.85	12.92	0.007	0.066	0.8289	Medium	12.85	12.92	0.047	0.475	0.8377	Medium	12.85	12.91	0.074	0.743	0.7778	Medium	12.85	12.92	0.001	0.011	0.7578	Medium	12.85
WT + pY	405	429	SICSVKGRKGAKEEHCPLAWGNINL	10.57	5	22	10.55	10.62	1.002	4.555	0.935	High	10.55	10.62	0.958	4.356	0.9294	High	10.55	10.62	1.056	4.8	0.9296	High	10.56	10.63	1.076	4.89	0.9267	High	10.56	10.62	0.987	4.486	0.9265	High	10.56	10.62	1.013	4.603	0.9281	High	10.56	10.62	1.071	4.867	0.9252	High	10.56
WT + pY	408	429	SVKGRKGAKEEHCPLAWGNINL	10.46	4	19	10.54	10.61	0.968	5.094	0.8546	Medium	10.54	10.61	0.866	4.557	0.8664	Medium	10.54	10.61	0.97	5.107	0.8795	High	10.54	10.62	1.032	5.433	0.88	High	10.54	10.62	0.982	5.17	0.8615	Medium	10.54	10.61	0.968	5.096	0.8848	High	10.54	10.61	1.061	5.586	0.874	High	10.54
WT + pY	430	436	FDYTDTL	11.33	1	5	11.57	11.64	0.097	1.933	0.7765	Medium	11.58	11.64	0.087	1.749	0.8019	Medium	11.57	11.64	0.136	2.73	0.8035	Medium	11.57	11.64	0.103	2.057	0.7771	Medium	11.57	11.64	0.1	1.993	0.809	Medium	11.57	11.64	0.106	2.114	0.8109	Medium	11.58	11.64	0.188	3.753	0.7927	Medium	11.57
WT + pY	430	443	FDYTDTLVSGKMAL	12.28	2	12	12.2	12.27	0.944	7.868	0.8662	Medium	12.21	12.27	0.908	7.568	0.8758	Medium	12.2	12.27	0.784	6.535	0.893	Medium	12.2	12.27	1.356	11.302	0.9012	Medium	12.2	12.27	1.382	11.518	0.8783	Medium	12.2	12.27	1.285	10.71	0.8904	Medium	12.21	12.27	2.184	18.196	0.8863	Medium	12.2
WT + pY	437	443	VSGKMAL	8.15	1	5	8.09	8.16	0.786	15.728	0.8411	Medium	8.09	8.16	0.782	15.648	0.8669	Medium	8.1	8.16	0.694	13.878	0.8366	Medium	8.1	8.17	1.26	25.209	0.8593	Medium	8.1	8.17	1.292	25.85	0.8723	Medium	8.1	8.16	1.202	24.044	0.8668	Medium	8.09	8.16	1.891	37.822	0.8549	Medium	8.1
WT + pY	444	454	NLWPVPHGLED	11.86	1	7	11.91	11.98	1.129	16.134	0.8886	Medium	11.91	11.99	1.125	16.065	0.9032	Medium	11.9	11.98	1.122	16.034	0.8961	Medium	11.91	11.98	1.46	20.864	0.8992	Medium	11.91	11.98	1.432	20.461	0.9015	High	11.91	11.98	1.382	19.737	0.8872	Medium	11.91	11.99	2.388	34.115	0.9045	Medium	11.83
WT + pY	444	473	NLWPVPHGLEDLLNPIGVTGSNPNKETPCL	14.01	3	23	14.11	14.17	1.909	8.3	0.9059	High	14.11	14.18	1.898	8.251	0.9159	High	14.11	14.18	1.739	7.562	0.9095	High	14.11	14.17	2.79	12.129	0.901	High	14.11	14.17	2.853	12.406	0.9031	High	14.11	14.18	2.684	11.668	0.9013	High	14.11	14.18	5.474	23.799	0.9029	High	14.11
WT + pY	444	474	NLWPVPHGLEDLLNPIGVTGSNPNKETPCLE	13.96	3	24	13.99	14.06	1.918	7.993	0.9085	High	13.99	14.07	1.943	8.097	0.9064	High	13.99	14.07	1.723	7.18	0.9135	High	13.99	14.07	2.813	11.721	0.9092	High	13.99	14.06	2.86	11.917	0.9034	High	13.99	14.07	2.654	11.06	0.9021	High	13.99	14.07	5.46	22.748	0.8996	High	13.99
WT + pY	444	475	NLWPVPHGLEDLLNPIGVTGSNPNKETPCLEL	14.07	3	25	14.14	14.21	1.831	7.324	0.8703	Medium	14.14	14.21	1.767	7.066	0.8829	High	14.14	14.21	1.586	6.343	0.9018	High	14.14	14.21	2.652	10.607	0.9112	High	14.14	14.21	2.663	10.652	0.8783	High	14.15	14.21	2.558	10.232	0.8852	High	14.14	14.21	5.182	20.729	0.9022	High	14.14
WT + pY	456	473	LNPIGVTGSNPNKETPCL	10.2	2	13	10.2	10.28	1.348	10.367	0.8985	High	10.2	10.28	1.335	10.266	0.9056	High	10.2	10.28	1.163	8.947	0.9091	High	10.21	10.28	1.911	14.697	0.9184	High	10.21	10.28	1.913	14.712	0.9133	High	10.2	10.28	1.813	13.944	0.9191	High	10.2	10.28	3.074	23.649	0.9164	High	10.21
WT + pY	456	474	LNPIGVTGSNPNKETPCLE	9.55	2	14	9.65	9.72	1.381	9.868	0.9162	High	9.65	9.72	1.313	9.376	0.9278	High	9.65	9.72	1.195	8.536	0.9155	High	9.65	9.73	1.932	13.803	0.9258	High	9.65	9.73	1.897	13.548	0.9225	High	9.65	9.72	1.863	13.305	0.8945	High	9.65	9.72	3.056	21.828	0.91	High	9.65
WT + pY	474	478	ELEFD	10.48	1	3	10.56	10.66	0.096	3.207	0.8112	Medium	10.56	10.66	0.076	2.525	0.8387	Medium	10.56	10.66	0.064	2.118	0.8313	Medium	10.57	10.67	0.042	1.4	0.8557	Medium	10.57	10.67	0.08	2.682	0.8397	Medium	10.56	10.66	0.067	2.232	0.8285	Medium	10.57	10.67	0.049	1.646	0.8647	Medium	10.57
WT + pY	483	491	VVKFPDMSV	11.11	2	6	11.06	11.13	1.527	25.442	0.9182	High	11.06	11.14	1.465	24.422	0.925	High	11.06	11.13	1.391	23.183	0.9209	High	11.06	11.14	1.664	27.726	0.9252	High	11.06	11.14	1.656	27.604	0.9091	High	11.06	11.13	1.6	26.668	0.9325	High	11.06	11.14	1.904	31.737	0.9229	High	11.06
WT + pY	492	506	IEEHANWSVSREAGF	10.09	3	13	9.97	10.04	5.631	43.315	0.8582	Medium	9.96	10.04	5.506	42.355	0.8645	Medium	9.97	10.04	5.597	43.055	0.8119	Medium	9.97	10.05	6.385	49.112	0.8654	Medium	9.97	10.05	6.375	49.039	0.8285	Medium	9.97	10.04	6.067	46.67	0.8514	Medium	9.96	10.04	6.851	52.696	0.8624	Medium	9.97
WT + pY	507	522	SYSHAGLSNRLARDNE	6.49	3	14	6.56	6.64	6.158	43.988	0.9029	Medium	6.57	6.64	6.162	44.014	0.9016	Medium	6.57	6.64	5.912	42.229	0.9161	Medium	6.57	6.65	6.544	46.74	0.9177	Medium	6.57	6.65	6.644	47.458	0.9246	Medium	6.57	6.64	6.447	46.05	0.9149	Medium	6.56	6.64	6.373	45.52	0.9165	Medium	6.57
WT + pY	507	531	SYSHAGLSNRLARDNELRENDKEQL	7.72	5	23	7.74	7.82	6.725	29.239	0.8835	Medium	7.74	7.82	6.728	29.254	0.8908	Medium	7.74	7.82	6.375	27.718	0.8783	Medium	7.75	7.82	8.193	35.621	0.8876	High	7.75	7.82	8.121	35.311	0.905	High	7.74	7.82	7.902	34.355	0.8724	Medium	7.74	7.82	8.967	38.989	0.8776	Medium	7.75
WT + pY	508	522	YSHAGLSNRLARDNE	6.39	4	13	6.38	6.46	6.128	47.138	0.8658	Medium	6.38	6.46	6.214	47.803	0.8755	Medium	6.38	6.46	5.879	45.223	0.8617	Medium	6.39	6.46	6.456	49.665	0.9124	High	6.39	6.46	6.678	51.372	0.8995	High	6.38	6.46	6.508	50.06	0.8839	Medium	6.38	6.46	6.344	48.799	0.9035	High	6.39
WT + pY	523	533	LRENDKEQLKA	5.18	2	9	5.17	5.24	1.186	13.182	0.8514	Medium	5.17	5.24	1.183	13.142	0.8901	Medium	5.17	5.24	1.157	12.861	0.8937	Medium	5.17	5.24	1.629	18.101	0.8274	Medium	5.17	5.24	1.738	19.313	0.9013	Medium	5.17	5.23	1.658	18.421	0.9023	Medium	5.17	5.24	2.93	32.55	0.9006	Medium	5.17
WT + pY	524	533	RENDKEQLKA	4.55	3	8	4.54	4.61	0.652	8.149	0.9248	High	4.54	4.61	0.659	8.242	0.943	High	4.54	4.61	0.65	8.124	0.9525	High	4.54	4.61	1.032	12.894	0.9367	High	4.54	4.61	1.132	14.152	0.9492	High	4.54	4.6	1.065	13.312	0.9521	High	4.54	4.61	2.388	29.853	0.9581	High	4.54
WT + pY	524	551	RENDKEQLKAISTRDPLSEITEQEKDFL	11.54	4	25	11.56	11.7	2.095	8.379	0.9132	High	11.57	11.7	1.968	7.873	0.9102	High	11.56	11.69	1.857	7.427	0.9095	High	11.57	11.7	3.033	12.133	0.9253	High	11.56	11.7	2.991	11.963	0.9214	High	11.56	11.7	2.867	11.466	0.9242	High	11.57	11.7	4.642	18.569	0.9273	High	11.57
WT + pY	532	551	KAISTRDPLSEITEQEKDFL	11.91	3	17	12.06	12.13	1.747	10.277	0.8858	Medium	12.06	12.14	1.69	9.943	0.9004	Medium	12.06	12.13	1.56	9.178	0.8956	Medium	12.06	12.14	2.41	14.179	0.9082	Medium	12.06	12.14	2.482	14.599	0.898	Medium	12.06	12.13	2.396	14.092	0.9096	Medium	12.06	12.14	3.193	18.781	0.9087	Medium	12.06
WT + pY	534	551	ISTRDPLSEITEQEKDFL	12.65	3	15	12.5	12.66	1.919	12.795	0.8873	Medium	12.51	12.67	1.967	13.113	0.8929	Medium	12.51	12.67	1.704	11.363	0.8839	Medium	12.5	12.66	2.588	17.253	0.9053	High	12.5	12.66	2.641	17.604	0.8923	Medium	12.5	12.66	2.651	17.674	0.8848	High	12.51	12.67	3.39	22.599	0.9029	High	12.5
WT + pY	552	560	WSHRHYCVT	6.39	2	7	6.25	6.31	0.14	2.004	0.7086	Medium	6.25	6.31	0.12	1.715	0.771	Medium	6.25	6.32	0.186	2.661	0.8276	Medium	6.25	6.32	0.175	2.506	0.8597	Medium	6.25	6.32	0.216	3.081	0.8275	Medium	6.25	6.32	0.198	2.834	0.9078	Medium	6.25	6.31	0.929	13.27	0.8357	Medium	6.25
WT + pY	552	570	WSHRHYCVTIPEILPKLLL	12.91	4	15	13.1	13.17	0.072	0.479	0.9327	High	13.1	13.18	0.072	0.483	0.9322	High	13.1	13.18	0.079	0.528	0.9332	High	13.1	13.18	0.116	0.773	0.9281	High	13.1	13.18	0.15	0.997	0.9315	High	13.1	13.17	0.143	0.952	0.9275	High	13.1	13.18	0.695	4.636	0.9225	High	13.1
WT + pY	571	583	SVKWNSRDEVAQM	8.75	2	11	8.81	8.87	0.11	1.004	0.933	High	8.81	8.87	0.11	0.999	0.9279	High	8.81	8.88	0.148	1.345	0.9343	High	8.81	8.88	0.146	1.33	0.9236	High	8.81	8.88	0.139	1.262	0.9354	High	8.81	8.88	0.132	1.197	0.9274	High	8.81	8.87	0.209	1.904	0.9224	High	8.81
WT + pY	571	584	SVKWNSRDEVAQMY	9.62	3	12	9.66	9.73	0.11	0.919	0.7621	Medium	9.65	9.73	0.163	1.357	0.7081	Medium	9.66	9.73	0.227	1.888	0.6846	Medium	9.66	9.74	0.217	1.808	0.7734	Medium	9.66	9.74	0.183	1.522	0.7864	Medium	9.66	9.73	0.208	1.73	0.7382	Medium	9.65	9.73	0.247	2.061	0.7185	Medium	9.66
WT + pY	584	598	YCLVKDWPPIKPEQA	10.74	3	10	10.74	10.81	0.168	1.678	0.9309	High	10.75	10.81	0.186	1.858	0.9294	High	10.74	10.81	0.171	1.712	0.9296	High	10.74	10.82	0.328	3.276	0.9324	High	10.74	10.82	0.329	3.29	0.9171	High	10.74	10.82	0.338	3.384	0.9335	High	10.75	10.82	1.155	11.552	0.9266	High	10.74
WT + pY	584	601	YCLVKDWPPIKPEQAMEL	12.24	3	13	12.31	12.39	0.199	1.528	0.878	High	12.31	12.39	0.215	1.652	0.8884	High	12.32	12.39	0.228	1.756	0.7676	Medium	12.31	12.39	0.321	2.465	0.8615	Medium	12.31	12.39	0.363	2.796	0.9028	High	12.31	12.38	0.331	2.546	0.9149	High	12.31	12.39	1.134	8.725	0.8925	High	12.31
WT + pY	602	613	LDCNYPDPMVRG	10.14	2	8	10.17	10.24	0.131	1.635	0.8818	Medium	10.17	10.24	0.096	1.206	0.8946	Medium	10.17	10.24	0.183	2.293	0.8924	Medium	10.17	10.25	0.141	1.768	0.8842	Medium	10.17	10.25	0.228	2.844	0.8997	Medium	10.17	10.25	0.239	2.984	0.8931	Medium	10.17	10.24	0.491	6.134	0.8863	Medium	10.17
WT + pY	602	632	LDCNYPDPMVRGFAVRCLEKYLTDDKLSQYL	13.96	5	27	14.11	14.17	0.94	3.481	0.8408	Medium	14.11	14.18	1.081	4.005	0.8653	Medium	14.11	14.18	0.978	3.622	0.8655	High	14.11	14.17	1.443	5.346	0.8829	High	14.11	14.17	1.419	5.256	0.8538	Medium	14.11	14.18	1.385	5.13	0.8773	High	14.11	14.18	2.359	8.739	0.8652	Medium	14.11
WT + pY	619	632	LEKYLTDDKLSQYL	11.38	3	12	11.41	11.49	0.468	3.898	0.8626	Medium	11.42	11.49	0.479	3.992	0.8841	Medium	11.41	11.49	0.442	3.686	0.8836	Medium	11.41	11.49	0.654	5.453	0.873	Medium	11.41	11.49	0.673	5.607	0.8593	Medium	11.41	11.49	0.671	5.592	0.8815	Medium	11.42	11.49	1.154	9.619	0.8924	Medium	11.41
WT + pY	635	649	LVQVLKYEQYLDNLL	14.19	3	13	14.22	14.28	0.119	0.915	0.8612	Medium	14.22	14.29	0.143	1.1	0.8952	Medium	14.22	14.29	0.134	1.033	0.9177	Medium	14.22	14.28	0.357	2.747	0.8873	Medium	14.22	14.28	0.359	2.761	0.8956	High	14.22	14.29	0.35	2.694	0.9173	High	14.22	14.29	1.186	9.126	0.9016	High	14.22
WT + pY	636	649	VQVLKYEQYLDNLL	13.96	2	12	13.95	14.01	0.091	0.76	0.8553	Medium	13.95	14.02	0.152	1.268	0.8762	Medium	13.95	14.02	0.13	1.086	0.8736	Medium	13.95	14.01	0.327	2.724	0.8865	Medium	13.95	14.01	0.343	2.862	0.8307	Medium	13.95	14.02	0.326	2.713	0.8747	Medium	13.95	14.02	1.235	10.292	0.8712	Medium	13.95
WT + pY	650	667	VRFLLKKALTNQRIGHFF	10.16	5	16	10.18	10.25	0.144	0.9	0.8315	Medium	10.18	10.25	0.079	0.496	0.8469	Medium	10.18	10.25	0.16	1.001	0.867	Medium	10.19	10.26	0.116	0.725	0.892	High	10.19	10.26	0.143	0.894	0.8766	Medium	10.19	10.25	0.077	0.479	0.903	High	10.18	10.25	0.166	1.04	0.8328	Medium	10.19
WT + pY	653	666	LLKKALTNQRIGHF	7.51	3	12	7.54	7.61	0.043	0.359	0.9403	Medium	7.54	7.61	0.116	0.966	0.9049	Medium	7.54	7.61	0.092	0.763	0.9481	Medium	7.55	7.61	0.066	0.553	0.9413	Medium	7.55	7.61	0.096	0.801	0.9347	Medium	7.54	7.61	0.085	0.711	0.9402	Medium	7.54	7.61	0.115	0.962	0.943	Medium	7.54
WT + pY	667	687	FFWHLKSEMHNKTVSQRFGLL	11.34	3	19	11.81	11.86	0.948	4.987	0.8466	Medium	11.82	11.86	0.825	4.34	0.8277	Medium	11.81	11.85	0.826	4.346	0.816	Medium	11.82	11.86	1.508	7.936	0.8461	Medium	11.82	11.86	1.597	8.404	0.8512	Medium	11.81	11.86	1.421	7.48	0.8401	Medium	11.82	11.86	3.792	19.96	0.8159	Medium	11.82
WT + pY	691	697	YCRACGM	7.56	2	5	7.59	7.66	0.833	16.663	0.9081	Medium	7.59	7.66	0.81	16.191	0.9039	Medium	7.59	7.66	0.748	14.968	0.8967	Medium	7.6	7.66	1.171	23.427	0.8771	Medium	7.6	7.66	1.157	23.136	0.9022	Medium	7.59	7.66	1.153	23.05	0.8671	Medium	7.59	7.66	1.554	31.075	0.8948	Medium	7.59
WT + pY	698	708	YLKHLNRQVEA	5.87	2	9	5.85	5.93	0.031	0.342	0.9412	High	5.84	5.92	0.073	0.816	0.937	High	5.85	5.92	0.052	0.573	0.932	High	5.85	5.92	0.085	0.943	0.9395	High	5.85	5.92	0.083	0.917	0.9318	High	5.85	5.92	0.088	0.981	0.944	High	5.85	5.93	0.285	3.171	0.9325	High	5.85
WT + pY	698	709	YLKHLNRQVEAM	7.18	3	10	7.15	7.23	0.041	0.413	0.9573	High	7.15	7.23	0.04	0.402	0.9529	High	7.16	7.23	0.049	0.492	0.9535	High	7.16	7.23	0.051	0.509	0.9449	High	7.16	7.23	0.059	0.594	0.9551	High	7.16	7.23	0.064	0.643	0.9429	High	7.15	7.23	0.141	1.407	0.9493	High	7.16
WT + pY	709	715	MEKLINL	11.27	2	5	11.11	11.18	0.086	1.711	0.7761	Medium	11.11	11.19	0.089	1.78	0.7614	Medium	11.11	11.18	0.066	1.321	0.7619	Medium	11.11	11.19	0.073	1.464	0.838	Medium	11.11	11.19	0.112	2.231	0.7952	Medium	11.11	11.19	0.105	2.095	0.8	Medium	11.11	11.19	0.062	1.239	0.7766	Medium	11.11
WT + pY	713	734	INLTDILKQEKKDETQKVQMKF	10.79	4	20	10.89	10.96	6.346	31.729	0.8861	Medium	10.9	10.96	5.945	29.726	0.9032	Medium	10.89	10.96	5.774	28.87	0.9135	Medium	10.89	10.96	8.385	41.923	0.8638	Medium	10.89	10.96	8.169	40.847	0.8743	Medium	10.89	10.96	7.99	39.949	0.8808	Medium	10.9	10.96	9.789	48.945	0.8393	Medium	10.89
WT + pY	720	734	KQEKKDETQKVQMKF	6.71	4	13	6.78	6.85	4.32	33.233	0.8914	High	6.78	6.85	4.31	33.154	0.9138	High	6.7	6.78	4.293	33.025	0.8544	High	6.79	6.86	5.932	45.634	0.9046	High	6.79	6.86	6.047	46.519	0.8971	High	6.79	6.85	5.873	45.177	0.9078	Medium	6.78	6.85	6.865	52.808	0.9238	High	6.79
WT + pY	735	744	LVEQMRRPDF	8.86	2	7	8.91	8.98	0.32	4.577	0.925	High	8.91	8.98	0.289	4.127	0.9243	High	8.91	8.99	0.296	4.227	0.9304	High	8.91	8.99	0.513	7.322	0.9314	High	8.91	8.99	0.478	6.828	0.9281	High	8.91	8.99	0.47	6.711	0.9312	High	8.91	8.98	1.894	27.056	0.9221	High	8.91
WT + pY	745	764	MDALQGFLSPLNPAHQLGNL	14.17	3	16	14.06	14.13	0.187	1.168	0.8379	Medium	14.07	14.13	0.223	1.393	0.8531	Medium	14.07	14.14	0.304	1.902	0.8854	Medium	14.07	14.13	0.256	1.597	0.8814	Medium	14.06	14.13	0.222	1.39	0.8249	Medium	14.07	14.14	0.285	1.784	0.8801	Medium	14.07	14.13	0.379	2.372	0.8731	Medium	14.07
WT + pY	746	764	DALQGFLSPLNPAHQLGNL	13.91	2	15	14.01	14.09	0.145	0.966	0.8145	Medium	14.02	14.09	0.185	1.236	0.836	Medium	14.02	14.09	0.197	1.316	0.8336	Medium	14.01	14.09	0.197	1.315	0.8071	Medium	14.01	14.09	0.22	1.466	0.8271	Medium	14.02	14.1	0.281	1.871	0.8451	Medium	14.02	14.09	0.261	1.743	0.8546	Medium	14.01
WT + pY	746	766	DALQGFLSPLNPAHQLGNLRL	13.75	3	17	13.81	13.89	0.558	3.282	0.9213	Medium	13.82	13.89	0.56	3.296	0.9159	High	13.82	13.89	0.547	3.219	0.9276	High	13.81	13.89	0.881	5.182	0.9258	High	13.81	13.89	0.895	5.264	0.9148	Medium	13.81	13.89	0.917	5.397	0.9189	High	13.82	13.89	1.116	6.567	0.9204	High	13.81
WT + pY	751	766	FLSPLNPAHQLGNLRL	12.06	3	12	12.15	12.23	0.479	3.994	0.915	High	12.15	12.23	0.448	3.735	0.9233	High	12.15	12.22	0.412	3.436	0.9286	High	12.15	12.23	0.812	6.769	0.9114	Medium	12.15	12.23	0.791	6.592	0.8868	Medium	12.15	12.23	0.825	6.874	0.9036	High	12.16	12.23	1.053	8.779	0.8872	Medium	12.15
WT + pY	766	780	LEECRIMSSAKRPLW	10.9	4	12	11.03	11.11	1.74	14.502	0.8899	Medium	11.04	11.11	1.727	14.394	0.9099	High	11.03	11.11	1.748	14.569	0.9138	High	11.04	11.11	1.97	16.419	0.9071	High	11.04	11.11	1.909	15.906	0.9171	High	11.03	11.11	1.794	14.947	0.9074	High	11.04	11.11	2.769	23.079	0.8912	High	11.04
WT + pY	767	781	EECRIMSSAKRPLWL	11	4	12	11.01	11.07	1.756	14.635	0.8727	Medium	11.01	11.08	1.726	14.38	0.9045	High	11.01	11.07	1.781	14.839	0.9035	High	11.01	11.08	1.935	16.122	0.916	High	11.01	11.08	1.899	15.825	0.9075	High	11.01	11.08	1.812	15.098	0.8986	High	11.01	11.08	2.77	23.079	0.9042	High	11.01
WT + pY	769	781	CRIMSSAKRPLWL	10.41	3	10	10.42	10.5	1.343	13.429	0.9149	Medium	10.42	10.5	1.31	13.103	0.9137	High	10.42	10.5	1.307	13.068	0.924	High	10.42	10.5	1.492	14.922	0.9308	High	10.42	10.5	1.449	14.488	0.9046	High	10.42	10.5	1.394	13.938	0.9246	High	10.43	10.49	2.1	20.999	0.9218	High	10.42
WT + pY	770	781	RIMSSAKRPLWL	10.15	3	9	10.11	10.18	1.177	13.075	0.8657	Medium	10.11	10.17	1.149	12.765	0.8857	Medium	10.11	10.18	1.226	13.624	0.8842	Medium	10.11	10.18	1.324	14.709	0.9133	Medium	10.11	10.18	1.262	14.022	0.88	Medium	10.11	10.18	1.235	13.719	0.9104	Medium	10.11	10.17	1.835	20.391	0.903	Medium	10.11
WT + pY	782	789	NWENPDIM	11.75	1	5	11.79	11.86	0.959	19.182	0.9077	High	11.79	11.87	0.946	18.918	0.9276	High	11.79	11.86	0.944	18.872	0.9327	High	11.79	11.87	1.078	21.554	0.9348	High	11.79	11.87	1.089	21.786	0.9303	High	11.79	11.86	1.037	20.733	0.9236	High	11.79	11.87	1.797	35.947	0.9339	High	11.79
WT + pY	793	798	LFQNNE	7.77	1	4	7.76	7.83	1.37	34.258	0.9017	High	7.76	7.83	1.405	35.119	0.9022	High	7.76	7.84	1.422	35.545	0.8968	High	7.76	7.84	1.502	37.541	0.9004	High	7.76	7.84	1.586	39.644	0.9009	High	7.76	7.84	1.49	37.244	0.8627	Medium	7.76	7.83	1.976	49.412	0.8812	Medium	7.76
WT + pY	794	811	FQNNEIIFKNGDDLRQDM	10.76	2	16	10.72	10.79	0.658	4.116	0.8255	Medium	10.73	10.79	0.774	4.84	0.8109	Medium	10.72	10.79	0.758	4.736	0.8046	Medium	10.73	10.79	1.1	6.875	0.8618	Medium	10.73	10.79	1.155	7.22	0.8228	Medium	10.72	10.79	1.12	7.001	0.8268	Medium	10.73	10.8	2.422	15.135	0.7875	Medium	10.73
WT + pY	799	811	IIFKNGDDLRQDM	9.76	3	11	9.73	9.81	0.489	4.441	0.9256	High	9.73	9.81	0.443	4.026	0.9257	High	9.73	9.81	0.405	3.679	0.9243	High	9.74	9.81	0.83	7.546	0.9117	High	9.74	9.81	0.824	7.495	0.9197	High	9.73	9.81	0.794	7.219	0.8985	High	9.73	9.81	1.784	16.222	0.8998	High	9.74
WT + pY	799	814	IIFKNGDDLRQDMLTL	12.39	3	14	12.41	12.48	0.434	3.097	0.882	Medium	12.41	12.48	0.401	2.863	0.8998	Medium	12.42	12.48	0.303	2.164	0.7905	Medium	12.41	12.48	0.737	5.265	0.8441	Medium	12.41	12.48	0.747	5.333	0.8986	Medium	12.41	12.48	0.717	5.122	0.9054	Medium	12.42	12.48	1.494	10.671	0.8593	Medium	12.41
WT + pY	812	816	LTLQI	11.91	1	3	11.81	11.87	0.006	0.2	0.7908	Medium	11.81	11.88	0.034	1.142	0.8416	Medium	11.8	11.87	0.028	0.943	0.8319	Medium	11.81	11.88	0.034	1.148	0.8517	Medium	11.81	11.88	0.01	0.334	0.8118	Medium	11.81	11.87	0.026	0.881	0.8551	Medium	11.81	11.88	0.025	0.841	0.8477	Medium	11.81
WT + pY	815	821	QIIRIME	9.98	2	5	9.93	10	0.049	0.982	0.9112	High	9.93	10	0.031	0.623	0.9147	High	9.93	10	0.04	0.791	0.9141	High	9.94	10	0.043	0.854	0.908	High	9.94	10	0.048	0.953	0.9152	High	9.93	10	0.039	0.776	0.9187	High	9.93	10	0.019	0.375	0.9002	High	9.94
WT + pY	816	821	IIRIME	9.6	2	4	9.49	9.55	0.027	0.675	0.9129	Medium	9.49	9.55	0.018	0.443	0.9096	Medium	9.49	9.56	0.045	1.133	0.9144	Medium	9.49	9.56	0.041	1.018	0.8975	Medium	9.49	9.56	0.04	1.01	0.9099	Medium	9.49	9.56	0.031	0.787	0.9283	Medium	9.49	9.55	0.036	0.902	0.8977	Medium	9.49
WT + pY	816	831	IIRIMENIWQNQGLDL	13.97	3	14	14.01	14.08	0.568	4.056	0.7247	Medium	14.02	14.08	0.618	4.411	0.7397	Medium	14.02	14.08	0.529	3.779	0.7376	Medium	14.01	14.08	0.765	5.462	0.7703	Medium	14.01	14.08	0.733	5.239	0.7492	Medium	14.02	14.09	0.745	5.321	0.7618	Medium	14.02	14.08	0.901	6.435	0.7556	Medium	14.01
WT + pY	817	830	IRIMENIWQNQGLD	12.38	2	12	12.23	12.3	0.745	6.209	0.8607	Medium	12.23	12.31	0.827	6.894	0.876	Medium	12.22	12.31	0.666	5.551	0.9058	Medium	12.23	12.3	0.902	7.518	0.911	Medium	12.23	12.3	1	8.335	0.8622	Medium	12.23	12.3	0.975	8.125	0.8931	Medium	12.23	12.31	1.142	9.516	0.9018	Medium	12.23
WT + pY	822	830	NIWQNQGLD	11.22	1	7	11.13	11.21	0.772	11.03	0.8116	Medium	11.14	11.22	0.722	10.317	0.86	Medium	11.13	11.21	0.768	10.966	0.8396	Medium	11.14	11.21	0.941	13.444	0.8624	Medium	11.14	11.21	0.994	14.194	0.8303	Medium	11.13	11.21	0.943	13.465	0.8642	Medium	11.14	11.22	1.176	16.804	0.8651	Medium	11.14
WT + pY	831	839	LRMLPYGCL	12.65	2	6	12.67	12.75	0.059	0.98	0.9173	High	12.68	12.75	0.093	1.546	0.9257	High	12.68	12.75	0.089	1.487	0.9249	High	12.67	12.75	0.06	0.999	0.917	High	12.67	12.75	0.096	1.593	0.9233	High	12.67	12.75	0.075	1.244	0.9167	High	12.68	12.75	0.286	4.759	0.9219	High	12.67
WT + pY	840	847	SIGDCVGL	11.54	1	6	11.65	11.72	0.2	3.34	0.8754	Medium	11.65	11.73	0.185	3.077	0.8782	Medium	11.64	11.72	0.163	2.712	0.8685	Medium	11.65	11.72	0.288	4.794	0.8755	Medium	11.65	11.72	0.283	4.723	0.8709	Medium	11.65	11.72	0.253	4.224	0.859	Medium	11.65	11.73	0.437	7.279	0.8583	Medium	11.65
WT + pY	847	858	LIEVVRNSHTIM	9.07	2	10	8.97	9.03	1.08	10.799	0.887	Medium	8.97	9.03	1.047	10.472	0.8994	Medium	8.97	9.04	1.009	10.089	0.9116	Medium	8.97	9.04	1.265	12.648	0.9131	Medium	8.97	9.04	1.216	12.162	0.9119	Medium	8.97	9.04	1.181	11.81	0.9127	Medium	8.97	9.03	1.779	17.792	0.9026	Medium	8.97
WT + pY	848	858	IEVVRNSHTIM	7.98	3	9	7.92	7.98	0.969	10.765	0.9367	Medium	7.92	7.98	0.955	10.608	0.942	Medium	7.92	7.99	0.931	10.344	0.9309	Medium	7.92	7.99	1.147	12.745	0.9389	Medium	7.92	7.99	1.136	12.619	0.9414	Medium	7.92	7.99	1.108	12.306	0.9401	Medium	7.92	7.98	1.698	18.866	0.9359	Medium	7.92
WT + pY	850	858	VVRNSHTIM	6.23	3	7	6.17	6.24	0.961	13.722	0.9312	High	6.17	6.24	1.017	14.526	0.9135	High	6.17	6.24	0.965	13.786	0.9023	High	6.18	6.24	1.025	14.641	0.9357	High	6.18	6.24	1.11	15.852	0.938	High	6.17	6.24	1.109	15.85	0.9226	High	6.18	6.25	1.235	17.638	0.9096	High	6.18
WT + pY	850	859	VVRNSHTIMQ	5.76	2	8	5.69	5.77	1.074	13.419	0.8007	Medium	5.69	5.77	1.089	13.613	0.8298	Medium	5.69	5.76	1.009	12.609	0.8215	Medium	5.69	5.76	1.117	13.965	0.8633	Medium	5.69	5.76	1.203	15.037	0.8373	Medium	5.69	5.76	1.155	14.439	0.8625	Medium	5.69	5.77	1.409	17.619	0.7984	Medium	5.69
WT + pY	873	893	NSHTLHQWLKDKNKGEIYDAA	8.29	2	19	8.3	8.38	1.429	7.523	0.8707	Medium	8.3	8.38	1.456	7.664	0.882	Medium	8.31	8.38	1.321	6.952	0.8826	High	8.31	8.38	2.16	11.368	0.9039	High	8.31	8.38	2.129	11.204	0.9066	High	8.31	8.38	1.966	10.347	0.9157	High	8.3	8.38	4.174	21.967	0.8991	High	8.31
WT + pY	880	893	WLKDKNKGEIYDAA	8.01	2	12	8.06	8.12	1.185	9.878	0.8382	Medium	8.06	8.12	1.169	9.738	0.8601	Medium	8.06	8.12	1.105	9.206	0.8618	Medium	8.07	8.12	1.773	14.771	0.8653	Medium	8.07	8.12	1.882	15.681	0.8654	Medium	8.06	8.12	1.709	14.243	0.8593	Medium	8.06	8.12	3.553	29.606	0.8783	Medium	8.07
WT + pY	897	908	FTRSCAGYCVAT	8.7	2	10	8.68	8.76	0.085	0.854	0.8088	Medium	8.68	8.76	0.112	1.118	0.8275	Medium	8.68	8.76	0.049	0.495	0.7982	Medium	8.69	8.76	0.083	0.826	0.8799	Medium	8.69	8.76	0.065	0.649	0.8895	Medium	8.68	8.76	0.05	0.503	0.8626	Medium	8.68	8.76	0.068	0.678	0.8424	Medium	8.69
WT + pY	909	920	FILGIGDRHNSN	9.77	2	10	9.84	9.92	0.668	6.677	0.8609	Medium	9.84	9.91	0.56	5.597	0.8866	Medium	9.84	9.92	0.527	5.272	0.8725	Medium	9.84	9.92	0.72	7.204	0.891	Medium	9.84	9.92	0.686	6.857	0.8704	Medium	9.84	9.92	0.633	6.333	0.9001	Medium	9.84	9.91	1.138	11.378	0.8925	Medium	9.84
WT + pY	909	922	FILGIGDRHNSNIM	11.17	2	12	11.18	11.24	0.371	3.094	0.8487	Medium	11.18	11.25	0.294	2.447	0.8786	Medium	11.17	11.24	0.287	2.39	0.8606	Medium	11.18	11.25	0.352	2.936	0.879	Medium	11.18	11.25	0.321	2.675	0.851	Medium	11.18	11.24	0.336	2.799	0.8915	Medium	11.18	11.25	0.835	6.962	0.8802	Medium	11.18
WT + pY	922	929	MVKDDGQL	7.08	2	6	7.03	7.09	0.118	1.97	0.8951	Medium	7.03	7.09	0.091	1.517	0.9031	Medium	7.03	7.1	0.198	3.296	0.8951	Medium	7.03	7.1	0.107	1.777	0.9131	Medium	7.03	7.1	0.129	2.147	0.9062	Medium	7.03	7.1	0.125	2.082	0.9122	Medium	7.03	7.09	0.178	2.96	0.9124	Medium	7.03
WT + pY	923	929	VKDDGQL	6.04	1	5	6	6.08	0.06	1.198	0.8729	Medium	5.99	6.07	0.078	1.561	0.8714	Medium	6	6.07	0.058	1.151	0.8978	Medium	6	6.08	0.087	1.745	0.8928	Medium	6	6.08	0.112	2.237	0.8788	Medium	6	6.07	0.135	2.702	0.8676	Medium	6	6.08	0.092	1.843	0.895	Medium	6
WT + pY	923	934	VKDDGQLFHIDF	12.69	3	10	12.64	12.67	0.399	3.994	0.5923	Medium	12.64	12.68	0.351	3.506	0.6538	Medium	12.64	12.68	0.398	3.979	0.562	Medium	12.64	12.67	0.265	2.649	0.6242	Medium	12.64	12.67	0.305	3.046	0.6401	Medium	12.64	12.67	0.175	1.751	0.5942	Medium	12.64	12.68	0.454	4.543	0.6453	Medium	12.64
WT + pY	930	937	FHIDFGHF	12.32	3	6	12.28	12.34	0.116	1.941	0.9087	High	12.28	12.35	0.153	2.557	0.9158	High	12.27	12.35	0.13	2.166	0.9115	High	12.28	12.35	0.196	3.271	0.9391	High	12.28	12.35	0.208	3.459	0.9109	High	12.28	12.34	0.188	3.131	0.912	High	12.28	12.35	0.859	14.318	0.9216	High	12.28
WT + pY	930	960	FHIDFGHFLDHKKKKFGYKRERVPFVLTQDF	10.81	5	28	10.97	11.06	2.021	7.219	0.8611	Medium	10.97	11.06	1.903	6.796	0.868	Medium	10.96	11.06	1.924	6.87	0.8762	Medium	10.97	11.06	2.546	9.093	0.8867	High	10.97	11.06	2.429	8.675	0.8779	High	10.97	11.06	2.407	8.596	0.8977	High	10.97	11.06	3.496	12.485	0.878	Medium	10.97
WT + pY	930	961	FHIDFGHFLDHKKKKFGYKRERVPFVLTQDFL	11.38	8	29	11.24	11.77	1.756	6.055	0.8193	Medium	11.25	11.78	1.565	5.395	0.8279	Medium	11.24	11.77	1.653	5.701	0.8422	Medium	11.25	11.78	2.238	7.717	0.8637	Medium	11.25	11.77	2.242	7.73	0.8648	Medium	11.24	11.77	2.139	7.377	0.8555	Medium	11.25	11.78	3.156	10.881	0.8479	Medium	11.25
WT + pY	961	976	LIVISKGAQECTKTRE	7.35	4	14	7.17	7.33	4.066	29.041	0.8759	Medium	7.17	7.33	4.052	28.943	0.9232	High	7.17	7.33	3.882	27.728	0.9222	High	7.18	7.34	4.385	31.321	0.9289	Medium	7.18	7.34	4.469	31.925	0.918	Medium	7.17	7.33	4.278	30.559	0.9216	Medium	7.17	7.33	4.821	34.434	0.9275	Medium	7.18
WT + pY	961	980	LIVISKGAQECTKTREFERF	9.29	4	18	9.42	9.49	2.832	15.733	0.7109	Medium	9.34	9.47	2.901	16.114	0.8361	Medium	9.35	9.47	2.899	16.106	0.8433	Medium	9.35	9.48	3.147	17.481	0.816	Medium	9.35	9.48	3.142	17.456	0.8677	Medium	9.35	9.47	2.869	15.941	0.8228	Medium	9.34	9.47	3.294	18.298	0.84	Medium	9.35
WT + pY	962	976	IVISKGAQECTKTRE	5.87	4	13	5.83	5.94	4.119	31.688	0.9444	Medium	5.83	5.94	4.105	31.579	0.9566	High	5.82	5.94	3.962	30.477	0.9551	High	5.82	5.94	4.229	32.528	0.9575	High	5.82	5.94	4.445	34.189	0.9547	High	5.82	5.94	4.241	32.627	0.9514	High	5.83	5.94	4.889	37.608	0.9556	High	5.82
WT + pY	962	980	IVISKGAQECTKTREFERF	8.58	5	17	8.49	8.55	2.548	14.987	0.9266	Medium	8.49	8.55	2.604	15.317	0.9323	Medium	8.49	8.55	2.542	14.954	0.9344	High	8.49	8.55	2.83	16.648	0.9378	High	8.49	8.55	2.846	16.743	0.9252	Medium	8.49	8.55	2.695	15.854	0.9274	Medium	8.49	8.55	3.196	18.801	0.9318	High	8.49
WT + pY	977	984	FERFQEMC	10.58	2	6	10.45	10.61	0.045	0.744	0.7862	Medium	10.45	10.61	0.06	1.003	0.8045	Medium	10.44	10.61	0.061	1.018	0.7677	Medium	10.45	10.62	0.224	3.737	0.8289	Medium	10.45	10.62	0.21	3.497	0.7867	Medium	10.45	10.61	0.187	3.12	0.8016	Medium	10.45	10.61	0.191	3.185	0.8032	Medium	10.45
WT + pY	985	989	YKAYL	9.07	2	3	9	9.08	0.041	1.375	0.9244	High	9	9.08	0.033	1.111	0.9267	High	9	9.08	0.009	0.293	0.9279	High	9.01	9.08	0.013	0.447	0.9215	High	9.01	9.08	0.016	0.52	0.9353	High	9	9.08	0.008	0.259	0.9212	High	9	9.08	0.03	1.009	0.9312	High	9.01
WT + pY	990	997	AIRQHANL	5.49	2	6	5.36	5.47	0.252	4.192	0.9484	Medium	5.36	5.47	0.242	4.039	0.9487	High	5.35	5.47	0.211	3.525	0.9411	High	5.35	5.47	0.521	8.692	0.9425	High	5.35	5.47	0.508	8.473	0.9582	High	5.35	5.47	0.511	8.513	0.9408	High	5.36	5.47	1.185	19.745	0.9501	High	5.35
WT + pY	1002	1006	FSMML	13.75	1	3	13.69	13.79	0.022	0.729	0.9108	Medium	13.69	13.79	0.026	0.853	0.928	Medium	13.69	13.79	0.027	0.888	0.9322	Medium	13.69	13.79	0.024	0.806	0.9162	Medium	13.69	13.79	0.031	1.038	0.9166	Medium	13.68	13.79	0.022	0.72	0.925	Medium	13.69	13.79	0.065	2.161	0.9186	Medium	13.69
WT + pY	1002	1013	FSMMLGSGMPEL	14.28	2	9	14.3	14.37	1.227	13.629	0.8026	Medium	14.3	14.37	1.332	14.8	0.83	Medium	14.3	14.37	1.27	14.106	0.8353	Medium	14.3	14.37	1.483	16.478	0.8375	Medium	14.3	14.37	1.563	17.369	0.8311	Medium	14.31	14.37	1.512	16.805	0.8475	Medium	14.3	14.37	2.093	23.252	0.8309	Medium	14.3
WT + pY	1006	1013	LGSGMPEL	11.33	1	5	11.46	11.56	0.992	19.84	0.8308	Medium	11.47	11.57	0.945	18.903	0.8228	Medium	11.46	11.56	0.936	18.715	0.8156	Medium	11.46	11.57	1.203	24.059	0.8512	Medium	11.46	11.56	1.16	23.204	0.8272	Medium	11.46	11.56	1.138	22.755	0.8333	Medium	11.47	11.57	1.678	33.556	0.8377	Medium	11.46
WT + pY	1007	1013	GSGMPEL	10.95	1	4	10.65	10.77	0.65	16.253	0.7926	Medium	10.64	10.77	0.543	13.58	0.8161	Medium	10.65	10.77	0.583	14.582	0.8085	Medium	10.65	10.78	0.707	17.68	0.8377	Medium	10.65	10.78	0.733	18.331	0.8051	Medium	10.65	10.77	0.69	17.248	0.8278	Medium	10.64	10.78	1.207	30.181	0.8297	Medium	10.65
WT + pY	1014	1021	QSFDDIAY	11.38	1	6	11.34	11.41	1.093	18.217	0.7646	Medium	11.35	11.42	1.088	18.129	0.7812	Medium	11.34	11.41	1.068	17.795	0.7411	Medium	11.35	11.41	1.253	20.886	0.8012	Medium	11.35	11.41	1.301	21.686	0.7573	Medium	11.34	11.41	1.209	20.15	0.7504	Medium	11.35	11.42	1.724	28.734	0.7696	Medium	11.35
WT + pY	1017	1021	DDIAY	8.64	1	3	8.61	8.68	0.147	4.902	0.7975	Medium	8.61	8.68	0.103	3.43	0.8381	Medium	8.62	8.68	0.108	3.606	0.8073	Medium	8.62	8.69	0.303	10.095	0.8193	Medium	8.62	8.69	0.324	10.792	0.8145	Medium	8.62	8.68	0.286	9.523	0.79	Medium	8.61	8.68	0.698	23.282	0.8288	Medium	8.62
WT + pY	1021	1033	YIRKTLALDKTEQ	6.57	2	11	6.57	6.64	1.227	11.151	0.638	Medium	6.5	6.57	1.259	11.441	0.6929	Medium	6.5	6.57	1.221	11.097	0.7203	Medium	6.58	6.65	1.173	10.663	0.7389	Medium	6.5	6.57	1.325	12.048	0.7194	Medium	6.58	6.64	1.285	11.679	0.697	Medium	6.57	6.64	2.109	19.17	0.761	Medium	6.58
WT + pY	1021	1036	YIRKTLALDKTEQEAL	8.49	2	14	8.45	8.51	0.924	6.597	0.7308	Medium	8.45	8.51	1.031	7.367	0.761	Medium	8.45	8.51	0.904	6.454	0.7569	Medium	8.45	8.52	1.142	8.156	0.8072	Medium	8.45	8.52	1.368	9.769	0.7927	Medium	8.45	8.52	1.059	7.566	0.8062	Medium	8.45	8.51	1.904	13.597	0.7761	Medium	8.45
WT + pY	1021	1038	YIRKTLALDKTEQEALEY	9.56	3	16	9.54	9.61	1.245	7.78	0.7766	Medium	9.54	9.6	1.307	8.166	0.7286	Medium	9.54	9.61	1.173	7.329	0.7696	Medium	9.54	9.61	1.432	8.952	0.7937	Medium	9.54	9.61	1.505	9.408	0.795	Medium	9.54	9.61	1.499	9.366	0.798	Medium	9.54	9.6	2.29	14.31	0.7783	Medium	9.54
WT + pY	1022	1035	IRKTLALDKTEQEA	6.43	2	12	6.42	6.49	1.16	9.67	0.7659	Medium	6.42	6.49	1.085	9.044	0.8004	Medium	6.43	6.49	1.072	8.937	0.8439	Medium	6.43	6.5	1.266	10.554	0.865	Medium	6.43	6.5	1.522	12.687	0.829	Medium	6.43	6.49	1.3	10.831	0.8504	Medium	6.42	6.49	2.175	18.128	0.8656	Medium	6.43
WT + pY	1022	1038	IRKTLALDKTEQEALEY	9.2	2	15	9.27	9.35	1.058	7.05	0.8716	Medium	9.27	9.34	1.126	7.51	0.8724	Medium	9.27	9.35	1.131	7.542	0.8567	Medium	9.27	9.35	1.335	8.898	0.9038	Medium	9.27	9.35	1.34	8.933	0.8865	Medium	9.27	9.35	1.325	8.835	0.8752	Medium	9.27	9.34	2.199	14.661	0.8737	Medium	9.27
WT + pY	1029	1037	DKTEQEALE	6.62	2	7	6.57	6.64	0.842	12.027	0.8017	Medium	6.57	6.64	0.887	12.67	0.8504	Medium	6.58	6.64	0.82	11.71	0.8346	Medium	6.58	6.65	0.998	14.253	0.8492	Medium	6.58	6.65	1.108	15.833	0.8138	Medium	6.58	6.64	1.065	15.207	0.8019	Medium	6.57	6.64	1.731	24.723	0.845	Medium	6.58
WT + pY	1029	1038	DKTEQEALEY	8.84	2	8	8.79	8.86	0.802	10.023	0.8509	Medium	8.79	8.86	0.806	10.081	0.8545	Medium	8.79	8.86	0.777	9.713	0.8468	Medium	8.8	8.86	0.968	12.101	0.8836	Medium	8.8	8.86	0.965	12.066	0.8407	Medium	8.79	8.86	0.952	11.903	0.8521	Medium	8.79	8.86	1.702	21.278	0.8428	Medium	8.8
delta C	11	20	WGIHLMPPRI	11.8	3	6	11.92	12	0.816	13.598	0.913	High	11.93	12	0.955	15.909	0.9069	High	11.93	12	0.874	14.562	0.9276	High	11.92	12	1.488	24.797	0.8663	High	11.93	12	1.465	24.411	0.8629	High	11.93	12	1.527	25.445	0.9109	High	11.92	12	2.272	37.862	0.9075	High	11.92
delta C	11	23	WGIHLMPPRILVE	12.44	3	9	12.6	12.67	0.866	9.625	0.9107	High	12.6	12.68	0.896	9.951	0.8999	Medium	12.6	12.67	0.906	10.066	0.9017	High	12.6	12.68	1.547	17.189	0.8983	Medium	12.77	12.84	1.604	17.824	0.91	High	12.6	12.67	1.607	17.859	0.8982	Medium	12.59	12.67	2.728	30.308	0.893	Medium	12.6
delta C	24	33	CLLPNGMIVT	12.12	1	7	12.27	12.33	0.741	10.58	0.8476	Medium	12.27	12.34	0.789	11.275	0.8387	Medium	12.27	12.34	0.777	11.103	0.8305	Medium	12.27	12.33	0.835	11.924	0.8651	Medium	12.27	12.34	0.844	12.059	0.8664	Medium	12.27	12.34	0.928	13.261	0.7749	Medium	12.27	12.34	0.974	13.919	0.8571	Medium	12.27
delta C	31	35	IVTLE	8.86	1	3	8.84	8.97	1.131	37.685	0.8429	Medium	8.85	8.97	1.147	38.24	0.8354	Medium	8.85	8.97	1.102	36.724	0.8663	Medium	8.85	8.97	1.557	51.911	0.8682	Medium	8.85	8.97	1.59	53.01	0.8377	Medium	8.85	8.97	1.567	52.248	0.8156	Medium	8.84	8.97	1.661	55.358	0.8213	Medium	8.84
delta C	36	42	CLREATL	8.39	2	5	8.19	8.39	0.068	1.356	0.8742	Medium	8.2	8.39	0.127	2.539	0.8608	Medium	8.2	8.39	0.099	1.97	0.8737	Medium	8.2	8.39	0.103	2.051	0.8761	Medium	8.2	8.39	0.089	1.779	0.8776	Medium	8.2	8.39	0.116	2.311	0.8428	Medium	8.2	8.39	0.134	2.682	0.8939	Medium	8.2
delta C	37	42	LREATL	7.56	1	4	7.46	7.81	0.073	1.824	0.8615	Medium	7.46	7.81	0.071	1.765	0.8369	Medium	7.46	7.81	0.065	1.62	0.8522	Medium	7.46	7.81	0.059	1.473	0.8714	Medium	7.46	7.81	0.068	1.706	0.8552	Medium	7.46	7.81	0.073	1.83	0.8657	Medium	7.46	7.81	0.065	1.614	0.8821	Medium	7.46
delta C	43	49	ITIKHEL	7.46	1	5	7.29	7.54	0.056	1.117	0.8711	Medium	7.29	7.55	0.035	0.705	0.8612	Medium	7.29	7.54	0.004	0.082	0.8719	Medium	7.29	7.54	0.01	0.198	0.9026	Medium	7.29	7.54	0.016	0.319	0.8597	Medium	7.29	7.55	0.014	0.284	0.9117	Medium	7.29	7.54	0.036	0.714	0.9215	Medium	7.29
delta C	43	62	ITIKHELFKEARKYPLHQLL	9.5	4	17	9.43	9.5	0.672	3.951	0.8725	Medium	9.43	9.5	0.714	4.201	0.8504	Medium	9.43	9.5	0.641	3.772	0.8869	Medium	9.43	9.5	0.973	5.725	0.9081	Medium	9.53	9.59	0.963	5.663	0.8667	Medium	9.43	9.5	0.992	5.834	0.9108	Medium	9.43	9.5	2.39	14.056	0.8299	Medium	9.43
delta C	43	68	ITIKHELFKEARKYPLHQLLQDESSY	10.09	5	23	10.19	10.26	0.903	3.926	0.9071	Medium	10.19	10.27	1.029	4.474	0.9064	Medium	10.19	10.26	0.942	4.095	0.9086	Medium	10.19	10.26	1.414	6.147	0.8938	Medium	10.19	10.26	1.434	6.234	0.9025	Medium	10.19	10.26	1.416	6.156	0.8949	Medium	10.19	10.26	3.567	15.508	0.8744	Medium	10.19
delta C	50	68	FKEARKYPLHQLLQDESSY	9.56	4	16	9.63	9.66	1.26	7.875	0.794	Medium	9.64	9.66	1.242	7.762	0.7893	Medium	9.63	9.66	1.231	7.696	0.7868	Medium	9.63	9.66	1.796	11.225	0.8232	Medium	9.7	9.78	1.745	10.905	0.7867	Medium	9.63	9.66	1.732	10.826	0.8245	Medium	9.63	9.66	4.083	25.52	0.7908	Medium	9.63
delta C	69	82	IFVSVTQEAEREEF	11.22	2	12	11.08	11.16	0.159	1.324	0.8257	Medium	11.09	11.16	0.231	1.926	0.8371	Medium	11.09	11.16	0.275	2.293	0.8386	Medium	11.08	11.16	0.494	4.113	0.8248	Medium	11.21	11.29	0.443	3.688	0.8922	High	11.09	11.16	0.411	3.426	0.8666	High	11.08	11.16	1.334	11.114	0.832	Medium	11.09
delta C	71	82	VSVTQEAEREEF	9.55	2	10	9.61	9.68	0.174	1.745	0.9237	High	9.61	9.69	0.186	1.857	0.9302	High	9.61	9.68	0.146	1.456	0.9189	High	9.61	9.68	0.388	3.878	0.9166	High	9.61	9.69	0.405	4.05	0.9199	High	9.61	9.68	0.406	4.059	0.9161	High	9.61	9.68	1.353	13.531	0.9142	High	9.61
delta C	83	91	FDETRRLCD	7.45	2	7	7.42	7.48	0.101	1.438	0.9399	High	7.43	7.49	0.109	1.557	0.9339	High	7.43	7.49	0.094	1.348	0.9334	High	7.43	7.49	0.133	1.898	0.9232	High	7.43	7.49	0.151	2.159	0.8885	Medium	7.43	7.49	0.126	1.803	0.9367	High	7.43	7.48	0.232	3.313	0.9196	High	7.43
delta C	83	92	FDETRRLCDL	10.25	2	8	10.24	10.31	0.041	0.516	0.7348	Medium	10.25	10.32	0.069	0.857	0.7372	Medium	10.25	10.31	0.136	1.701	0.6897	Medium	10.25	10.31	0.08	1.002	0.7849	Medium	10.25	10.31	0.021	0.264	0.7314	Medium	10.25	10.31	0.109	1.362	0.7343	Medium	10.25	10.31	0.099	1.241	0.7931	Medium	10.25
delta C	92	99	LRLFQPFL	14.12	2	5	14.12	14.19	0.032	0.637	0.9303	High	14.13	14.19	0.04	0.797	0.9366	High	14.12	14.19	0.03	0.606	0.9285	High	14.13	14.19	0.036	0.717	0.9093	High	14.12	14.19	0.036	0.723	0.9306	High	14.12	14.19	0.048	0.955	0.918	High	14.12	14.19	0.048	0.965	0.9191	High	14.12
delta C	93	99	RLFQPFL	13.17	2	4	13.25	13.33	0.058	1.46	0.9471	Medium	13.25	13.33	0.071	1.772	0.9198	Medium	13.25	13.33	0.043	1.078	0.9551	Medium	13.25	13.33	0.047	1.166	0.9511	Medium	13.25	13.33	0.053	1.32	0.9488	Medium	13.25	13.33	0.071	1.783	0.9268	Medium	13.25	13.32	0.043	1.071	0.9501	Medium	13.25
delta C	100	116	KVIEPVGNREEKILNRE	7.13	4	14	7.04	7.17	1.51	10.786	0.8932	Medium	7.04	7.18	1.587	11.334	0.8794	Medium	7.04	7.17	1.661	11.866	0.9028	Medium	7.04	7.18	2.471	17.65	0.9059	Medium	7.04	7.18	2.515	17.966	0.8678	Medium	7.04	7.18	2.493	17.805	0.9017	Medium	7.04	7.17	3.732	26.661	0.8924	Medium	7.04
delta C	100	119	KVIEPVGNREEKILNREIGF	9.92	4	17	9.82	10.05	1.138	6.695	0.9098	High	9.82	10.06	1.193	7.02	0.9083	High	9.82	10.05	1.099	6.462	0.9146	High	9.82	10.05	1.943	11.428	0.8991	High	9.82	10.05	1.948	11.456	0.9062	High	9.82	10.05	1.941	11.416	0.9068	High	9.82	10.05	3.108	18.285	0.9083	High	9.82
delta C	120	127	AIGMPVCE	10.19	1	5	10.29	10.37	0.109	2.178	0.8834	Medium	10.3	10.38	0.131	2.618	0.8865	Medium	10.3	10.37	0.14	2.809	0.8756	Medium	10.3	10.37	0.299	5.985	0.8813	Medium	10.3	10.37	0.336	6.715	0.8887	Medium	10.3	10.37	0.297	5.932	0.8603	Medium	10.3	10.37	0.928	18.568	0.8894	Medium	10.3
delta C	120	128	AIGMPVCEF	13.49	1	6	13.48	13.56	0.08	1.329	0.8224	Medium	13.49	13.56	0.155	2.577	0.7862	Medium	13.49	13.56	0.058	0.959	0.7877	Medium	13.49	13.56	0.284	4.733	0.8361	Medium	13.49	13.56	0.473	7.89	0.7231	Medium	13.49	13.56	0.395	6.576	0.8142	Medium	13.48	13.56	1.103	18.381	0.8394	Medium	13.49
delta C	128	138	FDMVKDPEVQD	9.1	1	8	9.07	9.14	0.85	10.623	0.8731	Medium	9.07	9.15	0.872	10.906	0.8525	Medium	9.07	9.15	0.909	11.365	0.8506	Medium	9.07	9.15	1.221	15.266	0.9008	Medium	9.07	9.15	1.127	14.083	0.8315	Medium	9.07	9.15	1.152	14.401	0.8951	Medium	9.07	9.15	2.13	26.628	0.8613	Medium	9.07
delta C	129	138	DMVKDPEVQD	7.26	1	7	7.3	7.38	1.019	14.553	0.8457	Medium	7.31	7.39	0.983	14.038	0.8314	Medium	7.31	7.38	1.023	14.62	0.8175	Medium	7.31	7.39	1.153	16.475	0.8909	Medium	7.31	7.39	1.113	15.902	0.8841	Medium	7.31	7.39	1.193	17.042	0.8861	Medium	7.31	7.38	1.816	25.937	0.8931	Medium	7.31
delta C	131	138	VKDPEVQD	5.48	1	5	5.33	5.62	0.387	7.73	0.6792	Medium	5.33	5.62	0.428	8.566	0.5914	Medium	5.33	5.62	0.384	7.683	0.6411	Medium	5.33	5.62	0.507	10.15	0.8034	Medium	5.33	5.62	0.531	10.627	0.7488	Medium	5.33	5.62	0.483	9.664	0.6864	Medium	5.33	5.62	0.816	16.32	0.7903	Medium	5.33
delta C	139	144	FRRNIL	8	1	4	7.9	8.12	0.047	1.177	0.8627	Medium	7.91	8.13	0.073	1.815	0.8539	Medium	7.9	8.12	0.064	1.604	0.8304	Medium	7.91	8.12	0.094	2.355	0.8895	Medium	7.91	8.12	0.123	3.078	0.8208	Medium	7.91	8.12	0.065	1.633	0.8862	Medium	7.9	8.12	0.088	2.201	0.8782	Medium	7.9
delta C	139	146	FRRNILNV	9.23	2	6	9.28	9.35	0.348	5.804	0.9055	Medium	9.28	9.35	0.334	5.567	0.9156	Medium	9.28	9.35	0.334	5.568	0.9125	Medium	9.28	9.35	0.697	11.62	0.901	Medium	9.28	9.35	0.692	11.54	0.9031	Medium	9.28	9.35	0.684	11.396	0.9087	Medium	9.28	9.35	1.513	25.211	0.9114	Medium	9.28
delta C	145	149	NVCKE	4.22	1	3	4.27	4.34	0.05	1.655	0.8124	Medium	4.27	4.34	0.128	4.27	0.8214	Medium	4.27	4.34	0.03	1.009	0.802	Medium	4.27	4.34	0.118	3.917	0.8586	Medium	4.27	4.34	0.05	1.667	0.8354	Medium	4.27	4.34	0.087	2.893	0.8203	Medium	4.27	4.34	0.091	3.025	0.8535	Medium	4.27
delta C	147	152	CKEAVD	4.16	1	4	4.25	4.31	0.07	1.76	0.8971	Medium	4.24	4.31	0.069	1.723	0.8982	Medium	4.24	4.31	0.076	1.889	0.8971	Medium	4.24	4.31	0.079	1.967	0.9253	Medium	4.24	4.31	0.098	2.445	0.9142	Medium	4.25	4.32	0.157	3.937	0.9049	Medium	4.24	4.31	0.102	2.557	0.9165	Medium	4.24
delta C	150	164	AVDLRDLNSPHSRAM	8.27	3	12	8.19	8.26	1.459	12.16	0.8072	Medium	8.2	8.27	1.423	11.857	0.8243	Medium	8.2	8.27	1.329	11.075	0.8381	Medium	8.2	8.27	1.798	14.98	0.8191	Medium	8.33	8.4	1.77	14.752	0.7568	Medium	8.2	8.27	1.76	14.666	0.8852	Medium	8.2	8.26	2.39	19.919	0.8083	Medium	8.2
delta C	153	163	LRDLNSPHSRA	4.81	3	8	4.73	4.81	1.314	16.424	0.9121	High	4.73	4.81	1.31	16.377	0.9067	Medium	4.73	4.81	1.3	16.244	0.9099	High	4.73	4.81	1.914	23.925	0.9294	High	4.73	4.81	1.809	22.615	0.8745	Medium	4.73	4.81	1.751	21.882	0.9161	High	4.73	4.81	2.436	30.445	0.9135	High	4.73
delta C	153	164	LRDLNSPHSRAM	5.86	3	9	5.82	5.89	1.129	12.54	0.9528	High	5.82	5.89	1.066	11.847	0.951	High	5.81	5.89	1.124	12.485	0.9578	High	5.81	5.89	1.468	16.314	0.9468	High	5.81	5.89	1.519	16.883	0.9457	High	5.82	5.89	1.516	16.846	0.9408	High	5.81	5.89	2.056	22.85	0.9439	High	5.81
delta C	165	191	YVYPPNVESSPELPKHIYNKLDKGQII	10.26	5	21	10.28	10.34	3.284	15.638	0.8197	Medium	10.28	10.35	3.352	15.962	0.8085	Medium	10.28	10.35	3.41	16.24	0.8474	Medium	10.28	10.35	4.66	22.192	0.816	Medium	10.28	10.35	4.678	22.278	0.7961	Medium	10.28	10.35	4.546	21.648	0.8361	Medium	10.28	10.35	6.433	30.633	0.813	Medium	10.28
delta C	165	192	YVYPPNVESSPELPKHIYNKLDKGQIIV	10.36	5	22	10.39	10.45	3.341	15.186	0.8442	Medium	10.39	10.46	3.447	15.667	0.7983	Medium	10.39	10.46	3.321	15.094	0.8421	Medium	10.39	10.46	4.96	22.546	0.8699	Medium	10.39	10.46	4.711	21.413	0.8162	Medium	10.39	10.46	4.924	22.382	0.8802	Medium	10.39	10.45	6.534	29.698	0.8574	Medium	10.39
delta C	191	195	IVVIW	14.28	1	3	14.16	14.23	0.003	0.092	0.8625	Medium	14.17	14.24	0.052	1.72	0.8706	Medium	14.16	14.23	0.027	0.896	0.9064	Medium	14.17	14.24	0.013	0.436	0.9234	Medium	14.17	14.23	0.027	0.906	0.7615	Medium	14.17	14.23	0.029	0.973	0.9246	Medium	14.16	14.23	0.026	0.871	0.9345	Medium	14.16
delta C	193	209	VIWVIVSPNNDKQKYTL	11.81	3	14	11.93	12	2.393	17.091	0.8709	Medium	11.94	12	2.451	17.509	0.8327	Medium	11.93	12	2.414	17.245	0.8644	Medium	11.93	12	3.004	21.459	0.8683	Medium	11.93	12	3.001	21.434	0.8311	Medium	11.93	12	2.996	21.399	0.8744	Medium	11.93	12	4.67	33.354	0.8884	Medium	11.93
delta C	196	220	VIVSPNNDKQKYTLKINHDCVPEQV	8.86	4	21	8.77	8.83	2.589	12.33	0.8058	Medium	8.78	8.84	2.699	12.853	0.8023	Medium	8.78	8.84	2.652	12.631	0.8185	Medium	8.78	8.84	3.8	18.098	0.8376	Medium	8.78	8.84	3.797	18.08	0.7314	Medium	8.78	8.84	3.862	18.39	0.8293	Medium	8.78	8.84	5.221	24.862	0.8191	Medium	8.78
delta C	196	224	VIVSPNNDKQKYTLKINHDCVPEQVIAEA	9.88	5	25	9.82	9.89	2.496	9.983	0.7638	Medium	9.83	9.9	2.492	9.967	0.7607	Medium	9.83	9.89	2.498	9.992	0.7805	Medium	9.83	9.89	3.405	13.618	0.8131	Medium	9.9	9.97	3.504	14.016	0.7515	Medium	9.83	9.89	3.438	13.753	0.8456	Medium	9.83	9.89	4.878	19.51	0.7833	Medium	9.83
delta C	223	233	EAIRKKTRSML	5.33	3	9	5.42	5.49	2.999	33.325	0.9229	Medium	5.29	5.35	3.119	34.652	0.9488	Medium	5.42	5.49	3.048	33.872	0.92	Medium	5.34	5.41	3.486	38.735	0.9527	Medium	5.42	5.49	3.55	39.446	0.9546	Medium	5.42	5.49	3.558	39.528	0.9374	Medium	5.42	5.49	4.103	45.59	0.9521	Medium	5.42
delta C	234	241	LSSEQLKL	9.61	1	6	9.65	9.71	3.834	63.903	0.8014	Medium	9.59	9.67	3.91	65.165	0.8029	Medium	9.65	9.72	3.886	64.766	0.7916	Medium	9.65	9.72	4.464	74.403	0.8304	Medium	9.65	9.72	4.482	74.696	0.8291	Medium	9.65	9.72	4.381	73.011	0.7572	Medium	9.65	9.72	4.503	75.054	0.8212	Medium	9.6
delta C	245	252	EYQGKYIL	10.36	2	6	10.34	10.58	1.625	27.09	0.8962	High	10.34	10.58	1.675	27.913	0.8908	High	10.34	10.58	1.663	27.71	0.8899	High	10.34	10.58	2.216	36.932	0.9095	High	10.34	10.58	2.22	37.002	0.8922	Medium	10.34	10.58	2.202	36.708	0.905	High	10.34	10.58	2.68	44.667	0.9034	High	10.34
delta C	253	259	KVCGCDE	5.35	1	5	5.35	5.41	0.151	3.024	0.8548	Medium	5.35	5.41	0.117	2.334	0.8371	Medium	5.34	5.41	0.17	3.4	0.8545	Medium	5.34	5.41	0.182	3.642	0.8327	Medium	5.34	5.41	0.242	4.844	0.8258	Medium	5.35	5.41	0.218	4.36	0.8727	Medium	5.34	5.41	0.619	12.39	0.8415	Medium	5.34
delta C	253	260	KVCGCDEY	7.52	1	6	7.52	7.59	0.099	1.65	0.9032	Medium	7.53	7.6	0.156	2.606	0.8744	Medium	7.53	7.59	0.132	2.196	0.8853	Medium	7.53	7.6	0.148	2.465	0.9071	Medium	7.53	7.6	0.159	2.651	0.8873	Medium	7.53	7.6	0.183	3.051	0.8975	Medium	7.53	7.59	0.519	8.643	0.9057	Medium	7.53
delta C	261	275	FLEKYPLSQYKYIRS	9.66	4	12	9.45	9.52	1.295	10.79	0.8654	Medium	9.45	9.53	1.36	11.332	0.8639	Medium	9.45	9.52	1.361	11.339	0.8539	Medium	9.45	9.53	1.658	13.815	0.8991	Medium	9.45	9.53	1.592	13.268	0.7968	Medium	9.45	9.52	1.609	13.406	0.9075	Medium	9.45	9.52	1.709	14.242	0.864	Medium	9.45
delta C	262	275	LEKYPLSQYKYIRS	8.91	4	11	9.02	9.09	1.099	9.993	0.9297	Medium	9.02	9.1	1.126	10.232	0.9213	Medium	9.02	9.1	1.137	10.335	0.9243	Medium	9.02	9.1	1.384	12.582	0.9343	Medium	9.02	9.1	1.384	12.584	0.9422	Medium	9.02	9.1	1.351	12.28	0.8971	Medium	9.02	9.1	1.415	12.867	0.9102	Medium	9.02
delta C	279	287	LGRMPNLML	12.49	2	6	12.21	12.28	0.896	14.936	0.906	Medium	12.21	12.28	0.923	15.389	0.8995	Medium	12.21	12.28	0.851	14.179	0.9206	Medium	12.21	12.27	0.968	16.125	0.8888	Medium	12.35	12.42	0.921	15.35	0.909	Medium	12.21	12.28	0.929	15.484	0.9187	Medium	12.21	12.28	1.148	19.138	0.8956	Medium	12.21
delta C	280	287	GRMPNLML	11.7	1	5	11.67	11.75	0.803	16.052	0.8468	Medium	11.68	11.75	0.805	16.096	0.8243	Medium	11.67	11.75	0.805	16.105	0.8273	Medium	11.67	11.75	0.9	18.007	0.8556	Medium	11.67	11.75	0.867	17.331	0.7496	Medium	11.67	11.75	0.867	17.346	0.8932	Medium	11.67	11.75	1.116	22.31	0.8577	Medium	11.67
delta C	294	301	YSQLPMDC	10.58	1	5	10.66	10.74	1.844	36.881	0.8962	Medium	10.67	10.74	1.89	37.808	0.8965	Medium	10.67	10.74	1.811	36.215	0.903	Medium	10.67	10.74	2.141	42.811	0.92	Medium	10.67	10.74	2.147	42.934	0.8897	Medium	10.67	10.74	2.126	42.523	0.9102	Medium	10.66	10.74	2.922	58.436	0.9154	Medium	10.67
delta C	302	327	FTMPSYSRRISTATPYMNGETSTKSL	9.93	4	22	9.98	10.07	9.657	43.894	0.9161	High	9.99	10.07	9.816	44.618	0.9068	High	9.99	10.07	9.579	43.541	0.9113	High	9.99	10.07	9.899	44.993	0.9182	High	9.99	10.07	9.658	43.902	0.9186	High	9.99	10.07	9.76	44.362	0.9131	High	9.98	10.07	10.344	47.019	0.9122	High	9.99
delta C	308	327	SRRISTATPYMNGETSTKSL	7.88	3	17	7.77	7.84	8.703	51.194	0.9249	High	7.77	7.85	8.743	51.427	0.916	High	7.77	7.85	8.814	51.844	0.92	High	7.77	7.85	8.957	52.687	0.9243	High	7.77	7.85	9.084	53.432	0.8957	Medium	7.77	7.85	8.767	51.57	0.9463	High	7.77	7.84	9.868	58.044	0.9365	High	7.77
delta C	308	327	SRRISTATPYMNGETSTKSL	7.88	4	17	7.54	8.09	8.551	50.3	0.8956	Medium	7.55	8.1	8.552	50.307	0.8866	Medium	7.54	8.1	8.573	50.431	0.89	Medium	7.54	8.1	8.707	51.219	0.8968	Medium	7.54	8.1	8.646	50.858	0.9105	High	7.55	8.1	8.709	51.232	0.8697	Medium	7.54	8.1	9.62	56.59	0.9035	Medium	7.54
delta C	321	327	ETSTKSL	5.45	1	5	5.39	5.46	1.402	28.032	0.8041	Medium	5.35	5.42	1.41	28.2	0.7907	Medium	5.35	5.42	1.355	27.099	0.8095	Medium	5.35	5.42	1.599	31.982	0.8595	Medium	5.35	5.42	1.656	33.115	0.8122	Medium	5.36	5.42	1.655	33.103	0.8589	Medium	5.35	5.42	2.661	53.217	0.8524	Medium	5.35
delta C	328	334	WVINSAL	12.6	1	5	12.74	12.8	1.485	29.695	0.8682	Medium	12.83	12.9	1.38	27.601	0.6346	Medium	12.74	12.81	1.542	30.845	0.8623	Medium	12.74	12.81	1.719	34.384	0.8728	Medium	12.74	12.81	1.787	35.737	0.8919	Medium	12.74	12.81	1.674	33.486	0.86	Medium	12.74	12.8	2.051	41.012	0.878	Medium	12.74
delta C	335	342	RIKILCAT	8.43	1	6	8.35	8.42	0.034	0.565	0.9107	Medium	8.36	8.43	0.013	0.218	0.9083	Medium	8.36	8.43	0.019	0.315	0.9171	Medium	8.36	8.43	0.057	0.946	0.9269	Medium	8.36	8.43	0.072	1.194	0.916	Medium	8.36	8.43	0.065	1.079	0.9167	Medium	8.36	8.42	0.268	4.467	0.9244	Medium	8.36
delta C	335	342	RIKILCAT	8.43	2	6	8.2	8.65	0.016	0.263	0.8827	High	8.21	8.65	0.026	0.432	0.8993	High	8.21	8.65	0.005	0.079	0.8959	High	8.21	8.65	0.007	0.119	0.909	High	8.21	8.65	0.018	0.3	0.9248	High	8.21	8.65	0.034	0.569	0.9154	High	8.21	8.65	0.24	3.993	0.9371	High	8.21
delta C	343	350	YVNVNIRD	8.1	2	6	8.07	8.14	2.831	47.179	0.8291	Medium	8.04	8.11	2.98	49.662	0.8089	Medium	8.07	8.14	2.907	48.455	0.8206	Medium	8.07	8.14	3.735	62.246	0.8272	Medium	8.07	8.14	3.657	60.943	0.7705	Medium	8.07	8.14	3.686	61.432	0.8288	Medium	8.07	8.14	4.937	82.291	0.7992	Medium	8.07
delta C	343	355	YVNVNIRDIDKIY	11.23	2	11	11.03	11.11	3.121	28.371	0.8922	Medium	11.04	11.11	3.298	29.983	0.8737	Medium	11.04	11.11	3.244	29.493	0.8876	Medium	11.03	11.11	4.159	37.807	0.892	Medium	11.04	11.11	4.19	38.093	0.9144	Medium	11.04	11.11	4.141	37.644	0.8715	Medium	11.03	11.11	5.486	49.871	0.8884	Medium	11.04
delta C	347	355	NIRDIDKIY	9.18	2	7	9.21	9.28	1.86	26.565	0.8494	Medium	9.22	9.28	1.865	26.647	0.8464	Medium	9.21	9.28	1.934	27.629	0.849	Medium	9.21	9.28	2.349	33.552	0.8589	Medium	9.22	9.28	2.42	34.565	0.8271	Medium	9.21	9.28	2.218	31.683	0.8676	Medium	9.21	9.28	2.704	38.627	0.8528	Medium	9.21
delta C	355	369	YVRTGIYHGGEPLCD	8.91	3	12	8.84	8.91	0.425	3.541	0.8417	Medium	8.85	8.91	0.521	4.341	0.8436	Medium	8.85	8.91	0.409	3.411	0.8587	Medium	8.85	8.91	0.667	5.558	0.8922	Medium	8.85	8.91	0.583	4.858	0.8194	Medium	8.85	8.91	0.509	4.241	0.8205	Medium	8.84	8.91	1.014	8.449	0.866	Medium	8.84
delta C	356	369	VRTGIYHGGEPLCD	8.32	2	11	8.25	8.32	0.379	3.442	0.8509	Medium	8.26	8.33	0.297	2.697	0.8324	Medium	8.26	8.32	0.274	2.492	0.8486	Medium	8.26	8.32	0.513	4.668	0.8661	Medium	8.26	8.33	0.621	5.649	0.7856	Medium	8.26	8.32	0.494	4.495	0.8815	Medium	8.26	8.32	0.959	8.722	0.8747	Medium	8.26
delta C	356	373	VRTGIYHGGEPLCDNVNT	8.53	3	15	8.66	8.73	0.387	2.578	0.896	Medium	8.66	8.74	0.417	2.777	0.8838	Medium	8.66	8.74	0.389	2.59	0.8912	Medium	8.66	8.74	0.775	5.168	0.8966	Medium	8.66	8.74	0.756	5.041	0.9113	High	8.66	8.74	0.859	5.725	0.8745	Medium	8.66	8.73	1.7	11.332	0.9044	High	8.66
delta C	356	390	VRTGIYHGGEPLCDNVNTQRVPCSNPRWNEWLNYD	11.28	5	30	11.26	11.34	0.993	3.31	0.8724	High	11.26	11.34	1.172	3.906	0.8759	High	11.26	11.34	1.062	3.539	0.8713	High	11.26	11.34	1.956	6.52	0.8698	Medium	11.26	11.34	2	6.667	0.8075	Medium	11.26	11.34	2.005	6.684	0.8656	Medium	11.26	11.34	4.993	16.643	0.8746	Medium	11.26
delta C	370	385	NVNTQRVPCSNPRWNE	7.93	3	12	7.86	7.93	1.555	12.958	0.854	Medium	7.86	7.94	1.602	13.349	0.8414	Medium	7.86	7.94	1.57	13.082	0.842	Medium	7.86	7.94	2.04	17.002	0.8532	Medium	7.86	7.94	2.183	18.193	0.7079	Medium	7.86	7.94	2	16.666	0.8736	Medium	7.86	7.94	4.009	33.408	0.8519	Medium	7.86
delta C	370	389	NVNTQRVPCSNPRWNEWLNY	12.01	3	16	12.08	12.16	0.863	5.391	0.9132	High	12.09	12.16	0.984	6.153	0.9071	Medium	12.08	12.16	0.921	5.758	0.9022	High	12.08	12.16	1.557	9.733	0.9137	High	12.08	12.16	1.527	9.543	0.8748	Medium	12.09	12.16	1.577	9.859	0.9198	High	12.08	12.16	3.646	22.79	0.912	High	12.08
delta C	389	402	YDIYIPDLPRAARL	12.02	3	10	12.03	12.1	0.046	0.458	0.8357	Medium	12.04	12.1	0.173	1.726	0.846	Medium	12.03	12.1	0.181	1.811	0.8521	Medium	12.03	12.1	0.116	1.162	0.8733	Medium	12.03	12.1	0.233	2.332	0.8539	Medium	12.04	12.1	0.094	0.941	0.8532	Medium	12.03	12.1	0.335	3.35	0.8754	Medium	12.03
delta C	391	402	IYIPDLPRAARL	11.11	3	8	11.13	11.2	0.062	0.769	0.9229	High	11.13	11.21	0.065	0.81	0.9286	High	11.13	11.2	0.06	0.747	0.9244	High	11.13	11.2	0.064	0.804	0.9148	High	11.13	11.2	0.079	0.983	0.9291	High	11.13	11.2	0.07	0.873	0.9162	High	11.13	11.2	0.055	0.684	0.9176	High	11.13
delta C	391	404	IYIPDLPRAARLCL	12.7	3	10	12.85	12.91	0.096	0.956	0.8169	Medium	12.85	12.92	0.087	0.869	0.8056	Medium	12.85	12.92	0.074	0.735	0.7929	Medium	12.85	12.92	0.042	0.424	0.8135	Medium	12.85	12.92	0.045	0.452	0.7609	Medium	12.85	12.92	0.06	0.596	0.7972	Medium	12.85	12.91	0.001	0.006	0.8296	Medium	12.85
delta C	405	429	SICSVKGRKGAKEEHCPLAWGNINL	10.57	5	22	10.55	10.62	0.97	4.408	0.9452	High	10.56	10.63	1.036	4.708	0.9436	High	10.56	10.62	0.932	4.237	0.9401	High	10.56	10.62	1.037	4.714	0.9322	High	10.56	10.63	0.892	4.055	0.9181	High	10.56	10.62	0.993	4.516	0.934	High	10.56	10.62	1.013	4.603	0.932	High	10.56
delta C	408	429	SVKGRKGAKEEHCPLAWGNINL	10.46	4	19	10.54	10.61	0.862	4.538	0.8647	Medium	10.54	10.62	0.984	5.179	0.8431	Medium	10.54	10.62	0.874	4.599	0.853	Medium	10.54	10.62	1.036	5.451	0.8738	High	10.54	10.62	1.001	5.266	0.8106	Medium	10.54	10.62	0.954	5.023	0.8773	High	10.54	10.61	1.041	5.481	0.8546	Medium	10.54
delta C	430	436	FDYTDTL	11.33	1	5	11.57	11.64	0.129	2.571	0.7744	Medium	11.58	11.64	0.081	1.613	0.7733	Medium	11.57	11.64	0.055	1.106	0.8026	Medium	11.57	11.64	0.096	1.927	0.8051	Medium	11.57	11.64	0.091	1.821	0.8084	Medium	11.57	11.64	0.077	1.534	0.7883	Medium	11.57	11.64	0.117	2.334	0.8194	Medium	11.57
delta C	430	443	FDYTDTLVSGKMAL	12.28	2	12	12.2	12.27	0.792	6.604	0.8856	Medium	12.21	12.27	0.85	7.085	0.8834	Medium	12.2	12.27	0.793	6.611	0.9048	Medium	12.2	12.27	1.332	11.101	0.8765	Medium	12.27	12.35	1.369	11.406	0.8372	Medium	12.2	12.27	1.368	11.401	0.9045	Medium	12.2	12.27	2.231	18.589	0.8858	Medium	12.2
delta C	437	443	VSGKMAL	8.15	1	5	8.09	8.16	0.718	14.363	0.8756	Medium	8.1	8.17	0.751	15.021	0.8393	Medium	8.1	8.17	0.714	14.275	0.8572	Medium	8.1	8.17	1.231	24.618	0.8957	Medium	8.1	8.17	1.263	25.265	0.8698	Medium	8.1	8.17	1.223	24.455	0.8629	Medium	8.1	8.16	1.97	39.391	0.8932	Medium	8.1
delta C	444	454	NLWPVPHGLED	11.86	1	7	11.91	11.98	0.931	13.296	0.9031	High	11.91	11.99	1.042	14.89	0.8768	High	11.91	11.98	0.952	13.607	0.8774	Medium	11.91	11.98	1.109	15.836	0.9083	High	11.91	11.98	1.115	15.924	0.8792	Medium	11.91	11.98	1.15	16.424	0.9017	Medium	11.91	11.98	1.931	27.592	0.8953	High	11.91
delta C	444	473	NLWPVPHGLEDLLNPIGVTGSNPNKETPCL	14.01	3	23	14.11	14.17	1.468	6.383	0.9006	High	14.11	14.18	1.551	6.745	0.9104	High	14.11	14.17	1.538	6.685	0.903	High	14.11	14.18	2.124	9.236	0.9117	High	14.11	14.17	2.093	9.098	0.9137	High	14.11	14.17	2.134	9.276	0.9031	High	14.11	14.17	4.252	18.486	0.9037	High	14.11
delta C	444	474	NLWPVPHGLEDLLNPIGVTGSNPNKETPCLE	13.96	3	24	13.99	14.06	1.428	5.951	0.8993	High	13.99	14.07	1.566	6.525	0.9164	High	13.99	14.06	1.535	6.395	0.9143	High	13.99	14.07	2.145	8.938	0.9109	High	13.99	14.06	2.145	8.938	0.9034	High	13.99	14.06	2.106	8.777	0.9175	High	13.99	14.06	4.296	17.901	0.908	High	13.99
delta C	444	475	NLWPVPHGLEDLLNPIGVTGSNPNKETPCLEL	14.07	3	25	14.14	14.21	1.421	5.686	0.8454	Medium	14.14	14.21	1.431	5.725	0.872	Medium	14.14	14.21	1.436	5.744	0.8874	High	14.14	14.21	2.006	8.022	0.8911	High	14.14	14.21	1.985	7.939	0.8342	Medium	14.14	14.21	1.987	7.948	0.8951	High	14.14	14.21	4.083	16.331	0.8937	High	14.14
delta C	456	473	LNPIGVTGSNPNKETPCL	10.2	2	13	10.2	10.28	1.143	8.79	0.9049	High	10.21	10.28	1.243	9.563	0.8929	High	10.2	10.28	1.193	9.175	0.9108	High	10.2	10.28	1.807	13.897	0.9179	High	10.21	10.28	1.798	13.831	0.9105	Medium	10.2	10.28	1.81	13.923	0.9118	High	10.2	10.28	2.758	21.213	0.9081	High	10.2
delta C	456	474	LNPIGVTGSNPNKETPCLE	9.55	2	14	9.65	9.72	1.129	8.062	0.9133	High	9.65	9.73	1.245	8.891	0.9124	High	9.65	9.73	1.19	8.503	0.9145	High	9.65	9.73	1.815	12.961	0.9291	High	9.65	9.73	1.762	12.586	0.9279	High	9.65	9.73	1.764	12.601	0.9136	High	9.65	9.72	2.749	19.635	0.9282	High	9.65
delta C	474	478	ELEFD	10.48	1	3	10.56	10.66	0.091	3.021	0.831	Medium	10.57	10.67	0.081	2.693	0.8217	Medium	10.57	10.67	0.062	2.083	0.8221	Medium	10.57	10.67	0.072	2.415	0.8667	Medium	10.57	10.67	0.06	2.003	0.835	Medium	10.57	10.67	0.096	3.212	0.8371	Medium	10.56	10.66	0.059	1.953	0.8677	Medium	10.57
delta C	483	491	VVKFPDMSV	11.11	2	6	11.06	11.13	1.409	23.477	0.924	High	11.06	11.14	1.465	24.41	0.9146	High	11.06	11.14	1.455	24.246	0.9281	High	11.06	11.14	1.635	27.243	0.9253	High	11.06	11.14	1.592	26.532	0.89	Medium	11.06	11.14	1.593	26.555	0.9245	High	11.06	11.13	1.918	31.96	0.929	High	11.06
delta C	492	506	IEEHANWSVSREAGF	10.09	3	13	10	10.07	5.63	43.305	0.7868	Medium	9.97	10.05	5.479	42.144	0.8881	Medium	9.97	10.05	5.263	40.488	0.8888	Medium	9.97	10.05	6.405	49.266	0.8742	Medium	9.97	10.05	6.291	48.393	0.7767	Medium	9.97	10.05	6.28	48.31	0.8781	Medium	9.97	10.04	7.228	55.601	0.8507	Medium	9.97
delta C	507	522	SYSHAGLSNRLARDNE	6.49	3	14	6.56	6.64	6.529	46.638	0.8936	Medium	6.57	6.65	6.31	45.075	0.894	Medium	6.57	6.65	6.554	46.814	0.9051	Medium	6.57	6.65	6.296	44.97	0.9229	Medium	6.57	6.65	6.604	47.172	0.924	Medium	6.57	6.65	6.547	46.762	0.8995	Medium	6.57	6.64	6.785	48.464	0.9154	Medium	6.57
delta C	507	531	SYSHAGLSNRLARDNELRENDKEQL	7.72	5	23	7.74	7.82	7.115	30.933	0.8583	High	7.75	7.82	7.139	31.041	0.8784	Medium	7.75	7.82	7.299	31.735	0.8936	Medium	7.75	7.82	7.947	34.551	0.9194	High	7.75	7.82	8.082	35.139	0.9195	High	7.75	7.82	7.983	34.707	0.8608	Medium	7.74	7.82	9.587	41.682	0.9036	Medium	7.74
delta C	508	522	YSHAGLSNRLARDNE	6.39	4	13	6.38	6.46	6.695	51.5	0.8757	Medium	6.39	6.46	6.394	49.186	0.8406	Medium	6.39	6.46	6.52	50.151	0.8681	Medium	6.39	6.46	6.301	48.469	0.9152	High	6.39	6.46	6.493	49.944	0.8657	Medium	6.38	6.46	6.475	49.811	0.881	Medium	6.38	6.46	6.726	51.741	0.9113	High	6.38
delta C	523	533	LRENDKEQLKA	5.18	2	9	5.17	5.24	1.051	11.675	0.8909	Medium	5.17	5.24	1.149	12.77	0.8698	Medium	5.17	5.23	1.19	13.225	0.8827	Medium	5.17	5.24	1.566	17.402	0.9169	Medium	5.17	5.24	1.701	18.895	0.9062	Medium	5.17	5.24	1.715	19.058	0.8886	Medium	5.17	5.23	3.008	33.418	0.9158	Medium	5.17
delta C	524	533	RENDKEQLKA	4.55	3	8	4.54	4.61	0.512	6.4	0.9496	High	4.54	4.61	0.614	7.679	0.9326	High	4.54	4.6	0.589	7.368	0.9499	High	4.54	4.61	1.049	13.116	0.9574	High	4.54	4.61	1.096	13.702	0.9563	High	4.54	4.61	1.068	13.351	0.9471	High	4.54	4.6	2.366	29.58	0.9554	High	4.54
delta C	524	551	RENDKEQLKAISTRDPLSEITEQEKDFL	11.54	4	25	11.56	11.7	0.857	3.428	0.9155	High	11.57	11.7	0.946	3.785	0.9186	High	11.56	11.7	0.891	3.566	0.9196	High	11.56	11.7	1.859	7.437	0.921	High	11.56	11.7	1.868	7.471	0.9054	High	11.56	11.7	1.864	7.456	0.9259	High	11.56	11.7	4.097	16.386	0.9191	High	11.56
delta C	532	551	KAISTRDPLSEITEQEKDFL	11.91	3	17	12.06	12.13	0.653	3.843	0.8985	Medium	12.06	12.14	0.712	4.191	0.895	Medium	12.06	12.13	0.69	4.056	0.8957	Medium	12.06	12.13	1.306	7.684	0.9048	Medium	12.06	12.14	1.39	8.177	0.9038	Medium	12.06	12.14	1.334	7.846	0.9001	Medium	12.06	12.13	2.614	15.379	0.8978	Medium	12.06
delta C	534	551	ISTRDPLSEITEQEKDFL	12.65	3	15	12.5	12.66	0.709	4.73	0.8953	High	12.51	12.67	0.78	5.198	0.8644	Medium	12.5	12.66	0.715	4.768	0.8874	Medium	12.51	12.67	1.437	9.578	0.9009	High	12.5	12.66	1.518	10.12	0.8012	Medium	12.5	12.66	1.408	9.389	0.8868	High	12.5	12.66	2.815	18.768	0.9051	High	12.5
delta C	552	560	WSHRHYCVT	6.39	2	7	6.25	6.31	0.114	1.622	0.8119	Medium	6.25	6.32	0.098	1.407	0.7811	Medium	6.25	6.32	0.134	1.908	0.8217	Medium	6.25	6.32	0.171	2.447	0.8781	Medium	6.34	6.42	0.186	2.659	0.8693	Medium	6.25	6.31	0.189	2.707	0.901	Medium	6.25	6.32	1.063	15.187	0.8257	Medium	6.25
delta C	552	570	WSHRHYCVTIPEILPKLLL	12.91	4	15	13.1	13.17	0.095	0.633	0.9343	High	13.1	13.18	0.105	0.703	0.9392	High	13.1	13.18	0.08	0.532	0.9319	High	13.1	13.18	0.141	0.938	0.9287	High	13.1	13.18	0.145	0.964	0.9264	High	13.1	13.18	0.155	1.032	0.9272	High	13.1	13.17	0.71	4.733	0.924	High	13.1
delta C	571	583	SVKWNSRDEVAQM	8.75	2	11	8.81	8.87	0.127	1.15	0.9307	High	8.81	8.88	0.114	1.041	0.9367	High	8.81	8.88	0.137	1.244	0.9334	High	8.81	8.88	0.135	1.231	0.9284	High	8.81	8.88	0.131	1.189	0.9259	High	8.81	8.88	0.121	1.104	0.9334	High	8.81	8.88	0.259	2.354	0.9314	High	8.81
delta C	571	584	SVKWNSRDEVAQMY	9.62	3	12	9.66	9.73	0.209	1.744	0.7748	Medium	9.66	9.74	0.329	2.745	0.7526	Medium	9.66	9.73	0.203	1.694	0.7592	Medium	9.66	9.74	0.223	1.855	0.77	Medium	9.66	9.74	0.218	1.821	0.7187	Medium	9.66	9.73	0.193	1.609	0.7384	Medium	9.66	9.73	0.314	2.617	0.7609	Medium	9.66
delta C	584	598	YCLVKDWPPIKPEQA	10.74	3	10	10.74	10.81	0.191	1.905	0.9294	High	10.74	10.82	0.211	2.107	0.9309	High	10.74	10.82	0.2	2.001	0.9281	High	10.74	10.82	0.411	4.112	0.9243	High	10.74	10.82	0.426	4.257	0.8908	Medium	10.74	10.82	0.428	4.275	0.9292	High	10.74	10.82	1.271	12.714	0.9293	High	10.74
delta C	584	601	YCLVKDWPPIKPEQAMEL	12.24	3	13	12.31	12.39	0.208	1.597	0.9093	High	12.31	12.39	0.209	1.605	0.906	High	12.31	12.39	0.195	1.501	0.9076	High	12.31	12.38	0.387	2.978	0.9113	High	12.31	12.39	0.437	3.364	0.7379	Medium	12.31	12.39	0.376	2.892	0.9181	High	12.31	12.39	1.231	9.471	0.9179	High	12.31
delta C	602	613	LDCNYPDPMVRG	10.14	2	8	10.17	10.24	0.133	1.657	0.9009	Medium	10.17	10.25	0.159	1.994	0.8969	Medium	10.17	10.25	0.134	1.68	0.8958	Medium	10.17	10.25	0.194	2.425	0.9062	Medium	10.17	10.25	0.153	1.911	0.9153	Medium	10.17	10.25	0.263	3.288	0.8844	Medium	10.17	10.25	0.512	6.404	0.9242	Medium	10.17
delta C	602	632	LDCNYPDPMVRGFAVRCLEKYLTDDKLSQYL	13.96	5	27	14.11	14.17	0.803	2.974	0.8487	Medium	14.11	14.18	1.03	3.814	0.8421	Medium	14.11	14.17	1.045	3.871	0.8629	Medium	14.11	14.18	1.404	5.199	0.8766	Medium	14.11	14.17	1.285	4.759	0.8592	Medium	14.11	14.17	1.503	5.568	0.8702	Medium	14.11	14.17	2.351	8.706	0.872	Medium	14.11
delta C	619	632	LEKYLTDDKLSQYL	11.38	3	12	11.41	11.49	0.447	3.724	0.8652	Medium	11.42	11.49	0.551	4.596	0.8466	Medium	11.41	11.49	0.502	4.181	0.8758	Medium	11.41	11.49	0.692	5.769	0.8944	Medium	11.41	11.49	0.693	5.776	0.868	Medium	11.41	11.49	0.735	6.125	0.8897	Medium	11.41	11.49	1.221	10.179	0.8794	Medium	11.41
delta C	635	649	LVQVLKYEQYLDNLL	14.19	3	13	14.21	14.28	0.17	1.309	0.8466	Medium	14.22	14.29	0.167	1.285	0.8487	Medium	14.22	14.28	0.196	1.506	0.8873	Medium	14.22	14.29	0.301	2.312	0.9049	High	14.22	14.28	0.3	2.311	0.8913	High	14.22	14.28	0.346	2.665	0.9049	Medium	14.21	14.28	1.174	9.028	0.9042	High	14.22
delta C	636	649	VQVLKYEQYLDNLL	13.96	2	12	13.95	14.01	0.101	0.845	0.8515	Medium	13.95	14.02	0.126	1.046	0.8463	Medium	13.95	14.01	0.229	1.911	0.8711	Medium	13.95	14.02	0.361	3.011	0.8703	Medium	13.95	14.01	0.312	2.604	0.7991	Medium	13.95	14.01	0.364	3.035	0.8751	Medium	13.95	14.01	1.196	9.969	0.8826	Medium	13.95
delta C	650	667	VRFLLKKALTNQRIGHFF	10.16	5	16	10.19	10.25	0	0.001	0.8509	Medium	10.19	10.26	0.14	0.877	0.8336	Medium	10.19	10.26	0.117	0.729	0.8454	Medium	10.19	10.26	0.141	0.878	0.8826	Medium	10.19	10.26	0.141	0.88	0.8122	Medium	10.19	10.26	0.163	1.02	0.8863	High	10.19	10.25	0.086	0.54	0.8647	Medium	10.19
delta C	653	666	LLKKALTNQRIGHF	7.51	3	12	7.54	7.61	0.087	0.724	0.9431	Medium	7.55	7.61	0.103	0.859	0.9238	Medium	7.54	7.61	0.08	0.667	0.9418	Medium	7.54	7.61	0.083	0.689	0.9396	Medium	7.54	7.61	0.077	0.644	0.9518	Medium	7.55	7.61	0.065	0.546	0.929	Medium	7.54	7.61	0.115	0.955	0.9539	Medium	7.54
delta C	667	687	FFWHLKSEMHNKTVSQRFGLL	11.34	3	19	11.81	11.86	0.855	4.502	0.85	Medium	11.82	11.86	0.992	5.222	0.8466	Medium	11.82	11.86	0.879	4.626	0.8363	Medium	11.81	11.85	1.597	8.407	0.8424	Medium	11.82	11.86	1.502	7.903	0.8125	Medium	11.82	11.86	1.467	7.72	0.8328	Medium	11.82	11.86	4.038	21.253	0.8475	Medium	11.82
delta C	691	697	YCRACGM	7.56	2	5	7.59	7.66	0.731	14.621	0.9065	Medium	7.6	7.66	0.739	14.788	0.8998	Medium	7.59	7.66	0.764	15.287	0.8976	Medium	7.6	7.66	1.107	22.142	0.9149	Medium	7.6	7.66	1.155	23.109	0.9356	Medium	7.6	7.66	1.113	22.266	0.8792	Medium	7.59	7.66	1.619	32.385	0.901	Medium	7.59
delta C	698	708	YLKHLNRQVEA	5.87	2	9	5.85	5.93	0.04	0.446	0.9331	High	5.85	5.92	0.06	0.665	0.9334	High	5.85	5.92	0.038	0.427	0.9208	High	5.85	5.92	0.068	0.761	0.9386	High	5.85	5.92	0.069	0.77	0.903	High	5.85	5.93	0.095	1.053	0.9312	High	5.85	5.92	0.261	2.895	0.9333	High	5.85
delta C	698	709	YLKHLNRQVEAM	7.18	3	10	7.15	7.23	0.05	0.499	0.9569	High	7.16	7.23	0.056	0.561	0.9561	High	7.16	7.23	0.047	0.474	0.9576	High	7.16	7.23	0.035	0.347	0.9446	High	7.16	7.23	0.047	0.467	0.9542	High	7.16	7.23	0.045	0.454	0.9521	High	7.16	7.23	0.159	1.592	0.9349	High	7.16
delta C	709	715	MEKLINL	11.27	2	5	11.11	11.18	0.08	1.593	0.8065	Medium	11.11	11.19	0.05	1.003	0.7912	Medium	11.11	11.19	0.064	1.278	0.8029	Medium	11.11	11.19	0.051	1.028	0.7884	Medium	11.11	11.19	0.052	1.032	0.6999	Medium	11.11	11.19	0.075	1.504	0.8211	Medium	11.11	11.19	0.101	2.015	0.7877	Medium	11.11
delta C	713	734	INLTDILKQEKKDETQKVQMKF	10.79	4	20	10.89	10.96	5.628	28.141	0.8993	Medium	10.9	10.96	6.011	30.053	0.8975	Medium	10.89	10.96	5.744	28.722	0.9159	Medium	10.89	10.96	8.25	41.251	0.8798	Medium	10.89	10.96	8.106	40.532	0.8826	Medium	10.89	10.96	8.206	41.03	0.8669	Medium	10.89	10.96	9.634	48.172	0.8795	Medium	10.89
delta C	720	734	KQEKKDETQKVQMKF	6.71	4	13	6.78	6.85	3.946	30.35	0.9025	High	6.79	6.86	4	30.767	0.9076	Medium	6.79	6.86	4.14	31.849	0.9014	High	6.79	6.86	5.729	44.065	0.9275	High	6.79	6.86	5.966	45.89	0.9123	High	6.79	6.86	6.009	46.22	0.8994	Medium	6.79	6.85	7.162	55.093	0.9253	High	6.79
delta C	735	744	LVEQMRRPDF	8.86	2	7	8.91	8.98	0.367	5.245	0.9279	High	8.91	8.99	0.34	4.861	0.9282	High	8.91	8.99	0.337	4.815	0.9343	High	8.91	8.99	0.597	8.527	0.9331	High	8.91	8.99	0.628	8.976	0.9101	Medium	8.91	8.99	0.593	8.465	0.918	High	8.91	8.99	2.365	33.785	0.9207	High	8.91
delta C	745	764	MDALQGFLSPLNPAHQLGNL	14.17	3	16	14.06	14.13	0.162	1.013	0.8167	Medium	14.07	14.13	0.248	1.548	0.8255	Medium	14.06	14.13	0.206	1.291	0.8643	Medium	14.07	14.13	0.259	1.622	0.8467	Medium	14.06	14.13	0.059	0.367	0.7183	Medium	14.06	14.13	0.306	1.911	0.8771	Medium	14.06	14.13	0.324	2.024	0.8582	Medium	14.06
delta C	746	764	DALQGFLSPLNPAHQLGNL	13.91	2	15	14.01	14.09	0.172	1.149	0.7984	Medium	14.02	14.09	0.214	1.424	0.8154	Medium	14.01	14.09	0.228	1.518	0.8262	Medium	14.02	14.09	0.219	1.458	0.8461	Medium	14.01	14.09	0.15	1.002	0.8579	Medium	14.01	14.09	0.246	1.639	0.8365	Medium	14.01	14.09	0.192	1.283	0.8357	Medium	14.01
delta C	746	766	DALQGFLSPLNPAHQLGNLRL	13.75	3	17	13.81	13.89	0.47	2.767	0.9232	Medium	13.82	13.89	0.55	3.233	0.9204	Medium	13.81	13.89	0.514	3.026	0.9203	High	13.82	13.89	0.902	5.305	0.917	High	13.81	13.89	0.884	5.198	0.8951	Medium	13.81	13.89	0.888	5.222	0.9086	High	13.81	13.89	1.143	6.725	0.9198	High	13.81
delta C	751	766	FLSPLNPAHQLGNLRL	12.06	3	12	12.15	12.23	0.405	3.373	0.9094	High	12.16	12.23	0.44	3.664	0.917	High	12.15	12.23	0.427	3.555	0.9226	High	12.15	12.22	0.802	6.687	0.9119	High	12.15	12.23	0.768	6.403	0.8618	Medium	12.15	12.23	0.823	6.856	0.9168	High	12.15	12.23	1.051	8.762	0.8819	Medium	12.15
delta C	766	780	LEECRIMSSAKRPLW	10.9	4	12	11.03	11.11	1.716	14.301	0.8972	High	11.04	11.11	1.74	14.496	0.8942	High	11.04	11.11	1.73	14.415	0.9119	High	11.03	11.11	1.931	16.095	0.9179	High	11.04	11.11	1.917	15.974	0.8932	High	11.04	11.11	1.879	15.66	0.8926	High	11.03	11.11	2.838	23.647	0.9078	High	11.04
delta C	767	781	EECRIMSSAKRPLWL	11	4	12	11.01	11.07	1.751	14.588	0.8969	High	11.01	11.08	1.804	15.034	0.8901	High	11.01	11.08	1.746	14.551	0.9025	High	11.01	11.08	1.948	16.231	0.9124	High	11.01	11.08	1.903	15.858	0.8832	High	11.01	11.08	1.94	16.164	0.8942	High	11.01	11.08	2.86	23.83	0.9052	High	11.01
delta C	769	781	CRIMSSAKRPLWL	10.41	3	10	10.42	10.5	1.311	13.109	0.9151	High	10.43	10.5	1.356	13.56	0.9111	Medium	10.42	10.5	1.307	13.073	0.9114	Medium	10.42	10.5	1.479	14.794	0.9147	High	10.42	10.5	1.437	14.369	0.8935	Medium	10.42	10.5	1.445	14.451	0.9193	High	10.42	10.5	2.215	22.153	0.9155	Medium	10.42
delta C	770	781	RIMSSAKRPLWL	10.15	3	9	10.11	10.18	1.199	13.324	0.8861	Medium	10.11	10.18	1.24	13.774	0.8709	Medium	10.11	10.18	1.168	12.975	0.8872	Medium	10.11	10.18	1.315	14.606	0.9005	Medium	10.11	10.18	1.365	15.163	0.7893	Medium	10.11	10.18	1.214	13.494	0.9119	Medium	10.11	10.18	1.81	20.106	0.879	Medium	10.11
delta C	782	789	NWENPDIM	11.75	1	5	11.79	11.86	0.951	19.022	0.92	High	11.79	11.87	0.985	19.702	0.9264	High	11.79	11.87	0.958	19.166	0.9148	High	11.79	11.86	1.069	21.375	0.9261	High	11.79	11.87	1.069	21.386	0.9231	High	11.79	11.87	1.052	21.045	0.9323	High	11.79	11.87	1.832	36.645	0.9369	High	11.79
delta C	793	798	LFQNNE	7.77	1	4	7.76	7.83	1.372	34.305	0.8869	Medium	7.76	7.84	1.41	35.251	0.8743	Medium	7.76	7.84	1.422	35.554	0.8852	Medium	7.76	7.84	1.471	36.769	0.909	High	7.76	7.84	1.532	38.299	0.903	Medium	7.76	7.84	1.491	37.28	0.8645	Medium	7.76	7.84	2.05	51.258	0.9025	High	7.76
delta C	794	811	FQNNEIIFKNGDDLRQDM	10.76	2	16	10.72	10.79	0.597	3.731	0.8441	Medium	10.73	10.79	0.721	4.503	0.8043	Medium	10.73	10.79	0.567	3.543	0.8139	Medium	10.72	10.79	1.085	6.783	0.8344	Medium	10.73	10.79	1.16	7.249	0.7154	Medium	10.73	10.79	1.07	6.69	0.8207	Medium	10.72	10.79	2.585	16.158	0.8038	Medium	10.72
delta C	799	811	IIFKNGDDLRQDM	9.76	3	11	9.73	9.81	0.384	3.492	0.9208	High	9.74	9.81	0.421	3.829	0.9275	High	9.73	9.81	0.405	3.681	0.9165	High	9.74	9.81	0.784	7.129	0.9227	High	9.74	9.81	0.767	6.97	0.9297	High	9.73	9.81	0.773	7.03	0.9087	High	9.73	9.81	1.853	16.846	0.9164	High	9.73
delta C	799	814	IIFKNGDDLRQDMLTL	12.39	3	14	12.41	12.48	0.313	2.237	0.8893	Medium	12.42	12.48	0.394	2.816	0.8622	Medium	12.41	12.48	0.353	2.521	0.8803	Medium	12.41	12.47	0.663	4.736	0.8989	Medium	12.41	12.48	0.662	4.73	0.7749	Medium	12.41	12.48	0.682	4.87	0.8864	Medium	12.41	12.48	1.659	11.85	0.8837	Medium	12.41
delta C	812	816	LTLQI	11.91	1	3	11.81	11.87	0.02	0.681	0.7852	Medium	11.81	11.88	0.06	2.016	0.7841	Medium	11.81	11.87	0.032	1.059	0.8222	Medium	11.8	11.87	0.021	0.684	0.8222	Medium	11.81	11.88	0.022	0.721	0.7016	Medium	11.81	11.88	0.03	1.004	0.8475	Medium	11.81	11.87	0.012	0.385	0.8177	Medium	11.81
delta C	815	821	QIIRIME	9.98	2	5	9.93	10	0.048	0.965	0.9307	High	9.94	10.01	0.064	1.289	0.9037	High	9.94	10	0.065	1.305	0.9159	High	9.94	10	0.038	0.753	0.9161	High	9.94	10	0.036	0.724	0.867	Medium	9.94	10	0.039	0.776	0.9248	High	9.93	10	0.067	1.332	0.9139	High	9.94
delta C	816	821	IIRIME	9.6	2	4	9.49	9.56	0.043	1.064	0.9005	Medium	9.49	9.56	0.002	0.038	0.8936	Medium	9.49	9.56	0.027	0.668	0.9133	Medium	9.49	9.56	0.052	1.288	0.9098	Medium	9.49	9.56	0.026	0.651	0.8168	Medium	9.49	9.56	0.034	0.855	0.907	Medium	9.49	9.56	0.084	2.105	0.888	Medium	9.49
delta C	816	831	IIRIMENIWQNQGLDL	13.97	3	14	14.01	14.08	0.495	3.538	0.7423	Medium	14.02	14.08	0.482	3.446	0.7242	Medium	14.01	14.08	0.421	3.005	0.7466	Medium	14.02	14.08	0.727	5.195	0.7739	Medium	14.01	14.08	0.785	5.604	0.6695	Medium	14.01	14.08	0.741	5.293	0.7701	Medium	14.01	14.08	0.895	6.395	0.7799	Medium	14.01
delta C	817	830	IRIMENIWQNQGLD	12.38	2	12	12.23	12.3	0.703	5.858	0.878	Medium	12.23	12.31	0.805	6.708	0.8699	Medium	12.23	12.3	0.734	6.118	0.8705	Medium	12.22	12.3	0.993	8.272	0.8884	Medium	12.45	12.51	0.881	7.341	0.9208	High	12.23	12.3	0.978	8.153	0.8997	Medium	12.23	12.3	1.16	9.669	0.8958	Medium	12.23
delta C	822	830	NIWQNQGLD	11.22	1	7	11.13	11.21	0.648	9.264	0.828	Medium	11.14	11.21	0.697	9.963	0.8153	Medium	11.14	11.21	0.693	9.905	0.8253	Medium	11.14	11.21	0.942	13.453	0.8622	Medium	11.14	11.21	0.973	13.905	0.8102	Medium	11.14	11.21	0.976	13.943	0.8269	Medium	11.13	11.21	1.177	16.808	0.8592	Medium	11.14
delta C	831	839	LRMLPYGCL	12.65	2	6	12.67	12.75	0.078	1.306	0.923	High	12.68	12.75	0.077	1.286	0.9275	High	12.67	12.75	0.068	1.141	0.9223	High	12.68	12.75	0.093	1.549	0.912	High	12.76	12.83	0.085	1.415	0.9182	High	12.67	12.75	0.074	1.23	0.9191	High	12.67	12.75	0.262	4.373	0.926	High	12.67
delta C	840	847	SIGDCVGL	11.54	1	6	11.65	11.72	0.172	2.86	0.8832	Medium	11.65	11.73	0.226	3.759	0.8599	Medium	11.65	11.72	0.198	3.293	0.8787	Medium	11.65	11.72	0.263	4.376	0.8906	Medium	11.65	11.72	0.271	4.523	0.8897	Medium	11.65	11.72	0.282	4.696	0.8555	Medium	11.65	11.72	0.346	5.77	0.8895	Medium	11.65
delta C	847	858	LIEVVRNSHTIM	9.07	2	10	8.97	9.03	1.061	10.608	0.9131	Medium	8.97	9.04	1.16	11.602	0.9164	Medium	8.97	9.04	1.06	10.601	0.9276	Medium	8.97	9.04	1.282	12.821	0.9135	Medium	8.97	9.04	1.367	13.674	0.8797	Medium	8.97	9.04	1.26	12.602	0.9221	Medium	8.97	9.04	2.25	22.496	0.9038	Medium	8.97
delta C	848	858	IEVVRNSHTIM	7.98	3	9	7.92	7.98	0.988	10.98	0.9424	Medium	7.92	7.99	0.969	10.765	0.9139	Medium	7.92	7.99	0.997	11.08	0.9399	Medium	7.92	7.99	1.205	13.393	0.9352	Medium	7.92	7.99	1.213	13.476	0.9171	Medium	7.92	7.99	1.201	13.346	0.9363	Medium	7.92	7.99	2.087	23.19	0.9033	Medium	7.92
delta C	850	858	VVRNSHTIM	6.23	3	7	6.17	6.24	0.964	13.764	0.9323	High	6.18	6.24	0.939	13.409	0.909	High	6.18	6.24	1.01	14.431	0.9196	High	6.18	6.24	1.082	15.451	0.9307	High	6.18	6.24	1.162	16.596	0.9337	High	6.18	6.25	1.154	16.487	0.9188	High	6.17	6.24	1.657	23.675	0.9355	High	6.17
delta C	850	859	VVRNSHTIMQ	5.76	2	8	5.69	5.77	1.056	13.199	0.8006	Medium	5.69	5.77	1.089	13.607	0.8367	Medium	5.69	5.76	1.147	14.343	0.8238	Medium	5.69	5.76	1.337	16.716	0.8054	Medium	5.77	5.84	1.281	16.013	0.8252	Medium	5.69	5.77	1.241	15.507	0.8381	Medium	5.69	5.76	1.949	24.36	0.7751	Medium	5.69
delta C	873	893	NSHTLHQWLKDKNKGEIYDAA	8.29	2	19	8.3	8.38	1.358	7.148	0.865	Medium	8.31	8.39	1.407	7.406	0.8336	Medium	8.31	8.38	1.315	6.92	0.88	High	8.31	8.38	2.044	10.757	0.9026	High	8.31	8.38	2.078	10.936	0.8724	Medium	8.31	8.38	1.998	10.518	0.9044	High	8.31	8.38	4.368	22.99	0.8711	Medium	8.31
delta C	880	893	WLKDKNKGEIYDAA	8.01	2	12	8.06	8.12	1.119	9.323	0.8351	Medium	8.07	8.13	1.225	10.211	0.8311	Medium	8.06	8.12	1.211	10.093	0.8521	Medium	8.06	8.12	1.76	14.663	0.8888	High	8.07	8.12	1.801	15.009	0.8381	Medium	8.06	8.12	1.792	14.934	0.861	Medium	8.06	8.12	3.785	31.538	0.8799	Medium	8.06
delta C	897	908	FTRSCAGYCVAT	8.7	2	10	8.68	8.76	0.053	0.533	0.8036	Medium	8.69	8.76	0.055	0.546	0.8301	Medium	8.69	8.76	0.054	0.539	0.8162	Medium	8.69	8.76	0.07	0.7	0.8116	Medium	8.69	8.76	0.013	0.13	0.6892	Medium	8.69	8.76	0.099	0.989	0.8409	Medium	8.68	8.76	0.056	0.558	0.8178	Medium	8.69
delta C	909	920	FILGIGDRHNSN	9.77	2	10	9.84	9.92	0.717	7.173	0.8751	Medium	9.85	9.92	0.784	7.836	0.874	Medium	9.84	9.92	0.694	6.935	0.8733	Medium	9.84	9.92	1.097	10.974	0.8979	Medium	9.84	9.92	1.051	10.506	0.8694	Medium	9.84	9.92	1.022	10.223	0.8968	Medium	9.84	9.92	1.56	15.601	0.8905	Medium	9.84
delta C	909	922	FILGIGDRHNSNIM	11.17	2	12	11.18	11.24	0.525	4.379	0.8476	Medium	11.18	11.25	0.471	3.928	0.8183	Medium	11.18	11.25	0.426	3.549	0.8286	Medium	11.18	11.24	0.687	5.724	0.8886	Medium	11.18	11.25	0.629	5.246	0.7956	Medium	11.18	11.25	0.73	6.083	0.8726	Medium	11.18	11.24	1.023	8.523	0.8912	Medium	11.18
delta C	922	929	MVKDDGQL	7.08	2	6	7.03	7.09	0.107	1.779	0.891	Medium	7.03	7.1	0.124	2.063	0.8879	Medium	7.03	7.1	0.114	1.894	0.9037	Medium	7.03	7.1	0.107	1.785	0.8882	Medium	7.03	7.1	0.101	1.687	0.8965	Medium	7.03	7.1	0.119	1.987	0.9109	Medium	7.03	7.1	0.243	4.049	0.9086	Medium	7.03
delta C	923	929	VKDDGQL	6.04	1	5	6	6.08	0.065	1.303	0.8475	Medium	6	6.08	0.088	1.765	0.8496	Medium	6	6.07	0.065	1.298	0.8585	Medium	6	6.08	0.077	1.536	0.8855	Medium	6	6.08	0.016	0.317	0.8608	Medium	6	6.08	0.131	2.623	0.8707	Medium	6	6.07	0.178	3.555	0.8666	Medium	6
delta C	923	934	VKDDGQLFHIDF	12.69	3	10	12.64	12.67	0.323	3.227	0.6575	Medium	12.64	12.68	0.351	3.51	0.606	Medium	12.64	12.67	0.19	1.905	0.6318	Medium	12.64	12.68	0.282	2.822	0.6898	Medium	12.76	12.83	0.201	2.015	0.6417	Medium	12.64	12.67	0.205	2.05	0.6354	Medium	12.64	12.67	0.349	3.495	0.7031	Medium	12.64
delta C	930	937	FHIDFGHF	12.32	3	6	12.28	12.34	0.146	2.427	0.9093	High	12.28	12.35	0.143	2.384	0.9038	High	12.28	12.34	0.157	2.618	0.8985	High	12.27	12.34	0.268	4.473	0.9195	High	12.28	12.35	0.285	4.743	0.8858	Medium	12.28	12.35	0.324	5.401	0.9218	High	12.28	12.34	0.77	12.84	0.919	High	12.28
delta C	930	960	FHIDFGHFLDHKKKKFGYKRERVPFVLTQDF	10.81	5	28	10.97	11.06	2.154	7.692	0.8686	Medium	10.97	11.06	2.303	8.223	0.8669	Medium	10.97	11.06	2.197	7.847	0.8719	Medium	10.97	11.06	3.204	11.443	0.8904	Medium	10.97	11.06	2.995	10.695	0.8728	Medium	10.97	11.06	3.165	11.305	0.8773	Medium	10.97	11.06	5.353	19.117	0.8812	Medium	10.97
delta C	930	961	FHIDFGHFLDHKKKKFGYKRERVPFVLTQDFL	11.38	8	29	11.24	11.77	1.843	6.356	0.8349	Medium	11.25	11.78	2.046	7.054	0.8291	Medium	11.25	11.77	1.864	6.427	0.8393	Medium	11.24	11.77	2.825	9.741	0.8678	Medium	11.25	11.77	2.564	8.842	0.8759	Medium	11.25	11.77	2.865	9.878	0.8503	Medium	11.24	11.77	4.951	17.073	0.8555	Medium	11.25
delta C	961	976	LIVISKGAQECTKTRE	7.35	4	14	7.17	7.33	3.959	28.28	0.9028	Medium	7.18	7.34	3.922	28.017	0.9113	Medium	7.17	7.33	4.007	28.622	0.9278	High	7.18	7.33	4.203	30.018	0.9307	Medium	7.18	7.33	4.385	31.322	0.9006	Medium	7.18	7.34	4.246	30.33	0.9194	Medium	7.17	7.33	4.908	35.057	0.9304	Medium	7.17
delta C	961	980	LIVISKGAQECTKTREFERF	9.29	4	18	9.43	9.5	2.842	15.789	0.7529	Medium	9.35	9.48	2.992	16.623	0.8324	Medium	9.35	9.47	2.908	16.156	0.8341	Medium	9.35	9.48	3.147	17.485	0.8442	Medium	9.35	9.48	3.127	17.372	0.8858	Medium	9.35	9.47	2.882	16.011	0.8135	Medium	9.35	9.47	3.457	19.208	0.8816	Medium	9.35
delta C	962	976	IVISKGAQECTKTRE	5.87	4	13	5.83	5.94	3.894	29.952	0.9545	Medium	5.82	5.94	3.728	28.679	0.942	Medium	5.82	5.94	3.967	30.513	0.9522	High	5.82	5.94	4.168	32.059	0.9547	High	5.82	5.94	4.341	33.393	0.9514	High	5.83	5.94	4.218	32.443	0.9517	High	5.82	5.94	4.898	37.674	0.9544	High	5.82
delta C	962	980	IVISKGAQECTKTREFERF	8.58	5	17	8.49	8.55	2.498	14.695	0.9219	Medium	8.49	8.55	2.543	14.956	0.9165	Medium	8.49	8.55	2.568	15.108	0.9265	Medium	8.49	8.55	2.802	16.483	0.9304	High	8.49	8.55	2.885	16.972	0.7726	Medium	8.49	8.55	2.602	15.304	0.9222	Medium	8.49	8.55	3.243	19.076	0.9287	Medium	8.49
delta C	977	984	FERFQEMC	10.58	2	6	10.45	10.61	0.133	2.212	0.801	Medium	10.45	10.62	0.049	0.82	0.7817	Medium	10.45	10.62	0.043	0.71	0.7899	Medium	10.45	10.62	0.058	0.96	0.8004	Medium	10.61	10.68	0.13	2.163	0.8269	Medium	10.45	10.62	0.11	1.84	0.828	Medium	10.45	10.61	0.184	3.07	0.7863	Medium	10.45
delta C	985	989	YKAYL	9.07	2	3	9	9.08	0.035	1.178	0.928	High	9.01	9.08	0.016	0.531	0.9081	High	9	9.08	0.034	1.122	0.9186	High	9	9.08	0.03	0.996	0.9159	High	9.01	9.08	0.011	0.378	0.8872	Medium	9	9.08	0.013	0.444	0.9343	High	9	9.08	0.053	1.763	0.9097	High	9
delta C	990	997	AIRQHANL	5.49	2	6	5.35	5.47	0.227	3.781	0.9379	High	5.35	5.47	0.248	4.13	0.9542	High	5.35	5.47	0.242	4.034	0.9595	High	5.35	5.47	0.487	8.121	0.9572	High	5.35	5.47	0.54	8.993	0.9298	Medium	5.36	5.47	0.509	8.491	0.9478	High	5.35	5.47	1.003	16.722	0.9581	High	5.35
delta C	1002	1006	FSMML	13.75	1	3	13.69	13.79	0.037	1.236	0.9079	Medium	13.69	13.79	0.034	1.133	0.9164	Medium	13.69	13.79	0.024	0.798	0.9306	Medium	13.69	13.79	0.034	1.143	0.9287	Medium	13.69	13.79	0.005	0.157	0.7699	Medium	13.69	13.79	0.046	1.521	0.917	Medium	13.69	13.79	0.055	1.835	0.9206	Medium	13.69
delta C	1002	1013	FSMMLGSGMPEL	14.28	2	9	14.3	14.37	0.9	9.997	0.8304	Medium	14.3	14.37	1.011	11.233	0.8606	Medium	14.3	14.37	0.994	11.05	0.8589	Medium	14.3	14.37	1.452	16.134	0.872	Medium	14.3	14.37	1.459	16.216	0.8737	Medium	14.3	14.37	1.393	15.478	0.8653	Medium	14.3	14.36	2.235	24.832	0.8623	Medium	14.3
delta C	1006	1013	LGSGMPEL	11.33	1	5	11.46	11.56	0.665	13.306	0.8164	Medium	11.47	11.57	0.803	16.064	0.8264	Medium	11.46	11.56	0.72	14.397	0.8105	Medium	11.4	11.48	1.19	23.797	0.842	Medium	11.54	11.61	1.126	22.525	0.8247	Medium	11.47	11.55	1.129	22.573	0.8164	Medium	11.46	11.56	1.6	32.008	0.8469	Medium	11.46
delta C	1007	1013	GSGMPEL	10.95	1	4	10.65	10.77	0.47	11.762	0.8114	Medium	10.65	10.78	0.511	12.774	0.8073	Medium	10.65	10.78	0.481	12.029	0.8132	Medium	10.65	10.77	0.723	18.082	0.8201	Medium	10.65	10.78	0.73	18.241	0.7511	Medium	10.65	10.78	0.733	18.317	0.8138	Medium	10.65	10.77	1.342	33.553	0.8076	Medium	10.65
delta C	1014	1021	QSFDDIAY	11.38	1	6	11.34	11.41	1.09	18.167	0.7751	Medium	11.35	11.42	1.163	19.376	0.7462	Medium	11.35	11.41	1.118	18.63	0.7657	Medium	11.34	11.41	1.366	22.764	0.7998	Medium	11.35	11.41	1.361	22.689	0.7719	Medium	11.35	11.41	1.32	21.992	0.7688	Medium	11.34	11.41	1.701	28.352	0.7984	Medium	11.35
delta C	1017	1021	DDIAY	8.64	1	3	8.61	8.68	0.209	6.952	0.8043	Medium	8.62	8.69	0.243	8.099	0.8043	Medium	8.62	8.69	0.205	6.834	0.8242	Medium	8.62	8.69	0.459	15.299	0.8413	Medium	8.62	8.69	0.495	16.497	0.8525	Medium	8.62	8.69	0.431	14.36	0.8169	Medium	8.62	8.68	0.737	24.551	0.8522	Medium	8.62
delta C	1021	1033	YIRKTLALDKTEQ	6.57	2	11	6.57	6.64	1.228	11.165	0.6868	Medium	6.58	6.65	1.326	12.052	0.6925	Medium	6.58	6.65	1.354	12.31	0.7217	Medium	6.58	6.65	1.582	14.382	0.8341	Medium	6.58	6.65	1.672	15.201	0.7729	Medium	6.48	6.56	1.511	13.741	0.8044	Medium	6.52	6.59	2.304	20.95	0.7511	Medium	6.58
delta C	1021	1036	YIRKTLALDKTEQEAL	8.49	2	14	8.45	8.51	1.009	7.204	0.7171	Medium	8.45	8.52	1.077	7.695	0.7263	Medium	8.45	8.52	1.195	8.537	0.7393	Medium	8.45	8.52	1.498	10.7	0.7985	Medium	8.45	8.52	1.455	10.393	0.679	Medium	8.45	8.52	1.444	10.312	0.764	Medium	8.45	8.52	2.045	14.609	0.7927	Medium	8.45
delta C	1021	1038	YIRKTLALDKTEQEALEY	9.56	3	16	9.54	9.61	1.31	8.188	0.7957	Medium	9.54	9.61	1.401	8.756	0.792	Medium	9.54	9.61	1.342	8.388	0.7928	Medium	9.54	9.61	1.735	10.841	0.8017	Medium	9.54	9.61	1.767	11.042	0.7432	Medium	9.54	9.61	1.717	10.729	0.7906	Medium	9.54	9.61	2.517	15.728	0.7882	Medium	9.54
delta C	1022	1035	IRKTLALDKTEQEA	6.43	2	12	6.42	6.49	1.182	9.853	0.7875	Medium	6.43	6.5	1.255	10.461	0.7898	Medium	6.43	6.49	1.22	10.165	0.8233	Medium	6.43	6.49	1.53	12.753	0.8721	Medium	6.43	6.5	1.592	13.265	0.8064	Medium	6.42	6.49	1.498	12.479	0.8441	Medium	6.43	6.49	2.305	19.207	0.8505	Medium	6.43
delta C	1022	1038	IRKTLALDKTEQEALEY	9.2	2	15	9.27	9.35	1.238	8.254	0.9171	High	9.28	9.35	1.316	8.773	0.9006	High	9.27	9.35	1.206	8.037	0.8975	Medium	9.27	9.35	1.631	10.871	0.9172	High	9.27	9.35	1.641	10.941	0.8997	High	9.27	9.35	1.603	10.687	0.92	High	9.27	9.35	2.263	15.089	0.9026	High	9.27
delta C	1029	1037	DKTEQEALE	6.62	2	7	6.57	6.64	0.908	12.973	0.8548	Medium	6.58	6.65	0.892	12.75	0.8309	Medium	6.58	6.65	0.935	13.361	0.8251	Medium	6.58	6.65	1.22	17.424	0.8732	Medium	6.58	6.65	1.172	16.74	0.8098	Medium	6.58	6.65	1.381	19.731	0.8016	Medium	6.58	6.64	1.786	25.513	0.8467	Medium	6.58
delta C	1029	1038	DKTEQEALEY	8.84	2	8	8.79	8.86	0.905	11.317	0.8662	Medium	8.8	8.86	0.949	11.862	0.8274	Medium	8.79	8.86	0.92	11.504	0.8514	Medium	8.8	8.86	1.246	15.579	0.8631	Medium	8.85	8.92	1.186	14.821	0.7913	Medium	8.8	8.86	1.199	14.991	0.8392	Medium	8.79	8.86	1.82	22.75	0.8309	Medium	8.79
delta C +pY	11	20	WGIHLMPPRI	11.8	3	6	11.92	12	1.017	16.945	0.882	Medium	11.93	12	1.061	17.686	0.9149	Medium							11.93	12	1.642	27.371	0.9299	High	11.93	12	1.538	25.634	0.9225	High	11.92	12	1.547	25.783	0.9261	High	11.93	12	2.217	36.95	0.9316	High	11.92
delta C +pY	11	23	WGIHLMPPRILVE	12.44	3	9	12.59	12.67	1.042	11.58	0.9071	High	12.6	12.67	1.063	11.813	0.8932	Medium							12.6	12.67	1.728	19.2	0.9094	High	12.6	12.67	1.599	17.763	0.8778	Medium	12.6	12.67	1.612	17.908	0.9024	High	12.6	12.67	2.719	30.211	0.9102	High	12.6
delta C +pY	24	33	CLLPNGMIVT	12.12	1	7	12.27	12.33	0.756	10.803	0.8168	Medium	12.27	12.34	0.783	11.183	0.8495	Medium							12.27	12.34	0.851	12.155	0.8533	Medium	12.27	12.34	0.892	12.743	0.8784	Medium	12.27	12.34	0.851	12.151	0.8034	Medium	12.27	12.34	0.943	13.478	0.8494	Medium	12.27
delta C +pY	31	35	IVTLE	8.86	1	3	8.79	8.87	1.096	36.545	0.856	Medium	8.88	8.96	1.123	37.418	0.8479	Medium							8.91	8.99	1.613	53.766	0.8259	Medium	8.91	8.99	1.587	52.886	0.7913	Medium	8.91	8.98	1.545	51.503	0.7967	Medium	8.91	8.98	1.673	55.768	0.8435	Medium	8.84
delta C +pY	36	42	CLREATL	8.39	2	5	8.19	8.39	0.115	2.304	0.8461	Medium	8.2	8.39	0.088	1.759	0.8711	Medium							8.2	8.39	0.1	1.994	0.8673	Medium	8.2	8.39	0.12	2.409	0.8678	Medium	8.2	8.39	0.082	1.631	0.8536	Medium	8.2	8.39	0.141	2.823	0.8608	Medium	8.2
delta C +pY	37	42	LREATL	7.56	1	4	7.45	7.81	0.071	1.777	0.8464	Medium	7.46	7.81	0.044	1.104	0.8745	Medium							7.46	7.81	0.054	1.349	0.8852	Medium	7.46	7.81	0.048	1.206	0.8681	Medium	7.46	7.81	0.069	1.718	0.8619	Medium	7.46	7.81	0.08	2	0.8572	Medium	7.46
delta C +pY	43	49	ITIKHEL	7.46	1	5	7.29	7.54	0.011	0.222	0.8851	Medium	7.29	7.54	0.012	0.235	0.8646	Medium							7.29	7.54	0.03	0.595	0.9228	Medium	7.29	7.55	0.024	0.474	0.8511	Medium	7.29	7.54	0.061	1.226	0.9099	Medium	7.29	7.54	0.029	0.578	0.9136	Medium	7.29
delta C +pY	43	62	ITIKHELFKEARKYPLHQLL	9.5	4	17	9.43	9.5	0.666	3.916	0.8619	Medium	9.43	9.5	0.723	4.253	0.8666	Medium							9.43	9.5	1.078	6.339	0.9095	Medium	9.43	9.5	0.945	5.561	0.8626	Medium	9.43	9.5	0.985	5.795	0.8933	Medium	9.43	9.5	2.365	13.911	0.8446	Medium	9.43
delta C +pY	43	68	ITIKHELFKEARKYPLHQLLQDESSY	10.09	5	23	10.18	10.26	0.872	3.791	0.9078	Medium	10.19	10.27	0.986	4.286	0.9126	Medium							10.19	10.26	1.522	6.619	0.8881	Medium	10.19	10.26	1.437	6.249	0.9114	Medium	10.19	10.26	1.528	6.644	0.9037	Medium	10.19	10.26	3.417	14.856	0.867	Medium	10.19
delta C +pY	50	68	FKEARKYPLHQLLQDESSY	9.56	4	16	9.63	9.66	1.271	7.942	0.7812	Medium	9.64	9.66	1.145	7.154	0.7787	Medium							9.63	9.66	1.818	11.361	0.8069	Medium	9.64	9.66	2.14	13.373	0.797	Medium	9.63	9.66	1.899	11.871	0.7798	Medium	9.63	9.66	3.796	23.723	0.7966	Medium	9.63
delta C +pY	69	82	IFVSVTQEAEREEF	11.22	2	12	11.08	11.16	0.184	1.531	0.8438	Medium	11.09	11.16	0.262	2.184	0.8034	Medium							11.09	11.16	0.542	4.518	0.8752	High	11.09	11.16	0.514	4.287	0.708	Medium	11.08	11.16	0.474	3.946	0.8547	Medium	11.09	11.16	1.557	12.973	0.8783	Medium	11.09
delta C +pY	71	82	VSVTQEAEREEF	9.55	2	10	9.61	9.68	0.178	1.781	0.9287	High	9.61	9.69	0.181	1.81	0.9251	High							9.61	9.69	0.457	4.57	0.9174	High	9.61	9.69	0.435	4.351	0.923	High	9.61	9.68	0.44	4.397	0.9234	High	9.61	9.68	1.45	14.5	0.9219	High	9.61
delta C +pY	83	91	FDETRRLCD	7.45	2	7	7.42	7.48	0.117	1.67	0.8922	High	7.43	7.49	0.13	1.862	0.8998	High							7.43	7.49	0.145	2.077	0.9162	High	7.43	7.49	0.161	2.297	0.8989	High	7.43	7.49	0.143	2.048	0.9089	High	7.43	7.48	0.267	3.814	0.9048	High	7.43
[truncated: 1,496 more rows]
[truncated: 47 more columns]

## Sheet: HDX data G1049R Fig. 5, S5
Peptides corresponding to Figure 5, Figure S5
p110α WT vs G1049R
Final % D2O: 75.5%
HPHDX10
3, 30, 300, and 3000 second timepoints
[truncated: 294 more rows]

## Sheet: Raw Data p110a G1049R Fig. 5,S5
Raw data for p110α HDX comparing WT vs G1049R (Used in Fig 5, Fig S6 )
[truncated: 580 more rows]
[truncated: 30 more columns]

[truncated: 4 more sheets: HDX data p110a Fig. 5, S5, Raw Data FSp110a Fig. 5, S5, HDX data p110a KA vs KD Fig. S3, Raw Data KD vs KA p110a Fig. S3]
